# Supplementary material for: Single-cell transcriptome profiles the heterogeneity of tumor cells and microenvironments for different pathological endometrial cancer and identifies specific sensitive drugs
Source: Cell Death Dis. 2024 Aug 7;15(8):571. doi: 10.1038/s41419-024-06960-8 (PMC11306564; doi:10.1038/s41419-024-06960-8)
Supplement: Supplementary file 2 — Supplementary Tables [file 41419_2024_6960_MOESM2_ESM.xlsx]

## Sheet: Supplementary Table 1
	Supplementary Table 1. Characteristics of included patients with different pathological endometrial cancer
	Patient ID	Pathological Type	Age	Height	Weight	Tumor Stage	Grade	LymphNode metastasis	LVSI
	EC-1	EEC-I	51	160	50	IA	G1	No	No
	EC-2	EEC-I	58	155	66	IA	G2	No	No
	EC-3	EEC-I	61	155	52	IV	G2	NA	Yes
	EC-4	UCCC	55	162	57	IIB	G3	NA	NA
	EC-5	USC	72	159	53	IIIC	NA	Yes	No
	EC-6	EEC-I	70	150	50	IA	G2	No	No
	EC-7	EEC-I	49	158	70	IIIC2	G2	No	Yes
	EC-9	EEC-I	55	156	77	IA	G1	No	No
	EC-11	EEC-I	60	152	58	IVB	G1	No	No
	EC-12	EEC-II	71	154	71	II	G3	No	Yes
	EC-14	EEC-II	65	155	65	IIIC	G3	Yes	NA
	EC-15	EEC-II	55	158	75	IIIA	G3	No	Yes
	EC-17	USC	66	165	83	IA	G3	No	No
	EC-19	UCCC	60	148	46	NA	G3	No	Yes
	EC-21	USC	64	158	56	IVB	G1	Yes	No
	EC-22	UCCC	80	160	67	IIIC	NA	Yes	Yes
	EC-23	UCCC	67	158	57	IIB	G2	NA	NA
	NC-1	Leiomyoma	48	162	63	/	/	/	/
	EEC-I:Well/Moderate Differentiated Endometrioid Endometrial Carcinomas; EEC-II:Poorly Differentiated Endometrioid Endometrial Carcinomas; USC:Uterine Serous Carcinoma; UCCC:Uterine Clear Cell Carcinoma; LVSI: Lymphovascular Space Invasion; NA: Not Applicable.

## Sheet: Supplementary Table 2
	Supplementary Table 2. Identified differentially expressed genes of different cell clusters
	gene	avg_log2FC	pct.1	pct.2	p_val	p_val_adj	cluster
	BANK1	3.9701	0.961	0.033	0	0	B Cells
	MS4A1	3.38903	0.945	0.012	0	0	B Cells
	RALGPS2	2.70147	0.853	0.174	0	0	B Cells
	CD79A	2.68738	0.878	0.04	0	0	B Cells
	VPREB3	2.31981	0.685	0.01	0	0	B Cells
	ARHGAP24	2.30557	0.772	0.16	0	0	B Cells
	AFF3	2.28644	0.773	0.168	0	0	B Cells
	HLA-DRA	2.28281	0.99	0.476	0	0	B Cells
	CD37	2.20882	0.933	0.315	0	0	B Cells
	ADAM28	2.16109	0.775	0.147	0	0	B Cells
	BLK	2.12826	0.694	0.006	0	0	B Cells
	OSBPL10	2.11043	0.707	0.149	0	0	B Cells
	HLA-DQB1	2.0784	0.929	0.273	0	0	B Cells
	MEF2C	2.07165	0.888	0.289	0	0	B Cells
	HLA-DQA1	2.06715	0.927	0.218	0	0	B Cells
	CD74	1.99924	0.995	0.61	0	0	B Cells
	HLA-DPB1	1.99173	0.969	0.449	0	0	B Cells
	GNG7	1.98466	0.733	0.132	0	0	B Cells
	MARCH1	1.97114	0.745	0.125	0	0	B Cells
	CD79B	1.95618	0.75	0.073	0	0	B Cells
	AC120193.1	1.90706	0.64	0.07	0	0	B Cells
	PAX5	1.90443	0.629	0.006	0	0	B Cells
	LTB	1.80422	0.833	0.206	0	0	B Cells
	HLA-DRB1	1.78911	0.963	0.435	0	0	B Cells
	FCRL1	1.72832	0.592	0.004	0	0	B Cells
	HLA-DPA1	1.72804	0.957	0.406	0	0	B Cells
	LINC00926	1.70491	0.587	0.022	0	0	B Cells
	BACH2	1.70029	0.548	0.208	0	0	B Cells
	TNFRSF13C	1.68731	0.622	0.015	0	0	B Cells
	FCHSD2	1.68626	0.839	0.428	0	0	B Cells
	SMIM14	1.64258	0.696	0.283	0	0	B Cells
	RIPOR2	1.56643	0.857	0.284	0	0	B Cells
	TNFRSF13B	1.55468	0.544	0.009	0	0	B Cells
	SEL1L3	1.54863	0.705	0.206	0	0	B Cells
	EBF1	1.52545	0.752	0.205	0	0	B Cells
	MGAT5	1.50941	0.758	0.353	0	0	B Cells
	LY86	1.50794	0.639	0.082	0	0	B Cells
	WDFY4	1.48786	0.582	0.071	0	0	B Cells
	HDAC9	1.48782	0.639	0.208	0	0	B Cells
	CD52	1.47023	0.928	0.351	0	0	B Cells
	DENND5B	1.46719	0.56	0.136	0	0	B Cells
	PLCG2	1.46242	0.707	0.195	0	0	B Cells
	SWAP70	1.45585	0.734	0.257	0	0	B Cells
	IER5	1.44138	0.756	0.44	0	0	B Cells
	BCL11A	1.41599	0.51	0.067	0	0	B Cells
	POU2F2	1.38841	0.646	0.158	0	0	B Cells
	IRF8	1.38395	0.573	0.096	0	0	B Cells
	ANKRD44	1.38201	0.867	0.395	0	0	B Cells
	AIM2	1.37308	0.565	0.06	0	0	B Cells
	TMEM156	1.35811	0.555	0.11	0	0	B Cells
	RPS29	1.3567	0.973	0.826	0	0	B Cells
	CD83	1.34593	0.715	0.28	0	0	B Cells
	PRKCB	1.34229	0.832	0.293	0	0	B Cells
	ST6GAL1	1.33811	0.711	0.283	0	0	B Cells
	INPP5D	1.32804	0.744	0.255	0	0	B Cells
	RPS27	1.31812	0.981	0.884	0	0	B Cells
	HLA-DRB5	1.30934	0.61	0.131	0	0	B Cells
	AP002075.1	1.2934	0.412	0.003	0	0	B Cells
	EEF1B2	1.28831	0.946	0.746	0	0	B Cells
	STRBP	1.27527	0.633	0.244	0	0	B Cells
	CDK14	1.27516	0.683	0.287	0	0	B Cells
	SETBP1	1.27341	0.619	0.223	0	0	B Cells
	LINC02397	1.2671	0.431	0.009	0	0	B Cells
	TPD52	1.26621	0.65	0.231	0	0	B Cells
	CD69	1.26202	0.59	0.291	0	0	B Cells
	TMEM131L	1.25184	0.647	0.233	0	0	B Cells
	CD48	1.24972	0.819	0.302	0	0	B Cells
	EAF2	1.24347	0.511	0.132	0	0	B Cells
	UVRAG	1.24269	0.758	0.391	0	0	B Cells
	SESN3	1.24178	0.648	0.272	0	0	B Cells
	ADK	1.23701	0.7	0.423	0	0	B Cells
	RPLP2	1.22838	0.981	0.861	0	0	B Cells
	RPS23	1.22588	0.977	0.867	0	0	B Cells
	COL19A1	1.22175	0.324	0.006	0	0	B Cells
	RPL21	1.21682	0.975	0.856	0	0	B Cells
	FCMR	1.20935	0.562	0.087	0	0	B Cells
	SYK	1.20829	0.605	0.176	0	0	B Cells
	CD22	1.20417	0.464	0.03	0	0	B Cells
	TEX9	1.20217	0.406	0.079	0	0	B Cells
	SP140	1.19385	0.746	0.238	0	0	B Cells
	PDE4D	1.1879	0.528	0.339	1.37376e-195	4.59041e-191	B Cells
	RUBCNL	1.18433	0.483	0.073	0	0	B Cells
	POU2AF1	1.17515	0.487	0.037	0	0	B Cells
	STAP1	1.17286	0.425	0.026	0	0	B Cells
	STK17A	1.16977	0.852	0.431	0	0	B Cells
	LY9	1.16537	0.384	0.056	0	0	B Cells
	CLECL1	1.16249	0.439	0.05	0	0	B Cells
	ANGPTL1	1.16214	0.431	0.057	0	0	B Cells
	NCOA3	1.16199	0.792	0.441	0	0	B Cells
	MICAL3	1.16022	0.518	0.136	0	0	B Cells
	RPL39	1.15996	0.98	0.871	0	0	B Cells
	CCDC50	1.1594	0.628	0.305	0	0	B Cells
	PPP1R16B	1.15608	0.672	0.224	0	0	B Cells
	PARP15	1.14995	0.509	0.085	0	0	B Cells
	LINC01781	1.14724	0.342	0.016	0	0	B Cells
	BLNK	1.13222	0.454	0.069	0	0	B Cells
	HVCN1	1.13073	0.482	0.085	0	0	B Cells
	HLA-DMB	1.13027	0.641	0.176	0	0	B Cells
	AL355076.2	1.12932	0.347	0.023	0	0	B Cells
	RPS21	1.12419	0.968	0.816	0	0	B Cells
	CIITA	1.12345	0.502	0.102	0	0	B Cells
	PRDM2	1.11525	0.737	0.444	0	0	B Cells
	BCAS4	1.1126	0.484	0.074	0	0	B Cells
	SCIMP	1.10683	0.433	0.06	0	0	B Cells
	KCNQ5	1.10343	0.333	0.053	0	0	B Cells
	HLA-DMA	1.09416	0.731	0.263	0	0	B Cells
	KHDRBS2	1.09355	0.275	0.026	0	0	B Cells
	RPL13A	1.08528	0.985	0.871	0	0	B Cells
	RPL23A	1.07531	0.977	0.844	0	0	B Cells
	RPL19	1.07496	0.983	0.877	0	0	B Cells
	RPL34	1.06701	0.98	0.876	0	0	B Cells
	BCL2	1.06639	0.743	0.344	0	0	B Cells
	TNFAIP8	1.06524	0.806	0.369	0	0	B Cells
	AP000787.1	1.06448	0.453	0.136	0	0	B Cells
	RABGAP1L	1.06068	0.846	0.596	0	0	B Cells
	ITPR1	1.05866	0.63	0.313	0	0	B Cells
	USP6NL	1.05489	0.519	0.212	0	0	B Cells
	ZCCHC7	1.05124	0.724	0.481	0	0	B Cells
	RPL32	1.04997	0.984	0.887	0	0	B Cells
	IKZF3	1.04978	0.674	0.197	0	0	B Cells
	CD70	1.04916	0.312	0.058	0	0	B Cells
	SPIB	1.04459	0.372	0.011	0	0	B Cells
	PLEKHG1	1.0395	0.561	0.221	0	0	B Cells
	REL	1.035	0.761	0.459	0	0	B Cells
	CCSER1	1.03349	0.363	0.131	0	0	B Cells
	RPS8	1.03067	0.978	0.868	0	0	B Cells
	RPL18A	1.02978	0.979	0.857	0	0	B Cells
	SP110	1.02923	0.777	0.371	0	0	B Cells
	RPL30	1.02805	0.983	0.895	0	0	B Cells
	RPS25	1.02301	0.975	0.853	0	0	B Cells
	RPS11	1.02252	0.973	0.856	0	0	B Cells
	ZDHHC14	1.02241	0.398	0.186	4.0786e-278	1.36287e-273	B Cells
	RPS20	1.02083	0.968	0.817	0	0	B Cells
	PDE7A	1.01903	0.717	0.373	0	0	B Cells
	STX7	1.01008	0.576	0.262	0	0	B Cells
	TSBP1-AS1	1.00197	0.309	0.038	0	0	B Cells
	TLR10	0.997792	0.39	0.014	0	0	B Cells
	DENND4A	0.995969	0.655	0.428	2.78273e-254	9.2985e-250	B Cells
	COBLL1	0.995551	0.494	0.144	0	0	B Cells
	SMAP2	0.995123	0.755	0.384	0	0	B Cells
	LRMP	0.993416	0.431	0.099	0	0	B Cells
	CD40	0.992119	0.459	0.124	0	0	B Cells
	RPS18	0.992118	0.992	0.893	0	0	B Cells
	RPL11	0.991649	0.984	0.882	0	0	B Cells
	RPS12	0.99097	0.981	0.884	0	0	B Cells
	FGD2	0.988856	0.406	0.061	0	0	B Cells
	SSPN	0.98566	0.399	0.153	0	0	B Cells
	SIPA1L3	0.98557	0.507	0.242	0	0	B Cells
	RPL27A	0.983483	0.973	0.854	0	0	B Cells
	SEPTIN6	0.9748	0.76	0.391	0	0	B Cells
	RPS28	0.974537	0.98	0.872	0	0	B Cells
	CARD11	0.972703	0.565	0.176	0	0	B Cells
	MYCBP2	0.967799	0.806	0.53	0	0	B Cells
	FAM30A	0.967658	0.298	0.012	0	0	B Cells
	RPS14	0.967385	0.978	0.883	0	0	B Cells
	AC079793.1	0.966836	0.554	0.17	0	0	B Cells
	NIBAN3	0.962045	0.307	0.005	0	0	B Cells
	RPS2	0.959395	0.983	0.881	0	0	B Cells
	ELMO1	0.955084	0.756	0.388	0	0	B Cells
	LARGE1	0.946027	0.438	0.221	1.49632e-260	4.99995e-256	B Cells
	PALM2-AKAP2	0.938818	0.637	0.298	0	0	B Cells
	FUT8	0.937111	0.611	0.332	0	0	B Cells
	FAU	0.936674	0.977	0.894	0	0	B Cells
	VOPP1	0.934313	0.639	0.417	3.67524e-306	1.22808e-301	B Cells
	RPS10	0.928869	0.952	0.808	0	0	B Cells
	RPSA	0.928657	0.961	0.789	0	0	B Cells
	GAPT	0.926609	0.424	0.037	0	0	B Cells
	ARHGAP15	0.926328	0.871	0.444	0	0	B Cells
	TBC1D5	0.919211	0.759	0.527	0	0	B Cells
	RPLP1	0.917163	0.986	0.917	0	0	B Cells
	CAMK1D	0.914721	0.716	0.353	0	0	B Cells
	ITSN2	0.912389	0.711	0.43	0	0	B Cells
	SGPP1	0.911709	0.369	0.132	0	0	B Cells
	RPS5	0.908605	0.963	0.798	0	0	B Cells
	RPL36	0.90617	0.968	0.838	0	0	B Cells
	ZHX2	0.905203	0.606	0.324	0	0	B Cells
	RPS15	0.903011	0.982	0.868	0	0	B Cells
	TBC1D22A	0.9022	0.697	0.43	0	0	B Cells
	TMEM131	0.899567	0.607	0.365	0	0	B Cells
	LYL1	0.899548	0.406	0.077	0	0	B Cells
	TMEM243	0.899516	0.549	0.263	0	0	B Cells
	PIKFYVE	0.89781	0.474	0.225	0	0	B Cells
	PLAC8	0.895842	0.43	0.074	0	0	B Cells
	RPL38	0.893467	0.949	0.797	0	0	B Cells
	ATF7IP	0.892855	0.704	0.451	0	0	B Cells
	DMXL1	0.891356	0.54	0.28	0	0	B Cells
	ADAM19	0.889445	0.509	0.174	0	0	B Cells
	RPS15A	0.888578	0.975	0.867	0	0	B Cells
	EZR	0.88651	0.796	0.495	0	0	B Cells
	GRK3	0.884889	0.476	0.183	0	0	B Cells
	RPL18	0.883813	0.978	0.857	0	0	B Cells
	LIMD2	0.882993	0.642	0.27	0	0	B Cells
	TNRC6B	0.879875	0.844	0.61	0	0	B Cells
	RPS27A	0.873646	0.979	0.891	0	0	B Cells
	RPL9	0.871481	0.974	0.857	0	0	B Cells
	C12orf74	0.868877	0.29	0.02	0	0	B Cells
	MAP3K1	0.868792	0.549	0.274	0	0	B Cells
	PKIG	0.8676	0.563	0.242	0	0	B Cells
	RHOH	0.862877	0.709	0.299	0	0	B Cells
	EIF2AK3	0.862022	0.505	0.294	1.26814e-232	4.2375e-228	B Cells
	POLD4	0.861916	0.644	0.376	0	0	B Cells
	RPL37	0.860422	0.978	0.874	0	0	B Cells
	AP1S3	0.857894	0.336	0.077	0	0	B Cells
	SNX2	0.85593	0.616	0.361	0	0	B Cells
	PPP3CA	0.855265	0.675	0.448	2.32598e-281	7.77227e-277	B Cells
	RPL13	0.854006	0.988	0.901	0	0	B Cells
	SMC6	0.853052	0.471	0.227	0	0	B Cells
	ANKRD33B	0.851531	0.33	0.095	0	0	B Cells
	TBC1D9	0.849032	0.38	0.18	9.64096e-264	3.22153e-259	B Cells
	CCR6	0.848812	0.342	0.039	0	0	B Cells
	SSH2	0.848658	0.758	0.474	0	0	B Cells
	FNBP1	0.845419	0.807	0.534	0	0	B Cells
	FCRLA	0.844813	0.327	0.004	0	0	B Cells
	RPL41	0.84473	0.986	0.925	0	0	B Cells
	RCSD1	0.843814	0.557	0.215	0	0	B Cells
	RPS16	0.840428	0.974	0.857	0	0	B Cells
	IFNG-AS1	0.83714	0.296	0.071	0	0	B Cells
	SAMD12	0.83589	0.389	0.15	0	0	B Cells
	RPL27	0.83561	0.948	0.793	0	0	B Cells
	PPM1K	0.835165	0.564	0.249	0	0	B Cells
	PLEKHF2	0.830932	0.45	0.168	0	0	B Cells
	AC027097.2	0.830397	0.338	0.114	0	0	B Cells
	RPS13	0.829498	0.97	0.842	0	0	B Cells
	LINC01588	0.816188	0.374	0.106	0	0	B Cells
	AC119396.1	0.815951	0.269	0.022	0	0	B Cells
	AP001011.1	0.813575	0.491	0.218	0	0	B Cells
	KLF2	0.812359	0.638	0.336	0	0	B Cells
	RPL36A	0.812004	0.95	0.789	0	0	B Cells
	RPL10	0.809687	0.987	0.895	0	0	B Cells
	MTSS1	0.809622	0.367	0.146	0	0	B Cells
	LAT2	0.80886	0.47	0.128	0	0	B Cells
	CR1	0.808448	0.342	0.058	0	0	B Cells
	FCRL2	0.807548	0.28	0.013	0	0	B Cells
	RPL28	0.806584	0.99	0.918	0	0	B Cells
	UST	0.805262	0.417	0.147	0	0	B Cells
	RPS6	0.8051	0.981	0.87	0	0	B Cells
	LMBRD1	0.803326	0.568	0.333	2.43021e-297	8.12053e-293	B Cells
	FAM117B	0.801323	0.363	0.133	0	0	B Cells
	NOP53	0.799105	0.823	0.573	0	0	B Cells
	ATM	0.798929	0.633	0.379	0	0	B Cells
	RAC2	0.797133	0.745	0.328	0	0	B Cells
	PVT1	0.796127	0.55	0.315	4.47591e-263	1.49562e-258	B Cells
	RAB30	0.793829	0.413	0.144	0	0	B Cells
	STK17B	0.792511	0.846	0.456	0	0	B Cells
	RPL31	0.791249	0.943	0.76	0	0	B Cells
	CNR2	0.785535	0.273	0.005	0	0	B Cells
	COL4A4	0.783079	0.283	0.02	0	0	B Cells
	AC092821.3	0.783039	0.436	0.176	0	0	B Cells
	RPL26	0.782037	0.98	0.875	0	0	B Cells
	MEF2C-AS1	0.774121	0.282	0.079	0	0	B Cells
	SNX25	0.772267	0.433	0.192	0	0	B Cells
	CXCR4	0.771006	0.821	0.437	0	0	B Cells
	GGA2	0.770976	0.499	0.259	0	0	B Cells
	CCR7	0.76989	0.28	0.051	0	0	B Cells
	CYSLTR1	0.769585	0.337	0.074	0	0	B Cells
	DRAM2	0.767798	0.478	0.229	0	0	B Cells
	RAB11A	0.767085	0.638	0.538	1.2623e-115	4.21797e-111	B Cells
	FAM107B	0.766284	0.786	0.512	0	0	B Cells
	HLA-DOB	0.765854	0.308	0.019	0	0	B Cells
	CPNE5	0.762543	0.315	0.042	0	0	B Cells
	BIRC3	0.755018	0.462	0.256	4.30913e-182	1.4399e-177	B Cells
	KDM4C	0.753521	0.593	0.358	2.48198e-282	8.29354e-278	B Cells
	RPL35	0.751442	0.968	0.834	0	0	B Cells
	INPP5F	0.749598	0.38	0.179	7.45361e-244	2.49062e-239	B Cells
	RPL10A	0.747567	0.959	0.819	0	0	B Cells
	CORO1A	0.744811	0.74	0.326	0	0	B Cells
	HSH2D	0.737738	0.427	0.121	0	0	B Cells
	GRAMD1C	0.734564	0.267	0.055	0	0	B Cells
	XKR6	0.734472	0.434	0.218	4.68432e-246	1.56526e-241	B Cells
	SMDT1	0.733717	0.679	0.464	1.11531e-298	3.72682e-294	B Cells
	RPS7	0.733525	0.972	0.857	0	0	B Cells
	MAP4K4	0.729842	0.741	0.452	0	0	B Cells
	COL4A3	0.728725	0.251	0.011	0	0	B Cells
	RPL17	0.7279	0.974	0.858	0	0	B Cells
	PPP3CC	0.727492	0.52	0.286	7.03876e-271	2.352e-266	B Cells
	DOCK2	0.726734	0.662	0.305	0	0	B Cells
	ANKRD13A	0.726265	0.443	0.171	0	0	B Cells
	CD19	0.724181	0.276	0.007	0	0	B Cells
	ARHGAP25	0.72264	0.541	0.228	0	0	B Cells
	TOMM7	0.720316	0.842	0.661	0	0	B Cells
	SELL	0.720284	0.475	0.107	0	0	B Cells
	RPL22	0.718773	0.951	0.803	0	0	B Cells
	QRSL1	0.710905	0.338	0.109	0	0	B Cells
	NFKBID	0.710493	0.326	0.17	4.23523e-154	1.4152e-149	B Cells
	RPL35A	0.710308	0.971	0.857	0	0	B Cells
	SIDT1	0.708784	0.37	0.102	0	0	B Cells
	SHISAL2A	0.707665	0.309	0.047	0	0	B Cells
	RHBDD1	0.707281	0.368	0.19	3.54887e-196	1.18586e-191	B Cells
	PCED1B	0.705322	0.525	0.261	8.95341e-287	2.99178e-282	B Cells
	TRAF5	0.700665	0.443	0.18	0	0	B Cells
	RPS3	0.699077	0.973	0.864	0	0	B Cells
	SNX29	0.698716	0.491	0.318	5.70152e-170	1.90516e-165	B Cells
	CTSH	0.698051	0.562	0.29	0	0	B Cells
	CLNK	0.696318	0.273	0.05	0	0	B Cells
	HSPE1	0.693892	0.863	0.731	1.98752e-212	6.64129e-208	B Cells
	DOCK8	0.693877	0.794	0.411	0	0	B Cells
	ARID5B	0.691637	0.786	0.553	3.09178e-268	1.03312e-263	B Cells
	EEF1G	0.689323	0.933	0.749	0	0	B Cells
	RRAS2	0.687598	0.364	0.18	6.47054e-212	2.16213e-207	B Cells
	TAF4B	0.685901	0.344	0.127	0	0	B Cells
	TMEM65	0.685302	0.399	0.245	9.15842e-146	3.06029e-141	B Cells
	FAM214A	0.685172	0.521	0.296	6.49649e-248	2.1708e-243	B Cells
	UBE2N	0.684325	0.571	0.401	5.95656e-211	1.99038e-206	B Cells
	RPS19	0.684064	0.985	0.889	0	0	B Cells
	IRF4	0.682808	0.309	0.077	0	0	B Cells
	TMEM154	0.681941	0.585	0.144	0	0	B Cells
	MBD4	0.681149	0.465	0.267	2.24499e-236	7.50165e-232	B Cells
	ORAI2	0.678708	0.402	0.182	1.78938e-307	5.97921e-303	B Cells
	CHPT1	0.677556	0.348	0.174	2.75891e-209	9.2189e-205	B Cells
	RASGRP3	0.676079	0.342	0.115	0	0	B Cells
	RPL14	0.675176	0.972	0.852	0	0	B Cells
	PHTF2	0.674762	0.501	0.284	1.21791e-230	4.06964e-226	B Cells
	MARCH3	0.674407	0.377	0.183	8.07843e-208	2.69941e-203	B Cells
	RPS3A	0.673414	0.976	0.87	0	0	B Cells
	PACS1	0.672118	0.622	0.427	3.54565e-202	1.18478e-197	B Cells
	PTPN1	0.670659	0.63	0.424	8.73708e-218	2.9195e-213	B Cells
	AC025164.1	0.669965	0.418	0.171	0	0	B Cells
	RIPOR1	0.669846	0.305	0.124	1.35779e-263	4.53707e-259	B Cells
	HSPA4	0.668965	0.588	0.436	5.10052e-167	1.70434e-162	B Cells
	RABEP2	0.667233	0.315	0.11	0	0	B Cells
	SKAP2	0.666315	0.558	0.279	0	0	B Cells
	TTN	0.666261	0.328	0.075	0	0	B Cells
	RPL12	0.665802	0.978	0.871	0	0	B Cells
	OFD1	0.65979	0.526	0.294	2.22782e-267	7.44427e-263	B Cells
	NGLY1	0.657352	0.46	0.276	2.57941e-194	8.61911e-190	B Cells
	PRKCE	0.657322	0.474	0.301	1.78991e-155	5.981e-151	B Cells
	CHD7	0.656766	0.438	0.199	3.17554e-304	1.06111e-299	B Cells
	RPL3	0.655684	0.978	0.863	0	0	B Cells
	FARP2	0.654183	0.357	0.184	1.33375e-197	4.45671e-193	B Cells
	DAPP1	0.654124	0.434	0.127	0	0	B Cells
	GRK5	0.654116	0.445	0.223	1.47284e-231	4.92151e-227	B Cells
	RPL29	0.644835	0.974	0.858	0	0	B Cells
	CD82	0.644644	0.502	0.245	0	0	B Cells
	P2RY10	0.644424	0.399	0.111	0	0	B Cells
	NIN	0.644323	0.524	0.294	7.95001e-263	2.6565e-258	B Cells
	CHCHD10	0.642345	0.655	0.44	3.38372e-237	1.13067e-232	B Cells
	PIP4K2A	0.639243	0.663	0.446	6.66508e-225	2.22714e-220	B Cells
	UBA52	0.638636	0.954	0.855	0	0	B Cells
	JAZF1	0.637238	0.635	0.392	8.31484e-246	2.7784e-241	B Cells
	BCAS2	0.636443	0.494	0.408	3.62464e-77	1.21117e-72	B Cells
	RPL37A	0.635798	0.965	0.84	0	0	B Cells
	BTG1	0.634767	0.934	0.795	2.62179e-186	8.76072e-182	B Cells
	PTPN6	0.634707	0.473	0.221	0	0	B Cells
	OOEP	0.630452	0.504	0.325	7.44345e-195	2.48723e-190	B Cells
	ARHGEF18	0.629515	0.347	0.164	6.52571e-220	2.18057e-215	B Cells
	RPL8	0.628378	0.972	0.859	0	0	B Cells
	IKZF1	0.625384	0.68	0.321	0	0	B Cells
	TSPAN33	0.625195	0.27	0.062	0	0	B Cells
	KLHL6	0.624656	0.359	0.14	3.8225e-301	1.27729e-296	B Cells
	RPS4X	0.62111	0.982	0.873	0	0	B Cells
	KLF12	0.619103	0.56	0.315	7.27179e-234	2.42987e-229	B Cells
	MCOLN2	0.618315	0.321	0.091	0	0	B Cells
	ARID1B	0.617219	0.787	0.614	3.60645e-206	1.20509e-201	B Cells
	AL050309.1	0.615032	0.272	0.176	4.32367e-66	1.44475e-61	B Cells
	TUT4	0.614243	0.621	0.433	9.17081e-208	3.06443e-203	B Cells
	ZNF331	0.609799	0.376	0.338	8.26547e-16	2.76191e-11	B Cells
	SMARCB1	0.607656	0.406	0.247	2.17152e-169	7.25615e-165	B Cells
	P2RY8	0.606596	0.34	0.104	0	0	B Cells
	DGKD	0.605859	0.364	0.178	2.77294e-206	9.26579e-202	B Cells
	LRIF1	0.603935	0.41	0.235	4.28018e-168	1.43022e-163	B Cells
	SNED1	0.603907	0.352	0.154	2.37497e-227	7.93596e-223	B Cells
	SP100	0.601831	0.803	0.571	0	0	B Cells
	SYNGR1	0.60104	0.304	0.113	8.70499e-292	2.90877e-287	B Cells
	EMB	0.597524	0.552	0.236	0	0	B Cells
	LRRK1	0.597184	0.276	0.141	3.85994e-140	1.2898e-135	B Cells
	ATF7IP2	0.596559	0.396	0.211	3.10993e-182	1.03918e-177	B Cells
	VRK2	0.596448	0.379	0.251	4.12985e-108	1.37999e-103	B Cells
	RAD51B	0.595304	0.483	0.358	2.19521e-91	7.33529e-87	B Cells
	RPL7A	0.594528	0.979	0.861	0	0	B Cells
	HIPK2	0.593363	0.427	0.345	2.61499e-59	8.73798e-55	B Cells
	COMMD10	0.591696	0.474	0.377	3.25337e-81	1.08712e-76	B Cells
	PARP1	0.591654	0.549	0.355	2.35715e-208	7.87641e-204	B Cells
	IGHM	0.59083	0.374	0.082	0	0	B Cells
	RHBDF2	0.589963	0.35	0.134	0	0	B Cells
	BTK	0.585724	0.283	0.072	0	0	B Cells
	USP24	0.585409	0.426	0.264	1.45448e-149	4.86015e-145	B Cells
	STK4	0.583644	0.78	0.491	0	0	B Cells
	RAPGEF1	0.582844	0.663	0.407	1.60589e-246	5.36607e-242	B Cells
	STEAP1B	0.580322	0.39	0.292	1.6964e-73	5.66853e-69	B Cells
	EVI2B	0.580068	0.676	0.3	0	0	B Cells
	ZFAND6	0.580041	0.645	0.473	1.36781e-201	4.57055e-197	B Cells
	CCND3	0.577634	0.515	0.323	2.47984e-169	8.28637e-165	B Cells
	AC007384.1	0.576464	0.371	0.203	8.58865e-146	2.8699e-141	B Cells
	GSAP	0.575544	0.358	0.143	4.09602e-298	1.36869e-293	B Cells
	RABEP1	0.575055	0.5	0.341	9.60245e-156	3.20866e-151	B Cells
	RGS19	0.574914	0.403	0.18	4.76117e-287	1.59094e-282	B Cells
	CYBA	0.573921	0.95	0.744	0	0	B Cells
	FAM49A	0.572206	0.391	0.173	3.11411e-255	1.04058e-250	B Cells
	USPL1	0.569429	0.455	0.286	1.23014e-147	4.11052e-143	B Cells
	TRIO	0.568575	0.562	0.381	1.38335e-149	4.62245e-145	B Cells
	TFEB	0.567719	0.292	0.099	0	0	B Cells
	MIS18BP1	0.567565	0.466	0.3	1.73536e-151	5.79872e-147	B Cells
	IQCB1	0.56619	0.363	0.224	7.32213e-122	2.44669e-117	B Cells
	RPL15	0.565848	0.973	0.86	0	0	B Cells
	FAM102A	0.565516	0.36	0.157	2.96321e-245	9.90157e-241	B Cells
	RASGRP2	0.565071	0.3	0.09	0	0	B Cells
	CNTRL	0.564536	0.447	0.234	5.16471e-224	1.72579e-219	B Cells
	MTPN	0.564027	0.686	0.498	2.58959e-224	8.65312e-220	B Cells
	NUP88	0.561901	0.336	0.171	1.69431e-179	5.66155e-175	B Cells
	PIP5K1B	0.559573	0.305	0.138	2.49007e-183	8.32057e-179	B Cells
	MEF2A	0.557631	0.653	0.451	6.25722e-202	2.09085e-197	B Cells
	ZFAS1	0.557347	0.867	0.676	1.60326e-249	5.35729e-245	B Cells
	PXK	0.556961	0.371	0.201	3.03783e-181	1.01509e-176	B Cells
	PHKB	0.556669	0.506	0.355	5.43193e-140	1.81508e-135	B Cells
	SYNGR2	0.554411	0.434	0.264	1.14386e-160	3.8222e-156	B Cells
	ZNF821	0.55331	0.3	0.149	5.26141e-158	1.7581e-153	B Cells
	ITGA4	0.552753	0.559	0.299	2.30546e-242	7.70368e-238	B Cells
	ACAP1	0.551681	0.528	0.219	0	0	B Cells
	SNX8	0.551403	0.294	0.159	6.15553e-133	2.05687e-128	B Cells
	RPS9	0.551202	0.976	0.895	0	0	B Cells
	ATP2A3	0.550566	0.333	0.104	0	0	B Cells
	PRAG1	0.550108	0.266	0.115	4.86653e-184	1.62615e-179	B Cells
	MOB3A	0.548234	0.395	0.204	2.73194e-204	9.12878e-200	B Cells
	TRAK1	0.547342	0.462	0.305	4.8006e-140	1.60412e-135	B Cells
	EPB41	0.546638	0.558	0.313	6.59949e-243	2.20522e-238	B Cells
	ZDHHC21	0.546383	0.321	0.183	6.82476e-129	2.28049e-124	B Cells
	LYPLAL1	0.546177	0.323	0.176	5.46519e-145	1.82619e-140	B Cells
	LSM7	0.546128	0.628	0.461	1.33934e-177	4.47541e-173	B Cells
	ZNF10	0.545326	0.36	0.257	1.32787e-67	4.43709e-63	B Cells
	ENTPD1-AS1	0.545299	0.358	0.21	4.06904e-125	1.35967e-120	B Cells
	TRAF3	0.544721	0.567	0.355	3.60567e-200	1.20483e-195	B Cells
	PNISR	0.544366	0.772	0.587	2.49464e-218	8.33586e-214	B Cells
	SREBF2	0.543555	0.377	0.234	1.63457e-121	5.46193e-117	B Cells
	GPSM3	0.542494	0.557	0.268	0	0	B Cells
	LAPTM5	0.542336	0.871	0.442	0	0	B Cells
	MICU2	0.54161	0.444	0.331	1.17339e-93	3.92087e-89	B Cells
	HHEX	0.541572	0.257	0.065	0	0	B Cells
	TESK2	0.540946	0.276	0.121	3.58564e-181	1.19814e-176	B Cells
	TRIM26	0.540642	0.387	0.23	1.34618e-143	4.49828e-139	B Cells
	RPL23	0.539658	0.933	0.781	3.64471e-240	1.21788e-235	B Cells
	CDC42EP3	0.537185	0.482	0.309	2.41629e-133	8.07404e-129	B Cells
	TGFBR2	0.535863	0.602	0.413	6.54105e-165	2.18569e-160	B Cells
	SOX5	0.533302	0.382	0.313	1.76597e-25	5.90099e-21	B Cells
	IMMP2L	0.53321	0.505	0.391	6.03075e-74	2.01518e-69	B Cells
	BBX	0.532981	0.637	0.492	9.16841e-143	3.06363e-138	B Cells
	NEK6	0.532748	0.313	0.181	7.65595e-127	2.55824e-122	B Cells
	FLI1	0.532192	0.508	0.259	6.96935e-243	2.32881e-238	B Cells
	WDFY1	0.532006	0.396	0.263	8.88805e-115	2.96994e-110	B Cells
	MT-ND3	0.529987	0.981	0.885	1.05585e-227	3.52811e-223	B Cells
	RUNX3	0.529697	0.492	0.244	3.27478e-225	1.09427e-220	B Cells
	RPL5	0.527641	0.965	0.829	5.00218e-279	1.67148e-274	B Cells
	RPS17	0.525237	0.892	0.714	2.48877e-204	8.31621e-200	B Cells
	BASP1	0.523775	0.705	0.323	0	0	B Cells
	HSPD1	0.522848	0.808	0.69	4.74262e-141	1.58475e-136	B Cells
	EEF1A1	0.522084	0.992	0.912	0	0	B Cells
	LRBA	0.521586	0.678	0.471	3.92111e-184	1.31024e-179	B Cells
	ZNF107	0.521177	0.319	0.147	7.79689e-197	2.60533e-192	B Cells
	PRKD3	0.518564	0.384	0.242	2.25408e-123	7.53202e-119	B Cells
	HIST1H4C	0.518024	0.549	0.343	6.25519e-206	2.09017e-201	B Cells
	TMC8	0.517972	0.387	0.151	4.60562e-301	1.53897e-296	B Cells
	GNB5	0.513309	0.305	0.166	1.91513e-128	6.39939e-124	B Cells
	FBXL17	0.512488	0.503	0.379	2.61836e-90	8.74924e-86	B Cells
	PIK3AP1	0.50924	0.466	0.173	0	0	B Cells
	DIPK1A	0.508795	0.314	0.165	3.6652e-132	1.22472e-127	B Cells
	SRPK2	0.508704	0.667	0.531	1.01603e-135	3.39505e-131	B Cells
	DOCK10	0.508183	0.628	0.362	3.74069e-220	1.24995e-215	B Cells
	ISG20	0.507029	0.668	0.379	5.0874e-279	1.69995e-274	B Cells
	TRIM38	0.506086	0.507	0.31	3.1061e-199	1.0379e-194	B Cells
	SYPL1	0.505666	0.454	0.313	1.82416e-130	6.09543e-126	B Cells
	CYB561A3	0.505237	0.28	0.123	3.0704e-197	1.02597e-192	B Cells
	PHF20	0.504888	0.564	0.426	1.63774e-129	5.4725e-125	B Cells
	CNPY3	0.50329	0.468	0.304	5.47268e-161	1.8287e-156	B Cells
	TNF	0.501727	0.32	0.145	1.6014e-175	5.35107e-171	B Cells
	CD53	0.500909	0.803	0.418	0	0	B Cells
	SNHG8	0.499977	0.586	0.447	6.35958e-120	2.12505e-115	B Cells
	IDI1	0.497244	0.529	0.364	1.57407e-143	5.25977e-139	B Cells
	AC018362.1	0.496319	0.255	0.144	8.67264e-90	2.89796e-85	B Cells
	MYO1D	0.495596	0.361	0.239	7.26379e-86	2.4272e-81	B Cells
	NCF1	0.492519	0.474	0.163	0	0	B Cells
	CDC42SE2	0.492323	0.802	0.544	5.73647e-270	1.91684e-265	B Cells
	BHLHE41	0.491439	0.282	0.12	5.02867e-197	1.68033e-192	B Cells
	MRPL18	0.490943	0.544	0.47	1.32339e-68	4.4221e-64	B Cells
	TSC22D3	0.490467	0.596	0.443	6.55744e-108	2.19117e-103	B Cells
	IL16	0.488957	0.307	0.115	1.96271e-263	6.5584e-259	B Cells
	SETX	0.488942	0.612	0.436	2.88272e-174	9.63261e-170	B Cells
	TRIM22	0.487544	0.523	0.315	1.34066e-191	4.47981e-187	B Cells
	ALG13	0.485482	0.404	0.313	2.30403e-65	7.69893e-61	B Cells
	SASH3	0.485281	0.314	0.11	3.51216e-299	1.17359e-294	B Cells
	VAV2	0.484226	0.256	0.116	1.19869e-165	4.00543e-161	B Cells
	PSMB9	0.483627	0.742	0.511	2.7435e-225	9.16742e-221	B Cells
	CD27	0.482733	0.402	0.135	0	0	B Cells
	MBNL1	0.482576	0.903	0.741	1.61445e-208	5.39468e-204	B Cells
	SMAD3	0.482227	0.345	0.224	1.10016e-84	3.67619e-80	B Cells
	LPXN	0.479485	0.443	0.26	4.06032e-151	1.35676e-146	B Cells
	LPIN1	0.478105	0.362	0.206	3.91949e-140	1.3097e-135	B Cells
	EPS15	0.476864	0.592	0.444	1.62224e-135	5.42072e-131	B Cells
	PLEKHO1	0.476549	0.477	0.308	2.15456e-142	7.19945e-138	B Cells
	HERPUD1	0.47625	0.56	0.496	1.4338e-44	4.79105e-40	B Cells
	ATP8A1	0.475001	0.4	0.207	1.25193e-165	4.18331e-161	B Cells
	RPL4	0.473297	0.884	0.712	1.72111e-190	5.75109e-186	B Cells
	LINC00426	0.473183	0.257	0.06	0	0	B Cells
	PHF6	0.473119	0.32	0.218	5.52432e-75	1.84595e-70	B Cells
	MALAT1	0.472463	1	0.994	3.01931e-250	1.0089e-245	B Cells
	SLC23A2	0.469817	0.322	0.187	1.94098e-115	6.48578e-111	B Cells
	WASHC4	0.469356	0.474	0.322	3.11258e-138	1.04007e-133	B Cells
	SFMBT1	0.46912	0.273	0.155	2.69133e-98	8.99306e-94	B Cells
	ARHGDIB	0.468498	0.834	0.51	1.23025e-271	4.11087e-267	B Cells
	NUP210	0.468287	0.316	0.142	5.96728e-194	1.99397e-189	B Cells
	CMTM7	0.468135	0.423	0.294	7.93801e-98	2.65249e-93	B Cells
	UBE2J1	0.467853	0.438	0.322	5.9915e-92	2.00206e-87	B Cells
	MAN2A1	0.465903	0.462	0.331	9.10684e-97	3.04305e-92	B Cells
	LRCH1	0.465373	0.445	0.302	1.94914e-108	6.51304e-104	B Cells
	BTBD9	0.463597	0.489	0.388	6.25485e-63	2.09006e-58	B Cells
	ANAPC16	0.463449	0.719	0.569	1.81429e-165	6.06246e-161	B Cells
	CSK	0.463194	0.389	0.215	8.26249e-161	2.76091e-156	B Cells
	UBE2E2	0.461475	0.467	0.351	9.85713e-72	3.29376e-67	B Cells
	VPS13C	0.461417	0.627	0.474	1.11241e-137	3.71713e-133	B Cells
	KYNU	0.459392	0.517	0.157	0	0	B Cells
	NIPA2	0.456748	0.321	0.209	2.49055e-92	8.32216e-88	B Cells
	STAMBPL1	0.455667	0.272	0.115	3.46782e-182	1.15877e-177	B Cells
	FARS2	0.453386	0.414	0.316	2.32979e-66	7.78499e-62	B Cells
	CHORDC1	0.451648	0.537	0.446	1.37354e-68	4.58968e-64	B Cells
	AC009313.1	0.449775	0.267	0.114	2.04984e-163	6.84953e-159	B Cells
	ALOX5	0.448208	0.334	0.136	1.24056e-241	4.14532e-237	B Cells
	ATP8B1	0.447155	0.334	0.215	6.66909e-84	2.22847e-79	B Cells
	TCEA1	0.446231	0.589	0.467	9.87965e-112	3.30128e-107	B Cells
	ARHGAP17	0.445554	0.333	0.217	2.57331e-88	8.59872e-84	B Cells
	NR4A2	0.444366	0.396	0.337	6.85845e-27	2.29175e-22	B Cells
	RPL6	0.443785	0.972	0.85	3.122e-219	1.04322e-214	B Cells
	PMAIP1	0.443563	0.467	0.291	3.85251e-135	1.28732e-130	B Cells
	ERP29	0.442755	0.68	0.532	1.27927e-132	4.27469e-128	B Cells
	EBLN3P	0.442502	0.318	0.205	1.20654e-90	4.03164e-86	B Cells
	ZBTB20	0.44173	0.832	0.666	1.60683e-146	5.36921e-142	B Cells
	RNASEH2B	0.441234	0.381	0.26	3.45971e-94	1.15606e-89	B Cells
	PRKACB	0.440785	0.418	0.291	1.20235e-84	4.01765e-80	B Cells
	NFKB1	0.440755	0.478	0.458	2.39001e-07	0.00798621	B Cells
	DUSP2	0.440594	0.45	0.308	1.28337e-73	4.28838e-69	B Cells
	MARF1	0.440259	0.335	0.201	2.01687e-114	6.73936e-110	B Cells
	ANXA6	0.439853	0.432	0.283	1.81883e-117	6.07763e-113	B Cells
	SINHCAF	0.439366	0.426	0.292	2.61629e-101	8.74234e-97	B Cells
	RBM6	0.438999	0.585	0.476	6.45242e-90	2.15608e-85	B Cells
	STIM2	0.438617	0.448	0.313	2.57649e-96	8.60933e-92	B Cells
	CD86	0.4376	0.32	0.126	8.24402e-228	2.75474e-223	B Cells
	MCUB	0.436554	0.408	0.244	3.04946e-129	1.01898e-124	B Cells
	KLHL5	0.434933	0.378	0.283	2.33506e-62	7.8026e-58	B Cells
	AFTPH	0.433845	0.454	0.309	4.2357e-121	1.41536e-116	B Cells
	KDM2B	0.432188	0.314	0.204	5.83072e-77	1.94833e-72	B Cells
	TCF4	0.431879	0.729	0.391	4.98656e-287	1.66626e-282	B Cells
	ODC1	0.431184	0.445	0.305	1.30796e-105	4.37053e-101	B Cells
	C1GALT1	0.431076	0.37	0.233	4.95792e-111	1.65669e-106	B Cells
	TAF1D	0.430438	0.605	0.484	3.01124e-107	1.00621e-102	B Cells
	GPBP1	0.429716	0.747	0.618	7.25834e-135	2.42538e-130	B Cells
	RFX7	0.429599	0.388	0.287	8.89077e-62	2.97085e-57	B Cells
	ATP2B1	0.426895	0.728	0.472	1.72831e-291	5.77514e-287	B Cells
	ANKRD12	0.426316	0.834	0.672	3.13772e-195	1.04847e-190	B Cells
	RHOQ	0.425187	0.451	0.307	1.82296e-114	6.09142e-110	B Cells
	LNPEP	0.423944	0.419	0.309	8.6025e-76	2.87453e-71	B Cells
	PAN3	0.421636	0.595	0.464	9.4595e-103	3.16089e-98	B Cells
	GPR183	0.417359	0.429	0.208	7.17809e-191	2.39856e-186	B Cells
	SNAP23	0.416676	0.432	0.338	1.11002e-66	3.70914e-62	B Cells
	NT5DC1	0.416593	0.306	0.222	8.71719e-53	2.91285e-48	B Cells
	HLA-E	0.41561	0.949	0.793	1.87092e-230	6.25167e-226	B Cells
	HLA-F	0.414781	0.685	0.451	2.3922e-195	7.99354e-191	B Cells
	PFDN5	0.414345	0.928	0.789	5.15658e-155	1.72307e-150	B Cells
	CGAS	0.413739	0.304	0.215	5.67593e-49	1.89661e-44	B Cells
	DUSP22	0.413035	0.27	0.153	1.09359e-101	3.65425e-97	B Cells
	RUBCN	0.405237	0.266	0.148	3.57036e-99	1.19304e-94	B Cells
	FAM13B	0.403983	0.44	0.326	1.34483e-80	4.49376e-76	B Cells
	TAF7	0.403971	0.549	0.448	1.66229e-83	5.55453e-79	B Cells
	UPF2	0.403563	0.459	0.339	3.16589e-95	1.05788e-90	B Cells
	AC008014.1	0.40333	0.251	0.176	4.1763e-39	1.39551e-34	B Cells
	GAS5	0.402864	0.807	0.612	1.64993e-164	5.51324e-160	B Cells
	EEF1D	0.401551	0.911	0.77	3.78599e-158	1.26509e-153	B Cells
	ERC1	0.400669	0.513	0.437	6.81715e-51	2.27795e-46	B Cells
	DCK	0.399804	0.267	0.127	3.34856e-147	1.11892e-142	B Cells
	NCF4	0.398077	0.317	0.127	4.39832e-243	1.4697e-238	B Cells
	PAWR	0.394659	0.344	0.222	3.84024e-87	1.28322e-82	B Cells
	AC079781.5	0.393026	0.347	0.24	8.64871e-73	2.88996e-68	B Cells
	FBXW11	0.392494	0.443	0.353	1.44902e-62	4.84189e-58	B Cells
	SLC15A4	0.392263	0.272	0.15	7.84714e-108	2.62212e-103	B Cells
	MDM4	0.390578	0.476	0.355	9.17936e-94	3.06728e-89	B Cells
	CYFIP2	0.390079	0.402	0.183	1.30032e-221	4.34501e-217	B Cells
	CDC40	0.38872	0.39	0.29	4.20824e-73	1.40618e-68	B Cells
	NFATC1	0.386282	0.279	0.141	2.15559e-126	7.20292e-122	B Cells
	PCED1B-AS1	0.385587	0.543	0.266	1.64078e-241	5.48267e-237	B Cells
	CEPT1	0.384393	0.254	0.16	7.24618e-69	2.42131e-64	B Cells
	TTC7A	0.380474	0.296	0.197	8.14702e-64	2.72233e-59	B Cells
	TIAM2	0.380453	0.281	0.193	1.43657e-53	4.80029e-49	B Cells
	MIR29B2CHG	0.380296	0.294	0.164	5.23259e-107	1.74847e-102	B Cells
	AP1B1	0.380138	0.28	0.188	4.74452e-62	1.58538e-57	B Cells
	COA1	0.379736	0.459	0.361	3.76154e-73	1.25692e-68	B Cells
	MARCH8	0.37899	0.262	0.141	7.58085e-104	2.53314e-99	B Cells
	ZNF644	0.378122	0.557	0.48	9.79424e-61	3.27275e-56	B Cells
	MANBA	0.377852	0.383	0.249	4.2257e-89	1.41202e-84	B Cells
	RB1	0.377781	0.516	0.426	7.2551e-61	2.42429e-56	B Cells
	RACK1	0.376942	0.957	0.817	1.71463e-154	5.72945e-150	B Cells
	EIF2S3	0.376757	0.569	0.457	2.29156e-93	7.65724e-89	B Cells
	RPS6KA5	0.376632	0.383	0.248	1.8621e-89	6.22221e-85	B Cells
	SNHG6	0.376319	0.682	0.557	5.93331e-103	1.98261e-98	B Cells
	GLS	0.375898	0.676	0.518	1.09758e-122	3.66755e-118	B Cells
	C22orf34	0.374632	0.261	0.147	8.45615e-83	2.82562e-78	B Cells
	SEPTIN9	0.373974	0.53	0.421	9.88597e-83	3.3034e-78	B Cells
	OGA	0.373837	0.585	0.445	1.11874e-115	3.73827e-111	B Cells
	SP140L	0.373775	0.355	0.222	1.14387e-97	3.82223e-93	B Cells
	COMMD6	0.373491	0.754	0.621	8.7579e-110	2.92645e-105	B Cells
	DOCK11	0.373374	0.403	0.234	2.56914e-130	8.58477e-126	B Cells
	NDUFAF6	0.371313	0.332	0.233	6.36424e-63	2.12661e-58	B Cells
	NR4A1	0.371299	0.509	0.419	8.22608e-45	2.74875e-40	B Cells
	CRYBG1	0.369682	0.394	0.186	6.29936e-211	2.10493e-206	B Cells
	SLC25A6	0.369614	0.794	0.628	6.07742e-114	2.03077e-109	B Cells
	NUDT4	0.368981	0.383	0.291	8.97209e-57	2.99802e-52	B Cells
	MBP	0.36844	0.667	0.411	4.24251e-210	1.41763e-205	B Cells
	C17orf67	0.368	0.275	0.155	1.12626e-95	3.76341e-91	B Cells
	SCFD2	0.367944	0.285	0.222	5.77975e-32	1.9313e-27	B Cells
	SKIL	0.367752	0.64	0.517	9.78396e-103	3.26931e-98	B Cells
	SLBP	0.36741	0.365	0.303	2.77271e-39	9.26501e-35	B Cells
	ANK3	0.367193	0.426	0.266	2.04655e-106	6.83855e-102	B Cells
	HIBCH	0.366981	0.419	0.338	9.805e-50	3.27634e-45	B Cells
	ZNF827	0.366522	0.266	0.179	9.43583e-54	3.15298e-49	B Cells
	CCDC91	0.365669	0.531	0.437	5.4607e-64	1.82469e-59	B Cells
	CHD9	0.365405	0.565	0.47	1.58e-67	5.27957e-63	B Cells
	CLK1	0.364963	0.635	0.527	2.11816e-78	7.07783e-74	B Cells
	IFT57	0.363881	0.333	0.25	8.12279e-54	2.71423e-49	B Cells
	LYSMD2	0.363328	0.339	0.174	1.34425e-157	4.4918e-153	B Cells
	RFX3	0.362889	0.435	0.336	6.7135e-56	2.24332e-51	B Cells
	CMSS1	0.362734	0.345	0.3	5.47777e-23	1.8304e-18	B Cells
	CRLF3	0.362076	0.356	0.238	1.20336e-78	4.02103e-74	B Cells
	MOB3B	0.361953	0.281	0.19	2.12551e-54	7.10239e-50	B Cells
	ZNF506	0.359323	0.307	0.192	9.05385e-82	3.02534e-77	B Cells
	ABHD3	0.358439	0.424	0.341	2.36156e-41	7.89114e-37	B Cells
	TGIF2	0.358418	0.273	0.181	5.0814e-60	1.69795e-55	B Cells
	NT5C	0.356846	0.376	0.281	2.7621e-65	9.22957e-61	B Cells
	NFX1	0.356365	0.321	0.227	4.19189e-62	1.40072e-57	B Cells
	NCKAP1L	0.355825	0.341	0.187	3.02379e-118	1.0104e-113	B Cells
	CSNK1G3	0.355636	0.361	0.268	8.22846e-58	2.74954e-53	B Cells
	FAM3C	0.355442	0.426	0.338	4.35482e-57	1.45516e-52	B Cells
	RSBN1L	0.355138	0.537	0.431	3.23419e-80	1.08071e-75	B Cells
	SRSF7	0.355067	0.77	0.639	1.58368e-124	5.29186e-120	B Cells
	ZNF652	0.354807	0.362	0.296	1.89651e-40	6.3372e-36	B Cells
	ARL6IP5	0.354789	0.725	0.573	9.77388e-124	3.26594e-119	B Cells
	SF1	0.354467	0.59	0.498	2.63572e-73	8.80727e-69	B Cells
	CYBB	0.35416	0.465	0.147	0	0	B Cells
	CYTIP	0.352158	0.632	0.353	2.59129e-193	8.65879e-189	B Cells
	KIZ-AS1	0.350468	0.38	0.277	3.17462e-68	1.0608e-63	B Cells
	RASSF3	0.349596	0.492	0.307	5.89064e-146	1.96836e-141	B Cells
	CLEC16A	0.348956	0.294	0.218	2.31451e-42	7.73395e-38	B Cells
	RBM26	0.348017	0.425	0.358	1.78429e-44	5.96219e-40	B Cells
	UXT	0.347513	0.573	0.479	4.1035e-72	1.37119e-67	B Cells
	VPS37B	0.345714	0.327	0.294	2.56064e-14	8.55637e-10	B Cells
	RNASET2	0.34491	0.694	0.429	9.19078e-209	3.0711e-204	B Cells
	SYNRG	0.3429	0.445	0.34	1.47772e-69	4.93779e-65	B Cells
	PLCL2	0.342107	0.391	0.255	2.4298e-84	8.11916e-80	B Cells
	PTK2B	0.341946	0.462	0.255	8.79315e-170	2.93823e-165	B Cells
	SLC38A1	0.34191	0.467	0.297	1.51587e-101	5.06529e-97	B Cells
	RERE	0.340025	0.627	0.51	1.12341e-69	3.75387e-65	B Cells
	CXXC5	0.339542	0.296	0.203	3.24924e-59	1.08573e-54	B Cells
	NACA	0.338749	0.962	0.849	5.56766e-139	1.86043e-134	B Cells
	ABI1	0.33861	0.534	0.423	1.28893e-79	4.30696e-75	B Cells
	OAZ1	0.336973	0.921	0.791	4.42676e-132	1.4792e-127	B Cells
	SIPA1L1	0.336287	0.698	0.462	5.86005e-199	1.95813e-194	B Cells
	DDX21	0.334544	0.467	0.429	3.58275e-30	1.19718e-25	B Cells
	ARPC3	0.333699	0.9	0.756	3.65736e-133	1.22211e-128	B Cells
	SPIDR	0.332365	0.543	0.468	1.77398e-42	5.92774e-38	B Cells
	N4BP2L1	0.331993	0.308	0.195	2.67436e-74	8.93638e-70	B Cells
	RPL7	0.331849	0.943	0.804	1.49667e-165	5.00113e-161	B Cells
	CWF19L2	0.330846	0.354	0.273	1.45773e-45	4.87101e-41	B Cells
	CREB1	0.330266	0.471	0.371	9.44526e-69	3.15613e-64	B Cells
	TRANK1	0.327137	0.351	0.212	1.04159e-99	3.48049e-95	B Cells
	ST8SIA4	0.326363	0.435	0.245	9.13367e-147	3.05202e-142	B Cells
	LSM10	0.326152	0.358	0.273	5.20233e-57	1.73836e-52	B Cells
	FMNL3	0.325701	0.268	0.166	1.37668e-68	4.60018e-64	B Cells
	HIST1H1D	0.323707	0.32	0.178	2.57847e-103	8.61596e-99	B Cells
	ERAP2	0.323414	0.326	0.199	1.27032e-91	4.24476e-87	B Cells
	RPL24	0.323341	0.968	0.857	1.93937e-127	6.48039e-123	B Cells
	ELF1	0.32274	0.769	0.628	3.95111e-118	1.32026e-113	B Cells
	ZCCHC10	0.322348	0.319	0.249	6.13397e-41	2.04966e-36	B Cells
	CLASP2	0.322022	0.421	0.358	5.57386e-37	1.8625e-32	B Cells
	NR1H2	0.321826	0.314	0.246	1.56526e-41	5.23031e-37	B Cells
	PIK3CD	0.318467	0.317	0.161	1.51177e-130	5.05158e-126	B Cells
	CCDC12	0.317782	0.409	0.344	1.13016e-42	3.77643e-38	B Cells
	LBH	0.317599	0.525	0.315	1.37886e-136	4.60746e-132	B Cells
	AKAP11	0.316727	0.277	0.205	7.36459e-42	2.46088e-37	B Cells
	TAPBP	0.316207	0.593	0.478	7.09588e-91	2.37109e-86	B Cells
	USP34	0.315473	0.635	0.539	1.19894e-71	4.00626e-67	B Cells
	NLRC5	0.314416	0.42	0.244	7.26712e-131	2.42831e-126	B Cells
	TBC1D10C	0.313458	0.328	0.14	5.7683e-184	1.92748e-179	B Cells
	TTC17	0.313384	0.415	0.364	7.93778e-30	2.65241e-25	B Cells
	SNX3	0.31324	0.653	0.548	8.11236e-71	2.71075e-66	B Cells
	PATL2	0.312236	0.258	0.115	8.1828e-143	2.73428e-138	B Cells
	ZNF791	0.311129	0.282	0.212	1.60623e-38	5.36723e-34	B Cells
	CCDC88C	0.311054	0.373	0.211	1.9976e-116	6.67499e-112	B Cells
	STAT6	0.310358	0.291	0.208	5.09139e-51	1.70129e-46	B Cells
	ZRSR2	0.308647	0.278	0.192	1.70885e-50	5.71011e-46	B Cells
	ZNF721	0.308268	0.373	0.293	2.23318e-46	7.46215e-42	B Cells
	AC023424.3	0.307844	0.279	0.183	5.48502e-56	1.83282e-51	B Cells
	CCDC18-AS1	0.307753	0.344	0.26	2.97707e-45	9.94789e-41	B Cells
	PDS5A	0.307141	0.467	0.405	1.44858e-38	4.84044e-34	B Cells
	BOD1L1	0.306275	0.563	0.469	9.87282e-78	3.299e-73	B Cells
	LRCH3	0.305399	0.375	0.319	4.96574e-31	1.6593e-26	B Cells
	TXNIP	0.305313	0.874	0.714	2.29733e-121	7.67653e-117	B Cells
	MOB1A	0.305111	0.567	0.456	7.61302e-87	2.54389e-82	B Cells
	DAAM1	0.304693	0.317	0.27	4.23567e-21	1.41535e-16	B Cells
	MAPRE2	0.303118	0.454	0.339	2.54721e-64	8.51149e-60	B Cells
	DNAJC10	0.302718	0.305	0.246	9.23505e-33	3.08589e-28	B Cells
	PHC3	0.302107	0.43	0.357	1.7812e-40	5.95188e-36	B Cells
	PARVG	0.301924	0.267	0.147	8.37688e-94	2.79913e-89	B Cells
	SLC4A7	0.301911	0.45	0.369	6.6694e-44	2.22858e-39	B Cells
	MGMT	0.30159	0.401	0.366	9.32372e-23	3.11552e-18	B Cells
	CDKAL1	0.301211	0.519	0.435	6.3183e-48	2.11126e-43	B Cells
	SNHG32	0.300206	0.508	0.406	6.41713e-63	2.14428e-58	B Cells
	NOP58	0.299434	0.524	0.443	5.21967e-54	1.74415e-49	B Cells
	PPHLN1	0.299219	0.44	0.388	2.76951e-36	9.25433e-32	B Cells
	SRSF5	0.298129	0.708	0.61	2.94269e-81	9.83301e-77	B Cells
	PLEKHA2	0.297824	0.399	0.297	5.77117e-58	1.92844e-53	B Cells
	TLK1	0.296724	0.499	0.418	2.18137e-51	7.28904e-47	B Cells
	SMYD3	0.29663	0.551	0.493	3.01168e-28	1.00635e-23	B Cells
	MORC3	0.296228	0.39	0.318	6.5935e-44	2.20322e-39	B Cells
	CLEC2D	0.295977	0.534	0.297	2.84198e-166	9.49648e-162	B Cells
	SPG11	0.295758	0.399	0.31	3.92075e-55	1.31012e-50	B Cells
	ICAM3	0.295541	0.365	0.209	1.75878e-113	5.87698e-109	B Cells
	PDCD4	0.295394	0.638	0.506	6.62715e-95	2.21446e-90	B Cells
	LYN	0.29444	0.74	0.328	0	0	B Cells
	FXYD5	0.293763	0.566	0.412	2.48667e-85	8.30919e-81	B Cells
	SUCLG2	0.293491	0.427	0.391	6.93258e-26	2.31652e-21	B Cells
	TRABD	0.292921	0.306	0.229	1.31593e-44	4.39719e-40	B Cells
	R3HDM2	0.292232	0.519	0.447	1.21412e-49	4.05698e-45	B Cells
	DIP2B	0.29183	0.468	0.344	1.00264e-86	3.35034e-82	B Cells
	CCDC32	0.290361	0.303	0.24	1.8086e-34	6.04342e-30	B Cells
	FCGR2B	0.289397	0.255	0.1	5.29279e-184	1.76858e-179	B Cells
	AHSA1	0.288922	0.444	0.401	4.45683e-30	1.48925e-25	B Cells
	SLC39A10	0.288389	0.363	0.303	1.67355e-31	5.59216e-27	B Cells
	CIAO2A	0.288165	0.271	0.221	6.92079e-27	2.31258e-22	B Cells
	GIT2	0.286773	0.304	0.225	2.23851e-43	7.48e-39	B Cells
	COPA	0.286604	0.463	0.455	3.64275e-15	1.21723e-10	B Cells
	MTG1	0.28634	0.337	0.289	2.49098e-28	8.32361e-24	B Cells
	ALCAM	0.285997	0.389	0.243	1.00851e-94	3.36993e-90	B Cells
	UHRF2	0.285112	0.318	0.244	1.24449e-36	4.15847e-32	B Cells
	TRPM7	0.284986	0.431	0.335	1.25195e-59	4.18338e-55	B Cells
	UBXN1	0.284144	0.602	0.505	5.38465e-63	1.79928e-58	B Cells
	MDFIC	0.283718	0.415	0.305	4.18499e-59	1.39841e-54	B Cells
	CDKN2D	0.283445	0.255	0.127	5.84079e-113	1.9517e-108	B Cells
	UMAD1	0.281703	0.369	0.304	4.54298e-34	1.51804e-29	B Cells
	RNF19A	0.280949	0.632	0.491	4.23368e-100	1.41468e-95	B Cells
	RASSF2	0.280504	0.309	0.148	1.26248e-159	4.21858e-155	B Cells
	YTHDC2	0.279325	0.286	0.237	1.3503e-23	4.51202e-19	B Cells
	ELP4	0.277833	0.256	0.235	1.14626e-08	0.000383023	B Cells
	RIC1	0.277297	0.361	0.31	9.32637e-27	3.11641e-22	B Cells
	TAF3	0.277202	0.325	0.276	9.89871e-23	3.30765e-18	B Cells
	PTGES3	0.277198	0.788	0.709	1.68259e-52	5.62238e-48	B Cells
	DBNL	0.276903	0.355	0.285	7.15404e-43	2.39052e-38	B Cells
	IQSEC1	0.275748	0.349	0.26	1.51803e-50	5.07248e-46	B Cells
	SERTAD2	0.274859	0.281	0.216	1.18303e-31	3.9531e-27	B Cells
	EEF2	0.274472	0.798	0.655	4.213e-74	1.40778e-69	B Cells
	RAB3GAP2	0.274376	0.339	0.302	8.4767e-20	2.83249e-15	B Cells
	SLC44A2	0.274176	0.271	0.187	9.29098e-49	3.10458e-44	B Cells
	BICD1	0.273633	0.357	0.291	1.77859e-31	5.94317e-27	B Cells
	OSBPL3	0.272509	0.362	0.268	5.09857e-47	1.70369e-42	B Cells
	SEPTIN1	0.272344	0.294	0.162	1.15138e-91	3.84732e-87	B Cells
	NLRP1	0.270825	0.309	0.2	3.17184e-60	1.05987e-55	B Cells
	PSIP1	0.270201	0.46	0.388	5.02902e-39	1.68045e-34	B Cells
	GPR132	0.269618	0.265	0.151	1.06121e-74	3.54604e-70	B Cells
	GTF2E2	0.269446	0.269	0.223	2.25611e-23	7.53878e-19	B Cells
	RAB11FIP1	0.269398	0.457	0.316	2.39608e-77	8.0065e-73	B Cells
	MCPH1	0.268653	0.294	0.265	1.02599e-13	3.42835e-09	B Cells
	UCP2	0.268057	0.412	0.273	2.6514e-80	8.85965e-76	B Cells
	DEF6	0.267998	0.29	0.161	2.40337e-90	8.03086e-86	B Cells
	SCML4	0.267579	0.266	0.112	2.07634e-145	6.93808e-141	B Cells
	NSA2	0.2663	0.556	0.49	2.49927e-43	8.35133e-39	B Cells
	PCSK7	0.265121	0.282	0.212	5.17196e-35	1.72821e-30	B Cells
	VTI1A	0.26474	0.499	0.423	1.22778e-43	4.10264e-39	B Cells
	PPP4R3A	0.264628	0.36	0.325	5.13297e-20	1.71518e-15	B Cells
	ANKRD37	0.264617	0.254	0.184	2.03488e-33	6.79955e-29	B Cells
	CDK13	0.264513	0.457	0.405	1.52775e-30	5.10499e-26	B Cells
	SH3BP5	0.264444	0.438	0.301	4.87276e-88	1.62823e-83	B Cells
	FNBP4	0.264352	0.496	0.428	1.94611e-42	6.50293e-38	B Cells
	AC245297.3	0.263853	0.363	0.264	3.38341e-56	1.13056e-51	B Cells
	STIM1	0.263504	0.39	0.317	4.88613e-34	1.6327e-29	B Cells
	MTERF4	0.262885	0.253	0.194	1.597e-28	5.33637e-24	B Cells
	ERICH1	0.262356	0.369	0.296	3.63939e-39	1.2161e-34	B Cells
	PARP14	0.262191	0.612	0.451	2.13389e-127	7.13038e-123	B Cells
	ELOVL5	0.262172	0.623	0.463	1.27945e-111	4.27528e-107	B Cells
	RPL22L1	0.26161	0.528	0.442	3.99691e-52	1.33557e-47	B Cells
	EIF3F	0.261519	0.597	0.514	1.51351e-47	5.05738e-43	B Cells
	CD47	0.261231	0.591	0.427	5.54389e-130	1.85249e-125	B Cells
	AKT3	0.261047	0.506	0.386	3.54619e-54	1.18496e-49	B Cells
	SCAF11	0.260593	0.691	0.588	1.29242e-82	4.31861e-78	B Cells
	LINC01004	0.259132	0.328	0.258	5.83605e-32	1.95012e-27	B Cells
	ZNF430	0.258076	0.265	0.195	6.86401e-36	2.29361e-31	B Cells
	SMARCC1	0.257746	0.476	0.419	1.9943e-33	6.66395e-29	B Cells
	RBMX	0.2574	0.527	0.462	5.74707e-42	1.92038e-37	B Cells
	NSD3	0.257242	0.567	0.503	5.32741e-46	1.78015e-41	B Cells
	AIDA	0.257015	0.269	0.226	2.39707e-22	8.00981e-18	B Cells
	PMVK	0.256044	0.322	0.302	1.67492e-12	5.59673e-08	B Cells
	ZMYND8	0.255524	0.375	0.307	1.38734e-33	4.6358e-29	B Cells
	SCAPER	0.255495	0.368	0.324	2.13808e-20	7.1444e-16	B Cells
	CAMKMT	0.254952	0.321	0.296	1.07063e-10	3.57753e-06	B Cells
	PCGF5	0.254682	0.405	0.335	3.27585e-38	1.09463e-33	B Cells
	ARHGAP45	0.254457	0.254	0.138	9.45591e-86	3.15969e-81	B Cells
	CENPC	0.254078	0.383	0.32	1.14773e-30	3.83515e-26	B Cells
	USP48	0.25295	0.378	0.339	1.20609e-23	4.03013e-19	B Cells
	SPOPL	0.252701	0.279	0.204	6.1968e-40	2.07066e-35	B Cells
	DDX6	0.252483	0.518	0.449	1.3845e-44	4.62631e-40	B Cells
	RBM39	0.251881	0.802	0.724	1.47906e-60	4.94229e-56	B Cells
	ECHDC1	0.251539	0.362	0.32	2.51053e-26	8.38893e-22	B Cells
	PRKD2	0.250868	0.292	0.205	8.2397e-48	2.7533e-43	B Cells
	PSMB10	0.250676	0.472	0.39	1.09891e-47	3.67201e-43	B Cells
	HLA-DRA	3.48927	0.994	0.483	0	0	DCs
	HLA-DPB1	3.46301	0.983	0.457	0	0	DCs
	HLA-DQB1	3.337	0.961	0.283	0	0	DCs
	HLA-DPA1	3.29782	0.975	0.414	0	0	DCs
	HLA-DQA1	3.21393	0.973	0.228	0	0	DCs
	HLA-DRB1	3.15632	0.981	0.443	0	0	DCs
	CD74	2.94618	0.997	0.616	0	0	DCs
	CST3	2.90542	0.938	0.529	0	0	DCs
	S100B	2.69992	0.481	0.032	0	0	DCs
	SLC8A1	2.48898	0.806	0.239	0	0	DCs
	HLA-DQA2	2.42143	0.598	0.071	0	0	DCs
	AREG	2.41146	0.463	0.128	5.07391e-255	1.69545e-250	DCs
	GPR183	2.17172	0.83	0.208	0	0	DCs
	HLA-DRB5	2.02724	0.576	0.139	0	0	DCs
	IDO1	2.02567	0.409	0.064	0	0	DCs
	CPVL	2.01151	0.597	0.134	0	0	DCs
	CD86	2.00054	0.843	0.125	0	0	DCs
	LGALS2	1.99875	0.664	0.041	0	0	DCs
	CD83	1.96004	0.889	0.285	0	0	DCs
	CSF2RA	1.9268	0.834	0.092	0	0	DCs
	CCSER1	1.87338	0.681	0.132	0	0	DCs
	BIRC3	1.86519	0.532	0.259	5.04486e-101	1.68574e-96	DCs
	NR4A3	1.84021	0.739	0.203	0	0	DCs
	PPA1	1.83238	0.905	0.456	0	0	DCs
	LAMP3	1.82313	0.455	0.029	0	0	DCs
	LYZ	1.81874	0.833	0.233	0	0	DCs
	MS4A6A	1.81235	0.646	0.121	0	0	DCs
	HLA-DMA	1.75046	0.886	0.269	0	0	DCs
	COTL1	1.71319	0.913	0.479	0	0	DCs
	HDAC9	1.68118	0.74	0.214	0	0	DCs
	CD1C	1.65903	0.499	0.01	0	0	DCs
	CLEC10A	1.64157	0.49	0.022	0	0	DCs
	AIF1	1.60297	0.817	0.209	0	0	DCs
	PKIB	1.57292	0.582	0.062	0	0	DCs
	CERS6	1.51252	0.705	0.281	1.15316e-241	3.85328e-237	DCs
	TXN	1.51233	0.882	0.644	3.31768e-41	1.1086e-36	DCs
	IFI30	1.47307	0.929	0.35	0	0	DCs
	CTSH	1.47076	0.872	0.292	0	0	DCs
	PLAC8	1.45523	0.483	0.079	0	0	DCs
	ALCAM	1.44302	0.766	0.242	0	0	DCs
	CCR7	1.44046	0.341	0.054	0	0	DCs
	C1orf162	1.43869	0.718	0.137	0	0	DCs
	IRF8	1.43861	0.578	0.103	0	0	DCs
	JAML	1.42928	0.692	0.127	0	0	DCs
	AFF3	1.41006	0.61	0.178	4.30216e-305	1.43757e-300	DCs
	ACTB	1.3964	0.992	0.915	2.2619e-295	7.55815e-291	DCs
	ALDH2	1.39612	0.801	0.216	0	0	DCs
	RGS1	1.38809	0.835	0.307	0	0	DCs
	SERPINB9	1.38582	0.815	0.309	0	0	DCs
	FGL2	1.37704	0.699	0.144	0	0	DCs
	WDFY4	1.3562	0.575	0.079	0	0	DCs
	TYMP	1.3423	0.94	0.43	0	0	DCs
	UBE2E2	1.32335	0.815	0.35	2.43607e-268	8.14012e-264	DCs
	CD1E	1.3225	0.449	0.006	0	0	DCs
	RTN1	1.322	0.478	0.059	0	0	DCs
	HLA-DMB	1.32016	0.812	0.182	0	0	DCs
	FSCN1	1.30744	0.385	0.162	1.756e-103	5.86768e-99	DCs
	NFKB1	1.29426	0.886	0.455	9.60618e-218	3.2099e-213	DCs
	CIITA	1.29118	0.758	0.106	0	0	DCs
	CCDC88A	1.28989	0.87	0.259	0	0	DCs
	DAPP1	1.26167	0.709	0.129	0	0	DCs
	GRASP	1.26037	0.689	0.148	0	0	DCs
	MALT1	1.25834	0.712	0.31	1.92239e-210	6.42368e-206	DCs
	REL	1.25143	0.918	0.462	5.54099e-280	1.85152e-275	DCs
	PAK1	1.24661	0.827	0.234	0	0	DCs
	GRK3	1.24423	0.735	0.185	0	0	DCs
	FAM49A	1.24395	0.722	0.174	0	0	DCs
	GPR137B	1.226	0.69	0.208	0	0	DCs
	FCHSD2	1.2208	0.807	0.434	2.51402e-145	8.4006e-141	DCs
	ADAM19	1.22002	0.705	0.178	0	0	DCs
	TMSB10	1.21982	0.995	0.926	1.28359e-275	4.28911e-271	DCs
	ETV6	1.21649	0.934	0.522	2.93428e-237	9.80491e-233	DCs
	MRC1	1.18596	0.257	0.072	6.7879e-123	2.26818e-118	DCs
	FCER1A	1.17957	0.307	0.005	0	0	DCs
	FLT3	1.17657	0.436	0.01	0	0	DCs
	PTPN1	1.17435	0.874	0.425	9.20264e-270	3.07506e-265	DCs
	YWHAH	1.17239	0.748	0.384	1.10068e-171	3.67793e-167	DCs
	RALA	1.16547	0.838	0.419	1.48259e-235	4.95408e-231	DCs
	GPAT3	1.16541	0.485	0.051	0	0	DCs
	LST1	1.15709	0.804	0.181	0	0	DCs
	PLXDC2	1.15043	0.736	0.304	1.06846e-214	3.57027e-210	DCs
	GSN	1.15009	0.892	0.401	3.18799e-305	1.06527e-300	DCs
	UVRAG	1.14871	0.832	0.396	4.43779e-241	1.48289e-236	DCs
	DUSP5	1.14583	0.597	0.2	7.50399e-260	2.50746e-255	DCs
	CALHM6	1.14228	0.664	0.107	0	0	DCs
	CTSZ	1.13901	0.923	0.409	0	0	DCs
	IL4I1	1.13531	0.556	0.128	0	0	DCs
	KYNU	1.13432	0.759	0.16	0	0	DCs
	CLIC2	1.13228	0.555	0.094	0	0	DCs
	LSP1	1.12858	0.894	0.325	0	0	DCs
	SYNGR2	1.09507	0.819	0.263	0	0	DCs
	CD80	1.07965	0.447	0.048	0	0	DCs
	ITGB2	1.07874	0.801	0.291	0	0	DCs
	SPI1	1.07322	0.83	0.153	0	0	DCs
	MARCH1	1.06742	0.66	0.135	0	0	DCs
	RAPGEF1	1.0639	0.879	0.409	4.87848e-254	1.63014e-249	DCs
	MCOLN2	1.06107	0.614	0.092	0	0	DCs
	RASSF4	1.0582	0.558	0.137	0	0	DCs
	SAMHD1	1.04908	0.792	0.337	2.70327e-281	9.03297e-277	DCs
	RGS10	1.04653	0.862	0.393	9.1411e-292	3.0545e-287	DCs
	MIR155HG	1.03823	0.341	0.149	2.19985e-71	7.35079e-67	DCs
	IL18	1.03552	0.626	0.122	0	0	DCs
	DENND1B	1.02891	0.785	0.319	2.32168e-257	7.7579e-253	DCs
	IER5	1.02821	0.884	0.444	1.0152e-226	3.39228e-222	DCs
	ST18	1.02788	0.422	0.041	0	0	DCs
	OGFRL1	1.02188	0.776	0.215	0	0	DCs
	SGK1	1.00281	0.64	0.285	6.39255e-167	2.13607e-162	DCs
	TEX14	1.00272	0.488	0.147	1.48317e-215	4.956e-211	DCs
	DENND4A	0.997099	0.75	0.431	1.23285e-115	4.11958e-111	DCs
	TYROBP	0.996128	0.894	0.29	0	0	DCs
	BASP1	0.995162	0.85	0.328	0	0	DCs
	TMSB4X	0.987222	0.994	0.972	3.57944e-168	1.19607e-163	DCs
	FNIP2	0.971958	0.687	0.239	1.11993e-263	3.74224e-259	DCs
	SLC8A1-AS1	0.971803	0.504	0.057	0	0	DCs
	MIR181A1HG	0.968907	0.587	0.176	4.00689e-275	1.3389e-270	DCs
	TAOK3	0.96736	0.885	0.463	2.66051e-200	8.89009e-196	DCs
	RNASE6	0.963821	0.568	0.085	0	0	DCs
	EBI3	0.956734	0.329	0.033	0	0	DCs
	SERPINB1	0.953589	0.859	0.397	1.84175e-270	6.15419e-266	DCs
	ARPC1B	0.948505	0.913	0.601	4.43893e-202	1.48327e-197	DCs
	ID2	0.946836	0.849	0.495	9.77878e-135	3.26758e-130	DCs
	CCDC26	0.946323	0.264	0.015	0	0	DCs
	VAMP8	0.946239	0.881	0.429	8.46875e-233	2.82983e-228	DCs
	PYCARD	0.939886	0.734	0.311	1.13088e-246	3.77884e-242	DCs
	SIPA1L1	0.938921	0.807	0.465	1.46058e-129	4.88054e-125	DCs
	JARID2	0.937702	0.825	0.459	4.91628e-146	1.64277e-141	DCs
	ENTPD1	0.936822	0.65	0.216	4.33022e-261	1.44694e-256	DCs
	RIPK2	0.936525	0.728	0.255	8.14508e-295	2.72168e-290	DCs
	PLEKHO1	0.933905	0.836	0.308	0	0	DCs
	CD40	0.933836	0.573	0.128	0	0	DCs
	DAPK1	0.933224	0.623	0.179	0	0	DCs
	LCP1	0.932832	0.957	0.462	5.48115e-270	1.83153e-265	DCs
	DBI	0.932038	0.886	0.536	8.43313e-185	2.81793e-180	DCs
	CD1A	0.924684	0.292	0.004	0	0	DCs
	GPR157	0.924448	0.361	0.058	0	0	DCs
	PFN1	0.923944	0.965	0.78	8.39278e-203	2.80445e-198	DCs
	KDM2B	0.922005	0.513	0.204	7.12471e-140	2.38072e-135	DCs
	ETV3	0.915399	0.574	0.164	0	0	DCs
	C1orf54	0.913209	0.515	0.208	3.12932e-142	1.04566e-137	DCs
	AHR	0.909437	0.809	0.375	5.27434e-210	1.76242e-205	DCs
	IGSF6	0.90825	0.652	0.148	0	0	DCs
	RNF144B	0.902307	0.594	0.158	0	0	DCs
	LRRK1	0.897112	0.559	0.14	0	0	DCs
	LNCAROD	0.895967	0.287	0.063	9.00633e-199	3.00946e-194	DCs
	LY75	0.889564	0.478	0.124	2.87127e-270	9.59435e-266	DCs
	SMCO4	0.886348	0.662	0.151	0	0	DCs
	RASGEF1B	0.886026	0.687	0.245	4.83075e-241	1.6142e-236	DCs
	ATP8B4	0.883082	0.499	0.129	3.41421e-270	1.14086e-265	DCs
	LTB	0.882717	0.524	0.218	7.38519e-104	2.46776e-99	DCs
	HERPUD1	0.880123	0.824	0.495	6.34963e-124	2.12173e-119	DCs
	MOB3B	0.874692	0.56	0.189	2.2856e-217	7.63734e-213	DCs
	TBC1D8	0.873128	0.566	0.195	1.66347e-213	5.55849e-209	DCs
	TET2	0.871128	0.774	0.35	1.87549e-196	6.26695e-192	DCs
	NR4A2	0.87019	0.685	0.335	1.38506e-139	4.62818e-135	DCs
	MB21D2	0.867174	0.509	0.145	1.82828e-258	6.10921e-254	DCs
	INSIG1	0.866818	0.54	0.195	1.0033e-187	3.35251e-183	DCs
	METRNL	0.865169	0.717	0.266	2.3921e-264	7.99321e-260	DCs
	TMEM131	0.859767	0.77	0.368	8.09776e-185	2.70587e-180	DCs
	VOPP1	0.859513	0.8	0.42	1.11215e-152	3.71626e-148	DCs
	FCGR2B	0.854305	0.453	0.101	0	0	DCs
	SLC41A2	0.854181	0.5	0.123	0	0	DCs
	MARCKSL1	0.848007	0.611	0.397	8.53329e-31	2.8514e-26	DCs
	CYBB	0.844608	0.596	0.15	0	0	DCs
	NUB1	0.836227	0.661	0.326	9.38918e-125	3.13739e-120	DCs
	WNT5B	0.834405	0.288	0.11	2.61203e-82	8.72809e-78	DCs
	PSME2	0.832414	0.882	0.528	2.18577e-159	7.30374e-155	DCs
	LAP3	0.83123	0.827	0.356	8.53875e-259	2.85322e-254	DCs
	H2AFY	0.830339	0.858	0.419	3.63943e-236	1.21612e-231	DCs
	FGD2	0.827508	0.571	0.065	0	0	DCs
	KLF4	0.824222	0.623	0.195	1.17865e-272	3.93846e-268	DCs
	CST7	0.823289	0.628	0.193	2.23925e-248	7.48245e-244	DCs
	HLA-DQB2	0.819096	0.329	0.008	0	0	DCs
	CDKN1A	0.81836	0.685	0.281	4.83342e-205	1.61509e-200	DCs
	EMILIN2	0.818186	0.631	0.174	0	0	DCs
	RUFY3	0.813647	0.69	0.279	1.4945e-211	4.99386e-207	DCs
	TRAF1	0.813607	0.502	0.184	1.05158e-145	3.51384e-141	DCs
	NFKBID	0.808884	0.669	0.17	0	0	DCs
	SPIB	0.808372	0.37	0.016	0	0	DCs
	UCP2	0.804452	0.764	0.272	5.78365e-284	1.93261e-279	DCs
	RFTN1	0.804118	0.687	0.301	6.60691e-162	2.2077e-157	DCs
	GNG7	0.803627	0.595	0.142	0	0	DCs
	ZNF331	0.802661	0.554	0.337	3.61245e-56	1.2071e-51	DCs
	RAB31	0.801276	0.831	0.313	2.3172e-267	7.74293e-263	DCs
	GNAQ	0.800032	0.836	0.451	6.96652e-150	2.32786e-145	DCs
	RGS2	0.799109	0.8	0.367	5.72271e-184	1.91224e-179	DCs
	IRF4	0.796129	0.425	0.08	0	0	DCs
	ATP1B3	0.794903	0.83	0.524	7.18829e-94	2.40197e-89	DCs
	ANKRD33B	0.791735	0.298	0.098	6.46335e-111	2.15973e-106	DCs
	DOCK10	0.78865	0.839	0.364	2.71204e-191	9.06229e-187	DCs
	CA2	0.788219	0.366	0.064	0	0	DCs
	PLD4	0.786046	0.433	0.018	0	0	DCs
	LRMDA	0.785156	0.673	0.308	5.02583e-138	1.67938e-133	DCs
	SNX8	0.781577	0.599	0.158	0	0	DCs
	AC009093.2	0.780602	0.388	0.093	2.3436e-242	7.83113e-238	DCs
	STX17-AS1	0.777158	0.433	0.091	0	0	DCs
	CMTM6	0.776855	0.873	0.444	1.63917e-230	5.47728e-226	DCs
	UST	0.77535	0.501	0.15	5.10468e-219	1.70573e-214	DCs
	AKAP13	0.774366	0.947	0.711	8.65112e-81	2.89077e-76	DCs
	ARHGAP22	0.773112	0.451	0.083	0	0	DCs
	TMEM176B	0.769424	0.437	0.171	2.07713e-123	6.94074e-119	DCs
	NAP1L1	0.76899	0.941	0.652	1.16676e-140	3.89871e-136	DCs
	NPC2	0.762868	0.899	0.524	3.19564e-155	1.06782e-150	DCs
	SNX3	0.761728	0.878	0.548	8.29672e-105	2.77235e-100	DCs
	IL7R	0.760465	0.455	0.211	2.10448e-78	7.03211e-74	DCs
	ACTG1	0.755334	0.984	0.855	8.57242e-111	2.86447e-106	DCs
	TPM3	0.754265	0.938	0.622	6.53098e-176	2.18233e-171	DCs
	ATF3	0.753933	0.795	0.412	9.51461e-143	3.17931e-138	DCs
	FBP1	0.752733	0.456	0.108	2.96001e-290	9.89089e-286	DCs
	PRKCA	0.746864	0.58	0.338	4.89552e-66	1.63584e-61	DCs
	C12orf45	0.744755	0.618	0.204	1.30637e-262	4.36522e-258	DCs
	GDI2	0.743927	0.849	0.481	6.36723e-176	2.12761e-171	DCs
	SHTN1	0.743768	0.562	0.172	6.74944e-256	2.25532e-251	DCs
	MOB1B	0.741317	0.538	0.192	3.53067e-190	1.17978e-185	DCs
	CAPG	0.732509	0.721	0.296	7.77023e-196	2.59642e-191	DCs
	CFL1	0.730649	0.966	0.792	4.51188e-149	1.50764e-144	DCs
	TBC1D9	0.723383	0.561	0.182	2.14331e-239	7.16187e-235	DCs
	NAAA	0.718318	0.531	0.155	2.40574e-254	8.03878e-250	DCs
	LY86	0.717129	0.541	0.091	0	0	DCs
	NAV1	0.716283	0.502	0.156	4.742e-220	1.58454e-215	DCs
	RNASET2	0.716101	0.818	0.432	5.11799e-161	1.71018e-156	DCs
	RAB32	0.714012	0.638	0.218	9.6257e-257	3.21643e-252	DCs
	SH2B3	0.711983	0.633	0.168	0	0	DCs
	C1QB	0.709962	0.431	0.159	1.16603e-126	3.89628e-122	DCs
	MEF2C	0.709227	0.749	0.298	3.49505e-206	1.16787e-201	DCs
	CD4	0.708771	0.664	0.165	0	0	DCs
	KIF2A	0.70729	0.619	0.39	1.34693e-40	4.50075e-36	DCs
	AC023590.1	0.707202	0.259	0.055	3.34357e-191	1.11725e-186	DCs
	CKLF	0.706703	0.746	0.489	3.93677e-101	1.31547e-96	DCs
	PLEK	0.705737	0.871	0.229	0	0	DCs
	FNBP1	0.705485	0.878	0.537	5.0577e-107	1.69003e-102	DCs
	MS4A4E	0.704814	0.28	0.023	0	0	DCs
	HAVCR2	0.704309	0.653	0.175	0	0	DCs
	ATF5	0.703659	0.52	0.173	3.46941e-206	1.1593e-201	DCs
	ARPC2	0.701474	0.946	0.748	3.10111e-149	1.03623e-144	DCs
	WARS	0.701361	0.638	0.221	1.29655e-236	4.33244e-232	DCs
	EIF4A3	0.700786	0.754	0.429	2.33977e-102	7.81833e-98	DCs
	MTHFD2	0.698606	0.689	0.295	3.2942e-176	1.10076e-171	DCs
	GNA15	0.697261	0.572	0.119	0	0	DCs
	CYBA	0.694983	0.949	0.747	2.58961e-130	8.65318e-126	DCs
	RUNX3	0.693445	0.685	0.246	4.23149e-207	1.41395e-202	DCs
	NABP1	0.693431	0.771	0.339	2.06656e-178	6.90542e-174	DCs
	ARHGAP31	0.691948	0.634	0.161	0	0	DCs
	GRN	0.690761	0.865	0.411	8.0322e-222	2.68396e-217	DCs
	OAZ1	0.687778	0.955	0.793	6.72239e-143	2.24629e-138	DCs
	STK38L	0.687175	0.621	0.248	5.95366e-181	1.98942e-176	DCs
	MAP2K1	0.687117	0.74	0.306	1.96849e-213	6.57771e-209	DCs
	PLXNC1	0.685541	0.646	0.2	1.70887e-278	5.71019e-274	DCs
	RPS11	0.685158	0.97	0.858	1.18004e-128	3.94309e-124	DCs
	ALOX5	0.683687	0.592	0.137	0	0	DCs
	EFHD2	0.681562	0.877	0.372	4.1809e-277	1.39705e-272	DCs
	RAB11FIP1	0.681097	0.745	0.316	3.68879e-182	1.23261e-177	DCs
	DPYSL2	0.680786	0.695	0.226	3.02654e-293	1.01132e-288	DCs
	GNA13	0.680556	0.767	0.352	7.91625e-188	2.64522e-183	DCs
	BCL11A	0.677976	0.397	0.074	0	0	DCs
	IL13RA1	0.676522	0.641	0.216	1.17064e-276	3.91168e-272	DCs
	ELMO1	0.675952	0.802	0.393	3.22472e-144	1.07754e-139	DCs
	BCL2L11	0.674942	0.547	0.185	6.06572e-210	2.02686e-205	DCs
	MEF2A	0.673791	0.818	0.453	4.62623e-120	1.54585e-115	DCs
	TSPAN33	0.673669	0.491	0.063	0	0	DCs
	ST8SIA4	0.673454	0.693	0.246	4.25985e-222	1.42343e-217	DCs
	NR4A1	0.673352	0.809	0.418	8.01584e-145	2.67849e-140	DCs
	ZFAND5	0.671472	0.821	0.48	4.8908e-114	1.63426e-109	DCs
	CXCL16	0.666037	0.647	0.176	0	0	DCs
	IGFLR1	0.662365	0.705	0.181	0	0	DCs
	ZBTB46	0.661696	0.555	0.138	0	0	DCs
	AXL	0.659816	0.522	0.167	6.12075e-212	2.04525e-207	DCs
	DSE	0.6591	0.763	0.281	8.68912e-248	2.90347e-243	DCs
	SLC27A4	0.659068	0.729	0.374	9.46016e-139	3.16111e-134	DCs
	CSF1R	0.657459	0.476	0.114	1.90215e-286	6.35605e-282	DCs
	MAP3K8	0.654822	0.741	0.326	3.27718e-178	1.09507e-173	DCs
	TUBA1B	0.654109	0.904	0.576	1.55179e-129	5.18531e-125	DCs
	VASH1	0.65396	0.491	0.112	0	0	DCs
	SLC20A1	0.652422	0.657	0.288	3.78753e-144	1.2656e-139	DCs
	SEPTIN6	0.651769	0.836	0.396	7.57516e-179	2.53124e-174	DCs
	PABPC1	0.651278	0.973	0.752	2.39152e-155	7.99127e-151	DCs
	KLHL6	0.651224	0.519	0.142	2.98209e-256	9.96466e-252	DCs
	FPR3	0.645356	0.437	0.094	1.02918e-299	3.43899e-295	DCs
	FKBP5	0.643779	0.751	0.343	6.6236e-151	2.21328e-146	DCs
	FMN1	0.643192	0.461	0.157	1.26682e-157	4.23309e-153	DCs
	CHMP1B	0.641996	0.622	0.318	1.70141e-100	5.68526e-96	DCs
	IDO2	0.641748	0.292	0.019	0	0	DCs
	C1QA	0.639936	0.429	0.162	3.64122e-118	1.21671e-113	DCs
	GNAI2	0.639504	0.907	0.579	1.34893e-154	4.50745e-150	DCs
	CXorf21	0.638673	0.423	0.059	0	0	DCs
	ADAM28	0.635681	0.563	0.158	4.39236e-276	1.46771e-271	DCs
	GLS	0.635667	0.83	0.519	1.10875e-86	3.7049e-82	DCs
	ACER3	0.633934	0.655	0.271	2.80413e-171	9.36999e-167	DCs
	ARPC3	0.632357	0.929	0.758	1.70991e-116	5.71366e-112	DCs
	SLC25A5	0.628438	0.825	0.501	5.41992e-118	1.81107e-113	DCs
	ARL4C	0.628093	0.683	0.32	4.53902e-127	1.51671e-122	DCs
	TMEM176A	0.627864	0.365	0.144	5.07988e-97	1.69744e-92	DCs
	LRRFIP1	0.627303	0.911	0.592	4.39624e-108	1.469e-103	DCs
	PEA15	0.627171	0.65	0.261	3.11885e-197	1.04216e-192	DCs
	GPR132	0.626676	0.59	0.15	0	0	DCs
	TBC1D22A	0.624001	0.784	0.433	8.35932e-125	2.79327e-120	DCs
	PIM3	0.62345	0.667	0.321	2.53632e-138	8.47511e-134	DCs
	PDE4A	0.623137	0.536	0.16	8.24295e-234	2.75438e-229	DCs
	ABCC4	0.622152	0.44	0.152	2.30423e-151	7.6996e-147	DCs
	SPINT2	0.616269	0.812	0.26	0	0	DCs
	TTYH2	0.614525	0.383	0.039	0	0	DCs
	ITGAX	0.614189	0.694	0.161	0	0	DCs
	LDLRAD4	0.613273	0.82	0.461	1.11942e-116	3.74054e-112	DCs
	PSTPIP2	0.613245	0.462	0.133	2.82023e-222	9.42381e-218	DCs
	CSTA	0.611478	0.397	0.076	0	0	DCs
	HPGDS	0.610296	0.28	0.022	0	0	DCs
	PRKAR2B	0.61018	0.448	0.081	0	0	DCs
	N4BP2L1	0.607644	0.523	0.195	1.29124e-154	4.31467e-150	DCs
	BID	0.607014	0.691	0.266	2.94622e-227	9.84478e-223	DCs
	HLA-DOA	0.605434	0.5	0.049	0	0	DCs
	CFLAR	0.604819	0.888	0.553	1.22016e-122	4.07716e-118	DCs
	SULF2	0.604538	0.638	0.194	8.85453e-273	2.95874e-268	DCs
	ENTPD1-AS1	0.603283	0.525	0.211	2.79577e-141	9.34206e-137	DCs
	BHLHE40	0.602903	0.717	0.347	1.2913e-140	4.31488e-136	DCs
	DBNL	0.60267	0.726	0.283	3.34456e-248	1.11759e-243	DCs
	GLIPR1	0.601936	0.675	0.274	2.51196e-187	8.39371e-183	DCs
	ZNF710	0.601886	0.548	0.174	2.35268e-226	7.86146e-222	DCs
	EIF4A1	0.601418	0.949	0.713	5.94803e-112	1.98753e-107	DCs
	VASP	0.600224	0.774	0.369	4.02815e-194	1.34601e-189	DCs
	TNFRSF10B	0.597859	0.571	0.247	3.97301e-127	1.32758e-122	DCs
	FGD4	0.597069	0.697	0.271	4.37106e-206	1.46059e-201	DCs
	NLRP3	0.596626	0.415	0.07	0	0	DCs
	C17orf49	0.594784	0.765	0.347	1.69052e-184	5.64888e-180	DCs
	IL15	0.594384	0.328	0.126	1.21662e-89	4.06533e-85	DCs
	OXSR1	0.593062	0.657	0.302	1.55674e-140	5.20184e-136	DCs
	IFNGR1	0.592679	0.78	0.346	1.71121e-205	5.718e-201	DCs
	USP12	0.588398	0.604	0.292	3.791e-111	1.26676e-106	DCs
	IL3RA	0.588191	0.28	0.094	1.23936e-92	4.14132e-88	DCs
	ARL6IP5	0.586944	0.889	0.574	7.99812e-116	2.67257e-111	DCs
	L3MBTL4	0.585995	0.273	0.131	3.94578e-44	1.31848e-39	DCs
	MPEG1	0.582404	0.326	0.073	4.29204e-219	1.43419e-214	DCs
	CELF2	0.580686	0.903	0.474	9.32766e-144	3.11684e-139	DCs
	SPECC1	0.579431	0.588	0.217	6.38533e-187	2.13366e-182	DCs
	CFP	0.578913	0.376	0.024	0	0	DCs
	MANBA	0.578188	0.644	0.249	2.376e-183	7.9394e-179	DCs
	S100A10	0.5766	0.898	0.558	8.32256e-114	2.78098e-109	DCs
	PPT1	0.574127	0.634	0.26	2.32891e-177	7.78205e-173	DCs
	AUTS2	0.571746	0.531	0.329	7.96454e-37	2.66135e-32	DCs
	GPRIN3	0.571658	0.623	0.275	2.0005e-121	6.68466e-117	DCs
	MED13L	0.570591	0.873	0.593	6.36611e-80	2.12724e-75	DCs
	TNFAIP8	0.568445	0.806	0.376	9.70134e-155	3.2417e-150	DCs
	CAP1	0.56803	0.854	0.507	8.94584e-142	2.98925e-137	DCs
	LGALS9	0.567373	0.673	0.2	0	0	DCs
	POGLUT1	0.567144	0.324	0.127	7.24595e-89	2.42123e-84	DCs
	SMAP2	0.566633	0.822	0.389	4.11965e-172	1.37658e-167	DCs
	MIS18BP1	0.566214	0.699	0.301	1.40332e-170	4.68919e-166	DCs
	ACTR3	0.564137	0.922	0.611	1.25899e-134	4.20691e-130	DCs
	CRYBG1	0.563896	0.633	0.188	4.87741e-278	1.62979e-273	DCs
	OTUD1	0.563294	0.428	0.145	1.22625e-153	4.09752e-149	DCs
	ATP2C1	0.561048	0.654	0.349	6.20356e-94	2.07292e-89	DCs
	PRMT9	0.560868	0.437	0.17	9.09643e-120	3.03957e-115	DCs
	IL1B	0.560533	0.45	0.121	3.15125e-222	1.05299e-217	DCs
	PFKFB3	0.559708	0.716	0.299	5.81822e-186	1.94416e-181	DCs
	P2RY13	0.55954	0.441	0.043	0	0	DCs
	RAB8B	0.559196	0.761	0.403	2.1128e-105	7.05991e-101	DCs
	GNA12	0.558666	0.6	0.239	2.98858e-167	9.98635e-163	DCs
	CCR6	0.558662	0.386	0.044	0	0	DCs
	AP1S2	0.555935	0.66	0.293	1.2019e-145	4.01615e-141	DCs
	PAPSS2	0.555472	0.32	0.162	2.20522e-45	7.36875e-41	DCs
	MOB1A	0.554613	0.835	0.455	1.1076e-158	3.70104e-154	DCs
	ERICH1	0.554393	0.529	0.296	2.30674e-58	7.70797e-54	DCs
	ZBTB10	0.552614	0.471	0.194	2.17463e-119	7.26653e-115	DCs
	HIVEP1	0.549047	0.607	0.308	1.37014e-94	4.57832e-90	DCs
	ACTR2	0.549007	0.91	0.595	8.34407e-137	2.78817e-132	DCs
	XYLT1	0.548138	0.51	0.214	9.05335e-111	3.02518e-106	DCs
	JAK2	0.545021	0.576	0.246	1.38748e-133	4.63626e-129	DCs
	RCOR1	0.543867	0.705	0.357	7.9679e-119	2.66248e-114	DCs
	MAN1A1	0.542419	0.71	0.368	1.10007e-103	3.67588e-99	DCs
	SLAMF7	0.541586	0.422	0.103	1.11489e-239	3.72541e-235	DCs
	ARHGAP10	0.539065	0.402	0.276	2.37831e-20	7.94711e-16	DCs
	MRTFA	0.538721	0.729	0.419	2.00141e-80	6.68771e-76	DCs
	UPP1	0.537311	0.648	0.275	8.47947e-150	2.83341e-145	DCs
	GAS7	0.537085	0.436	0.169	2.78563e-115	9.30818e-111	DCs
	VMO1	0.536806	0.254	0.052	1.19024e-189	3.97719e-185	DCs
	SLC9A7	0.535887	0.381	0.084	1.99265e-269	6.65843e-265	DCs
	CD109	0.534576	0.369	0.154	3.49899e-84	1.16919e-79	DCs
	GRSF1	0.534497	0.52	0.245	7.07756e-94	2.36497e-89	DCs
	GPX4	0.533354	0.888	0.587	6.58533e-71	2.20049e-66	DCs
	PTPN2	0.532847	0.753	0.364	1.02766e-152	3.43392e-148	DCs
	HPS5	0.532559	0.629	0.196	1.41711e-272	4.73526e-268	DCs
	EDEM1	0.531089	0.584	0.195	4.70624e-220	1.57259e-215	DCs
	NDRG2	0.530816	0.476	0.122	1.79133e-269	5.98572e-265	DCs
	ST3GAL6	0.529398	0.397	0.114	3.62015e-187	1.20967e-182	DCs
	ST3GAL5	0.52902	0.405	0.13	8.62791e-153	2.88302e-148	DCs
	EEF1B2	0.528943	0.928	0.749	1.35552e-73	4.52948e-69	DCs
	HBEGF	0.528354	0.32	0.147	9.20223e-59	3.07493e-54	DCs
	AC007952.4	0.527531	0.428	0.128	1.08268e-183	3.61776e-179	DCs
	MGAT1	0.526741	0.698	0.324	4.36289e-149	1.45786e-144	DCs
	OPN3	0.526278	0.374	0.103	1.52683e-191	5.1019e-187	DCs
	GLA	0.525406	0.529	0.225	6.50706e-124	2.17433e-119	DCs
	C15orf48	0.524959	0.718	0.195	0	0	DCs
	RPS23	0.52303	0.975	0.868	1.09814e-71	3.66943e-67	DCs
	ATP2B1	0.521508	0.797	0.476	1.8478e-92	6.17441e-88	DCs
	PALD1	0.521073	0.36	0.056	0	0	DCs
	TFEC	0.520531	0.451	0.116	5.60234e-231	1.87202e-226	DCs
	MEIKIN	0.520287	0.271	0.039	0	0	DCs
	GADD45B	0.519574	0.826	0.538	1.4087e-80	4.70716e-76	DCs
	ERO1B	0.518228	0.495	0.235	4.84869e-83	1.62019e-78	DCs
	CLEC7A	0.516329	0.596	0.133	0	0	DCs
	TBC1D4	0.515927	0.455	0.233	6.68234e-62	2.2329e-57	DCs
	BAG3	0.515663	0.548	0.38	4.6067e-28	1.53933e-23	DCs
	ANKRD22	0.513535	0.348	0.054	0	0	DCs
	PTGER4	0.51333	0.517	0.151	1.34383e-222	4.4904e-218	DCs
	UBE2F	0.510031	0.63	0.255	8.02484e-182	2.6815e-177	DCs
	EZH2	0.509885	0.534	0.243	2.64179e-101	8.82753e-97	DCs
	RAB7A	0.509846	0.901	0.607	2.65978e-90	8.88764e-86	DCs
	BATF3	0.509017	0.307	0.045	0	0	DCs
	RHOG	0.508867	0.757	0.29	2.52384e-237	8.4334e-233	DCs
	ABTB2	0.508825	0.258	0.119	2.84933e-46	9.52105e-42	DCs
	SNX9	0.508299	0.723	0.433	3.0037e-74	1.00369e-69	DCs
	HCK	0.507402	0.73	0.131	0	0	DCs
	B3GNT5	0.506146	0.458	0.173	5.42286e-133	1.81205e-128	DCs
	RAB10	0.505984	0.808	0.506	5.58739e-74	1.86703e-69	DCs
	SIPA1L3	0.505069	0.537	0.245	6.76423e-105	2.26027e-100	DCs
	ARPC4	0.50494	0.831	0.441	2.25584e-152	7.5379e-148	DCs
	STX11	0.502827	0.583	0.158	1.92253e-290	6.42415e-286	DCs
	MAP3K13	0.502429	0.56	0.276	3.42822e-94	1.14554e-89	DCs
	SRGN	0.501137	0.975	0.641	3.29538e-148	1.10115e-143	DCs
	AL138899.1	0.499908	0.263	0.007	0	0	DCs
	GSTP1	0.498879	0.909	0.645	2.87211e-80	9.59716e-76	DCs
	SYK	0.498709	0.617	0.182	8.85423e-272	2.95864e-267	DCs
	LDLRAD3	0.498516	0.395	0.179	5.40278e-75	1.80534e-70	DCs
	CLECL1	0.498024	0.447	0.056	0	0	DCs
	MAN2B1	0.497961	0.635	0.195	1.86457e-281	6.23046e-277	DCs
	NET1	0.497679	0.446	0.173	1.08684e-125	3.63166e-121	DCs
	DUSP4	0.495492	0.432	0.164	8.87566e-116	2.9658e-111	DCs
	SLC25A6	0.494181	0.887	0.63	2.86275e-79	9.56589e-75	DCs
	PACSIN2	0.493774	0.701	0.304	3.23563e-171	1.08119e-166	DCs
	PRCP	0.49332	0.622	0.242	2.56299e-185	8.56424e-181	DCs
	MACC1	0.49269	0.319	0.097	7.19936e-135	2.40566e-130	DCs
	VIM	0.491965	0.978	0.81	6.57663e-83	2.19758e-78	DCs
	NCKAP1L	0.491658	0.698	0.186	0	0	DCs
	ATG3	0.490514	0.75	0.317	3.37802e-209	1.12877e-204	DCs
	THEMIS2	0.489413	0.606	0.145	0	0	DCs
	ALOX5AP	0.489223	0.601	0.314	3.5611e-85	1.18994e-80	DCs
	ZNF385A	0.488774	0.47	0.087	0	0	DCs
	DLEU2	0.488356	0.765	0.445	6.16888e-86	2.06133e-81	DCs
	CLCN5	0.487902	0.355	0.093	4.99274e-195	1.66832e-190	DCs
	SLC31A2	0.487713	0.476	0.103	0	0	DCs
	ARHGAP5	0.486242	0.604	0.287	5.47638e-114	1.82993e-109	DCs
	SNHG15	0.486156	0.548	0.229	5.38166e-132	1.79828e-127	DCs
	NRARP	0.485625	0.392	0.127	1.67949e-147	5.61201e-143	DCs
	RPS2	0.48402	0.982	0.882	1.6298e-75	5.44598e-71	DCs
	UBA52	0.480152	0.956	0.856	1.17673e-81	3.93205e-77	DCs
	RAP2B	0.480093	0.574	0.221	2.94356e-159	9.83591e-155	DCs
	CHST11	0.479951	0.804	0.535	2.7963e-55	9.34385e-51	DCs
	PTPRE	0.478424	0.637	0.274	2.39656e-143	8.00812e-139	DCs
	ADAP2	0.476241	0.537	0.124	0	0	DCs
	PARM1	0.476203	0.38	0.096	2.48628e-206	8.30789e-202	DCs
	RASGRP3	0.476005	0.473	0.118	7.9921e-264	2.67056e-259	DCs
	DNAJA4	0.475745	0.45	0.226	4.18075e-63	1.397e-58	DCs
	FARP2	0.474209	0.477	0.186	1.3632e-135	4.55512e-131	DCs
	NFE2L2	0.473708	0.822	0.517	8.69095e-93	2.90408e-88	DCs
	RPL4	0.47346	0.941	0.714	7.85575e-84	2.625e-79	DCs
	PGLS	0.471599	0.744	0.375	2.84708e-134	9.51353e-130	DCs
	RPL23	0.469413	0.946	0.783	1.02074e-64	3.41079e-60	DCs
	CPNE3	0.468559	0.463	0.305	1.20546e-24	4.02803e-20	DCs
	ATAD2B	0.46839	0.655	0.292	4.29849e-134	1.43634e-129	DCs
	RELB	0.466447	0.679	0.317	1.11707e-130	3.73269e-126	DCs
	SPRED2	0.466182	0.476	0.231	3.58178e-80	1.19685e-75	DCs
	SCIMP	0.465684	0.426	0.066	0	0	DCs
	SUB1	0.465226	0.943	0.708	7.22436e-79	2.41402e-74	DCs
	AC004687.1	0.464773	0.467	0.087	0	0	DCs
	ARF6	0.464609	0.756	0.365	7.59894e-148	2.53919e-143	DCs
	CBFA2T3	0.464333	0.356	0.032	0	0	DCs
	FCER1G	0.462795	0.764	0.266	3.45839e-226	1.15562e-221	DCs
	CD1D	0.462065	0.351	0.031	0	0	DCs
	ESYT2	0.462044	0.687	0.423	1.01307e-58	3.38519e-54	DCs
	AC120193.1	0.459537	0.329	0.081	3.12385e-187	1.04383e-182	DCs
	VAC14	0.458001	0.366	0.127	2.5757e-124	8.60671e-120	DCs
	FOXN2	0.457513	0.541	0.216	6.55199e-138	2.18935e-133	DCs
	LPCAT2	0.45727	0.525	0.178	1.30015e-189	4.34447e-185	DCs
	DLEU1	0.456988	0.559	0.291	3.66447e-73	1.22448e-68	DCs
	SH3BGRL3	0.4569	0.946	0.766	1.5302e-77	5.11316e-73	DCs
	BZW2	0.456843	0.614	0.266	2.83674e-133	9.47896e-129	DCs
	HIP1	0.456735	0.608	0.345	1.04786e-65	3.50143e-61	DCs
	SPAG9	0.454183	0.799	0.511	4.32901e-74	1.44654e-69	DCs
	ITGA4	0.453638	0.697	0.302	2.09182e-133	6.98982e-129	DCs
	SNAP23	0.453486	0.702	0.338	3.34636e-130	1.11818e-125	DCs
	SNHG5	0.453306	0.871	0.587	4.78366e-74	1.59846e-69	DCs
	PKM	0.452637	0.88	0.531	5.18714e-95	1.73328e-90	DCs
	ZNF804A	0.452293	0.295	0.071	7.06807e-171	2.3618e-166	DCs
	PBX3	0.451507	0.58	0.247	7.23426e-120	2.41733e-115	DCs
	SWAP70	0.449557	0.626	0.265	2.8602e-141	9.55737e-137	DCs
	MT-CO1	0.448604	0.994	0.946	1.58358e-68	5.29155e-64	DCs
	TIGAR	0.448391	0.517	0.164	4.22442e-207	1.41159e-202	DCs
	RPL27A	0.447334	0.969	0.856	4.43029e-59	1.48038e-54	DCs
	TBXAS1	0.446397	0.585	0.185	2.46627e-220	8.24105e-216	DCs
	RELT	0.445469	0.495	0.108	0	0	DCs
	RPS24	0.443938	0.982	0.888	2.76222e-64	9.22995e-60	DCs
	AP2S1	0.443885	0.826	0.465	3.70639e-108	1.23849e-103	DCs
	RPS17	0.443404	0.929	0.717	5.37171e-71	1.79496e-66	DCs
	KLF6	0.443158	0.889	0.621	3.19956e-68	1.06913e-63	DCs
	ENPP2	0.442996	0.462	0.123	2.91033e-228	9.72488e-224	DCs
	SRGAP2	0.442379	0.587	0.26	4.81742e-117	1.60974e-112	DCs
	P2RY6	0.441697	0.347	0.047	0	0	DCs
	SLC25A33	0.441214	0.551	0.234	1.55869e-125	5.20835e-121	DCs
	NME2	0.44073	0.931	0.665	3.20943e-81	1.07243e-76	DCs
	RNH1	0.440374	0.765	0.423	2.23939e-99	7.48293e-95	DCs
	ARL8B	0.439912	0.693	0.358	2.51066e-105	8.38938e-101	DCs
	CKS2	0.439599	0.601	0.286	3.63239e-104	1.21376e-99	DCs
	HCLS1	0.437926	0.801	0.308	2.95584e-210	9.87693e-206	DCs
	M6PR	0.436469	0.745	0.341	1.18413e-161	3.95677e-157	DCs
	PTP4A2	0.435733	0.843	0.517	3.71596e-103	1.24169e-98	DCs
	CTNND1	0.435684	0.597	0.333	1.47876e-68	4.94129e-64	DCs
	RPS9	0.434388	0.982	0.896	1.23864e-70	4.13892e-66	DCs
	NFAT5	0.433247	0.813	0.572	8.30853e-49	2.77629e-44	DCs
	PPP1R14A	0.433117	0.424	0.132	1.05601e-154	3.52865e-150	DCs
	SUMF1	0.432707	0.588	0.3	2.29715e-86	7.67593e-82	DCs
	ABI3	0.432446	0.462	0.123	1.57074e-228	5.24863e-224	DCs
	RANBP2	0.432433	0.665	0.442	5.99815e-38	2.00428e-33	DCs
	MT-CO2	0.432295	0.991	0.956	2.02268e-69	6.75878e-65	DCs
	EPB41L2	0.431115	0.61	0.309	1.51368e-87	5.05797e-83	DCs
	RBM3	0.430878	0.802	0.454	6.16209e-102	2.05906e-97	DCs
	AC104365.1	0.430665	0.313	0.086	4.63091e-149	1.54742e-144	DCs
	TENT4B	0.4303	0.497	0.242	9.49375e-80	3.17234e-75	DCs
	CNN2	0.430041	0.719	0.308	5.41086e-170	1.80804e-165	DCs
	PLAGL1	0.428923	0.484	0.172	1.62867e-153	5.44221e-149	DCs
	SERTAD2	0.428599	0.574	0.214	1.31294e-168	4.38719e-164	DCs
	PPARD	0.428366	0.481	0.213	6.5306e-101	2.1822e-96	DCs
	HLA-DOB	0.42796	0.275	0.024	0	0	DCs
	PRELID1	0.427497	0.741	0.489	1.16769e-68	3.90183e-64	DCs
	NHSL1	0.427083	0.355	0.15	7.63454e-80	2.55108e-75	DCs
	ENO1	0.426992	0.908	0.604	5.33725e-92	1.78344e-87	DCs
	FMNL2	0.424516	0.543	0.277	3.78407e-75	1.26445e-70	DCs
	CCNG2	0.424435	0.452	0.193	1.42556e-101	4.76351e-97	DCs
	C1QC	0.423733	0.324	0.122	3.14845e-83	1.05206e-78	DCs
	INPP5F	0.423185	0.42	0.182	1.34887e-84	4.50726e-80	DCs
	MREG	0.42297	0.283	0.066	6.71633e-181	2.24426e-176	DCs
	SLC15A4	0.422407	0.393	0.151	2.40906e-106	8.04987e-102	DCs
	CAMK2D	0.421214	0.572	0.404	5.05434e-24	1.68891e-19	DCs
	LAMTOR1	0.420469	0.779	0.43	7.28099e-105	2.43294e-100	DCs
	ASB2	0.42042	0.308	0.042	0	0	DCs
	MCTP1	0.420104	0.589	0.199	3.84173e-193	1.28372e-188	DCs
	RBM47	0.419717	0.779	0.292	2.28693e-216	7.64178e-212	DCs
	BTK	0.418889	0.408	0.075	0	0	DCs
	MOB3A	0.418004	0.596	0.205	2.37294e-205	7.92917e-201	DCs
	FLT1	0.417528	0.427	0.134	1.82673e-157	6.10401e-153	DCs
	FOSB	0.416258	0.801	0.49	1.63895e-71	5.47656e-67	DCs
	MAT2A	0.416085	0.644	0.324	4.92633e-99	1.64613e-94	DCs
	CEP350	0.415696	0.685	0.407	8.09046e-62	2.70343e-57	DCs
	PLSCR1	0.415347	0.803	0.401	7.0133e-156	2.3435e-151	DCs
	ARPC5	0.413859	0.904	0.64	1.84753e-99	6.17351e-95	DCs
	ZFP36	0.413768	0.867	0.574	1.65878e-79	5.54283e-75	DCs
	RASSF5	0.411794	0.636	0.209	2.24785e-218	7.51119e-214	DCs
	FBXO11	0.410436	0.768	0.497	1.63428e-52	5.46095e-48	DCs
	IFNGR2	0.410302	0.733	0.347	3.80863e-149	1.27265e-144	DCs
	RAB9A	0.408883	0.404	0.252	2.95461e-32	9.87283e-28	DCs
	ACAA1	0.407971	0.601	0.239	4.55532e-167	1.52216e-162	DCs
	RPS19	0.407834	0.988	0.891	1.0599e-68	3.54165e-64	DCs
	CCND1	0.407516	0.429	0.193	8.99965e-80	3.00723e-75	DCs
	TMCC3	0.407142	0.394	0.135	1.31447e-130	4.39229e-126	DCs
	ZNF366	0.406422	0.257	0.028	0	0	DCs
	SEMA7A	0.406363	0.283	0.038	0	0	DCs
	OTULINL	0.406268	0.482	0.137	1.78282e-219	5.95728e-215	DCs
	ADA2	0.405943	0.482	0.157	2.31544e-171	7.73703e-167	DCs
	SLC9A9	0.405749	0.464	0.232	7.856e-60	2.62508e-55	DCs
	DUSP2	0.40494	0.635	0.308	1.76309e-99	5.89136e-95	DCs
	NR6A1	0.40297	0.271	0.111	1.28847e-64	4.30543e-60	DCs
	ABR	0.400961	0.617	0.259	2.65488e-135	8.87127e-131	DCs
	SKAP2	0.400413	0.681	0.282	3.56386e-166	1.19086e-161	DCs
	LPXN	0.39971	0.58	0.262	4.56309e-102	1.52476e-97	DCs
	SINHCAF	0.399224	0.61	0.293	3.73631e-97	1.24849e-92	DCs
	PPP1R15A	0.398525	0.877	0.604	9.33684e-66	3.11991e-61	DCs
	TOR3A	0.397605	0.487	0.17	2.15486e-168	7.20047e-164	DCs
	LACTB	0.396363	0.595	0.214	5.48662e-193	1.83335e-188	DCs
	KCNK6	0.396232	0.378	0.09	1.6765e-233	5.60202e-229	DCs
	SFMBT2	0.395499	0.584	0.308	1.96242e-70	6.55741e-66	DCs
	TLR10	0.395074	0.312	0.02	0	0	DCs
	REPIN1	0.394875	0.435	0.139	4.69308e-177	1.56819e-172	DCs
	NIBAN1	0.393865	0.738	0.319	5.60046e-150	1.8714e-145	DCs
	SEC61B	0.393009	0.893	0.612	8.71167e-48	2.911e-43	DCs
	SLC37A2	0.392921	0.251	0.045	2.55201e-227	8.52755e-223	DCs
	RPS13	0.392495	0.951	0.844	2.80491e-48	9.37261e-44	DCs
	TCTN3	0.392432	0.333	0.164	1.96728e-51	6.57365e-47	DCs
	CYTH1	0.392045	0.777	0.433	4.68079e-89	1.56409e-84	DCs
	IRAK2	0.390796	0.48	0.156	1.79476e-173	5.99719e-169	DCs
	TNFAIP2	0.390671	0.506	0.207	9.09901e-121	3.04044e-116	DCs
	BMP2K	0.39047	0.62	0.266	1.25761e-134	4.20232e-130	DCs
	WAS	0.389947	0.631	0.167	0	0	DCs
	CD72	0.387556	0.384	0.079	9.68889e-282	3.23754e-277	DCs
	EPB41L3	0.387385	0.487	0.148	1.00427e-184	3.35577e-180	DCs
	OSBPL8	0.38721	0.841	0.585	4.79538e-59	1.60238e-54	DCs
	RASSF2	0.386539	0.595	0.148	0	0	DCs
	MAP3K14	0.386443	0.351	0.135	2.16369e-90	7.22998e-86	DCs
	TNFSF9	0.386374	0.331	0.088	4.37272e-166	1.46114e-161	DCs
	GAS2L3	0.386271	0.319	0.087	3.66817e-160	1.22572e-155	DCs
	KCTD12	0.385543	0.541	0.191	3.97567e-164	1.32847e-159	DCs
	CHKA	0.384367	0.505	0.219	1.41912e-110	4.74198e-106	DCs
	P2RY14	0.383637	0.348	0.075	2.35176e-232	7.85841e-228	DCs
	RGS19	0.382848	0.556	0.182	1.32411e-205	4.42451e-201	DCs
	HIGD2A	0.38215	0.79	0.46	4.74443e-92	1.58535e-87	DCs
	TUBB6	0.381468	0.441	0.204	8.49564e-76	2.83882e-71	DCs
	PIK3R5	0.381222	0.643	0.211	1.37659e-211	4.59986e-207	DCs
	SEL1L3	0.381092	0.514	0.215	1.62793e-106	5.43972e-102	DCs
	LILRB4	0.380467	0.373	0.091	3.93413e-205	1.31459e-200	DCs
	VDAC1	0.380377	0.776	0.422	4.08941e-99	1.36648e-94	DCs
	RNF130	0.37903	0.677	0.354	2.98577e-102	9.97696e-98	DCs
	SPPL3	0.37901	0.666	0.39	3.96335e-63	1.32435e-58	DCs
	CYP2S1	0.3788	0.319	0.024	0	0	DCs
	MTDH	0.378501	0.875	0.62	1.48977e-59	4.97806e-55	DCs
	NUBPL	0.378236	0.402	0.173	3.29778e-85	1.10195e-80	DCs
	RAB11A	0.378163	0.825	0.538	7.10406e-63	2.37382e-58	DCs
	HSPD1	0.377947	0.931	0.691	8.75371e-44	2.92505e-39	DCs
	BLOC1S6	0.377912	0.64	0.302	4.40971e-122	1.4735e-117	DCs
	GNG5	0.37632	0.913	0.641	6.27015e-76	2.09517e-71	DCs
	PRKCE	0.37593	0.476	0.304	5.36752e-31	1.79356e-26	DCs
	PMAIP1	0.374977	0.607	0.293	1.94047e-96	6.48409e-92	DCs
	EZR	0.374949	0.827	0.499	4.81245e-68	1.60808e-63	DCs
	LILRB1	0.374424	0.35	0.081	4.35381e-217	1.45483e-212	DCs
	CD300A	0.373913	0.436	0.113	6.92371e-221	2.31356e-216	DCs
	EAF2	0.373604	0.428	0.138	4.40217e-157	1.47099e-152	DCs
	RPS3A	0.371094	0.973	0.871	1.30565e-43	4.36283e-39	DCs
	PTPN6	0.37066	0.619	0.224	5.62287e-188	1.87888e-183	DCs
	TAF10	0.370423	0.749	0.392	2.12263e-117	7.09276e-113	DCs
	AP1S3	0.369486	0.338	0.081	5.96365e-203	1.99275e-198	DCs
	CDC42	0.36739	0.934	0.706	1.09373e-70	3.65469e-66	DCs
	UGCG	0.367022	0.634	0.379	2.67334e-50	8.93296e-46	DCs
	AC016831.7	0.366326	0.47	0.218	5.65506e-82	1.88964e-77	DCs
	FAM89B	0.365235	0.621	0.302	5.03483e-101	1.68239e-96	DCs
	FYTTD1	0.365106	0.589	0.275	1.48463e-109	4.9609e-105	DCs
	MS4A7	0.364935	0.422	0.105	2.47151e-218	8.25855e-214	DCs
	ADAM8	0.364282	0.506	0.116	0	0	DCs
	GAPT	0.363022	0.333	0.044	0	0	DCs
	TMEM14C	0.361845	0.739	0.409	1.99465e-84	6.66513e-80	DCs
	LRRC23	0.361423	0.412	0.231	7.58691e-42	2.53517e-37	DCs
	LAT2	0.361413	0.525	0.133	8.54288e-280	2.8546e-275	DCs
	EEF1A1	0.361303	0.997	0.913	1.99328e-28	6.66056e-24	DCs
	CEBPD	0.360679	0.722	0.424	3.17608e-71	1.06129e-66	DCs
	RGS18	0.360525	0.368	0.039	0	0	DCs
	TPMT	0.360429	0.489	0.168	2.02761e-172	6.77524e-168	DCs
	CDYL	0.360276	0.579	0.298	4.60613e-79	1.53914e-74	DCs
	MTHFR	0.359388	0.33	0.1	1.6334e-138	5.458e-134	DCs
	RTN4	0.358331	0.901	0.586	3.1628e-69	1.05685e-64	DCs
	SLAMF8	0.35692	0.341	0.061	9.23024e-303	3.08428e-298	DCs
	MCM5	0.35677	0.392	0.099	8.29276e-217	2.77102e-212	DCs
	LINC01588	0.355683	0.367	0.11	1.65379e-142	5.52613e-138	DCs
	ZNF124	0.35387	0.442	0.166	1.4584e-123	4.87325e-119	DCs
	EEF1G	0.352966	0.937	0.752	1.19442e-48	3.99114e-44	DCs
	RPS16	0.352783	0.968	0.859	1.68155e-44	5.6189e-40	DCs
	GAB3	0.352295	0.374	0.101	2.5857e-178	8.64011e-174	DCs
	OSTF1	0.351354	0.743	0.386	2.96013e-106	9.89128e-102	DCs
	ASMTL	0.351294	0.423	0.155	6.53232e-125	2.18278e-120	DCs
	GRB2	0.35096	0.877	0.513	4.51547e-113	1.50884e-108	DCs
	FUOM	0.35072	0.47	0.146	1.39391e-189	4.65776e-185	DCs
	ITPR2	0.349235	0.7	0.423	2.37953e-60	7.95121e-56	DCs
	RPL10	0.348693	0.986	0.896	2.20938e-39	7.38264e-35	DCs
	HNRNPU	0.347682	0.91	0.661	3.62328e-46	1.21072e-41	DCs
	CD58	0.346288	0.678	0.308	5.44412e-127	1.81915e-122	DCs
	QKI	0.345342	0.891	0.593	1.03367e-64	3.454e-60	DCs
	RUBCN	0.344971	0.39	0.149	7.35089e-105	2.4563e-100	DCs
	PHLPP1	0.344713	0.49	0.246	6.35521e-66	2.12359e-61	DCs
	SCO2	0.344437	0.5	0.184	1.23039e-155	4.11134e-151	DCs
	NEK6	0.344259	0.452	0.182	1.78584e-114	5.96738e-110	DCs
	LINC02245	0.343811	0.352	0.107	5.19714e-142	1.73662e-137	DCs
	FAM135A	0.343291	0.412	0.184	1.05397e-78	3.52185e-74	DCs
	RAC1	0.341344	0.924	0.66	1.18889e-62	3.97266e-58	DCs
	NQO2	0.341266	0.514	0.208	6.44495e-125	2.15358e-120	DCs
	ARHGDIB	0.339943	0.82	0.515	5.70188e-68	1.90528e-63	DCs
	CD180	0.339561	0.301	0.041	0	0	DCs
	NFKBIZ	0.339366	0.804	0.444	7.99098e-99	2.67019e-94	DCs
	TES	0.338386	0.613	0.277	1.41685e-112	4.73439e-108	DCs
	CIB1	0.338198	0.807	0.525	3.50127e-71	1.16995e-66	DCs
	TIPARP	0.336752	0.523	0.283	3.9325e-61	1.31404e-56	DCs
	CAMK1D	0.335943	0.692	0.358	1.77759e-98	5.93983e-94	DCs
	AC087286.2	0.335868	0.411	0.152	4.82728e-115	1.61304e-110	DCs
	RHOQ	0.334568	0.629	0.308	1.07575e-97	3.59462e-93	DCs
	DCK	0.333815	0.447	0.128	5.58219e-203	1.86529e-198	DCs
	FOXN3	0.333804	0.793	0.551	1.05947e-50	3.5402e-46	DCs
	SNN	0.333784	0.376	0.079	5.12651e-280	1.71302e-275	DCs
	ANKRD44	0.333592	0.813	0.403	2.98838e-111	9.98566e-107	DCs
	VPS35	0.333468	0.661	0.338	3.7411e-101	1.25009e-96	DCs
	PPIA	0.332592	0.957	0.766	2.49601e-59	8.34042e-55	DCs
	TSC22D2	0.332088	0.658	0.357	9.48454e-77	3.16926e-72	DCs
	CLEC4A	0.331457	0.442	0.071	0	0	DCs
	PARVB	0.331056	0.441	0.165	1.21295e-125	4.05306e-121	DCs
	KBTBD8	0.331008	0.302	0.049	7.05453e-304	2.35727e-299	DCs
	JOSD1	0.330743	0.61	0.291	3.93285e-105	1.31416e-100	DCs
	CUL1	0.329751	0.609	0.331	4.77223e-74	1.59464e-69	DCs
	NAA25	0.329162	0.367	0.181	1.08202e-54	3.61557e-50	DCs
	MNDA	0.329044	0.694	0.15	0	0	DCs
	KMO	0.328888	0.262	0.07	1.64819e-129	5.50741e-125	DCs
	TCOF1	0.328618	0.393	0.148	2.93789e-109	9.81696e-105	DCs
	SUSD1	0.328375	0.334	0.112	4.69995e-117	1.57049e-112	DCs
	AC008105.3	0.327191	0.426	0.125	6.41443e-169	2.14338e-164	DCs
	IL10RA	0.327014	0.553	0.195	2.05162e-155	6.85549e-151	DCs
	PARVG	0.326959	0.505	0.147	1.14248e-212	3.81761e-208	DCs
	KDM6B	0.326001	0.622	0.261	3.51787e-148	1.17549e-143	DCs
	SIGLEC10	0.325849	0.305	0.049	0	0	DCs
	TRIO	0.325175	0.692	0.383	2.1077e-69	7.04288e-65	DCs
	EHBP1L1	0.324966	0.541	0.179	3.47025e-192	1.15958e-187	DCs
	CLEC16A	0.324943	0.406	0.219	4.65962e-48	1.55701e-43	DCs
	ACOT7	0.324299	0.305	0.121	4.17025e-74	1.39349e-69	DCs
	RPL15	0.324195	0.97	0.862	8.80004e-40	2.94053e-35	DCs
	C9orf72	0.322766	0.614	0.259	9.58189e-138	3.20179e-133	DCs
	APPL1	0.322763	0.636	0.307	4.7641e-104	1.59193e-99	DCs
	HINT1	0.322744	0.922	0.698	1.5659e-52	5.23245e-48	DCs
	GLIPR2	0.322571	0.633	0.252	2.71594e-147	9.07533e-143	DCs
	TNFSF13	0.322104	0.353	0.101	9.59394e-159	3.20582e-154	DCs
	CORO1A	0.321659	0.732	0.332	8.01533e-116	2.67832e-111	DCs
	RNF213-AS1	0.321307	0.266	0.122	2.76976e-47	9.25514e-43	DCs
	FBXW7	0.321192	0.741	0.455	2.75562e-55	9.20789e-51	DCs
	DOCK2	0.320798	0.776	0.309	3.38723e-162	1.13184e-157	DCs
	LDHA	0.320636	0.861	0.616	3.55564e-49	1.18812e-44	DCs
	CHAF1A	0.320564	0.307	0.071	5.44855e-196	1.82063e-191	DCs
	DBNDD2	0.320156	0.513	0.196	1.63321e-138	5.45738e-134	DCs
	SLC7A5	0.319734	0.453	0.24	5.95316e-51	1.98925e-46	DCs
	PALM2-AKAP2	0.318466	0.513	0.304	7.88383e-38	2.63438e-33	DCs
	MYO9B	0.318087	0.753	0.392	4.59659e-102	1.53595e-97	DCs
	CPEB3	0.31736	0.336	0.209	1.8776e-18	6.274e-14	DCs
	CNDP2	0.316862	0.667	0.287	2.02397e-138	6.7631e-134	DCs
	FBXL14	0.316507	0.28	0.141	1.28612e-37	4.29756e-33	DCs
	COX5A	0.31642	0.807	0.49	5.78328e-76	1.93248e-71	DCs
	MICAL1	0.316367	0.434	0.103	7.03133e-258	2.34952e-253	DCs
	TRABD2A	0.316142	0.262	0.035	0	0	DCs
	SUMO3	0.315972	0.642	0.308	7.93975e-110	2.65307e-105	DCs
	LINC00513	0.315734	0.576	0.3	4.8833e-72	1.63176e-67	DCs
	VPS29	0.314519	0.783	0.439	1.1224e-88	3.75049e-84	DCs
	CCDC50	0.313939	0.545	0.311	2.60529e-48	8.70556e-44	DCs
	ASAP1	0.313666	0.806	0.51	1.80818e-52	6.04204e-48	DCs
	CD302	0.313286	0.517	0.206	7.47143e-126	2.49658e-121	DCs
	TWF2	0.31327	0.588	0.27	1.1859e-108	3.96268e-104	DCs
	RPL18A	0.313201	0.973	0.859	2.69305e-35	8.99882e-31	DCs
	CMSS1	0.31312	0.423	0.3	3.37683e-12	1.12837e-07	DCs
	MBP	0.312927	0.763	0.415	1.68655e-87	5.63562e-83	DCs
	EIF2AK4	0.312307	0.517	0.239	4.70882e-95	1.57345e-90	DCs
	FAM49B	0.312196	0.915	0.535	9.95482e-137	3.3264e-132	DCs
	ZEB2	0.311822	0.755	0.412	5.76567e-76	1.9266e-71	DCs
	ATOX1	0.311412	0.753	0.427	3.21605e-72	1.07464e-67	DCs
	RAB4B	0.311016	0.521	0.171	1.0567e-188	3.53095e-184	DCs
	EIF3L	0.310565	0.674	0.353	6.56092e-92	2.19233e-87	DCs
	AHCYL2	0.310488	0.473	0.231	4.61294e-69	1.54141e-64	DCs
	NUBP1	0.310459	0.44	0.162	1.38279e-129	4.6206e-125	DCs
	VDR	0.309417	0.369	0.106	5.85433e-163	1.95622e-158	DCs
	TRPS1	0.309055	0.693	0.462	1.3353e-30	4.4619e-26	DCs
	ARL5B	0.308509	0.44	0.219	4.16793e-68	1.39271e-63	DCs
	ANKRD11	0.30805	0.873	0.601	5.49931e-53	1.83759e-48	DCs
	NCOA4	0.307475	0.61	0.289	8.42076e-111	2.8138e-106	DCs
	BORCS5	0.306612	0.463	0.22	3.40014e-73	1.13616e-68	DCs
	POLD4	0.306324	0.703	0.379	6.88768e-87	2.30152e-82	DCs
	SRGAP2B	0.305627	0.411	0.165	5.27383e-98	1.76225e-93	DCs
	RPL27	0.305168	0.939	0.795	2.31847e-34	7.74716e-30	DCs
	DENND5A	0.304978	0.685	0.332	4.78107e-115	1.59759e-110	DCs
	PABPC4	0.304889	0.601	0.31	2.47536e-83	8.27141e-79	DCs
	RIN3	0.304607	0.57	0.233	7.57291e-122	2.53049e-117	DCs
	CTSS	0.304529	0.869	0.412	5.80214e-168	1.93879e-163	DCs
	KCNMB1	0.304371	0.29	0.052	4.53946e-257	1.51686e-252	DCs
	SERP1	0.303968	0.902	0.634	4.81384e-70	1.60854e-65	DCs
	MYD88	0.303813	0.48	0.141	3.34457e-212	1.11759e-207	DCs
	GZF1	0.303761	0.343	0.096	4.84399e-163	1.61862e-158	DCs
	YBX1	0.303362	0.94	0.718	6.96638e-70	2.32782e-65	DCs
	MT-CO3	0.302786	0.99	0.952	5.52308e-29	1.84554e-24	DCs
	CTTNBP2NL	0.302645	0.505	0.228	4.42993e-95	1.48026e-90	DCs
	AFTPH	0.30261	0.663	0.309	4.21745e-118	1.40926e-113	DCs
	BACH1	0.301587	0.758	0.413	2.74523e-91	9.17319e-87	DCs
	CAT	0.301091	0.524	0.22	1.66662e-120	5.569e-116	DCs
	RPS6KC1	0.301019	0.517	0.254	1.75699e-76	5.87098e-72	DCs
	TOMM6	0.300855	0.808	0.51	2.21974e-69	7.41727e-65	DCs
	ATP5F1E	0.299855	0.968	0.835	1.37339e-51	4.5892e-47	DCs
	ATF7IP2	0.299254	0.44	0.213	1.86152e-61	6.22026e-57	DCs
	SCML1	0.298917	0.419	0.19	2.18937e-76	7.31577e-72	DCs
	SLC16A3	0.298819	0.622	0.256	5.69468e-143	1.90288e-138	DCs
	NETO2	0.298562	0.252	0.109	2.13736e-49	7.142e-45	DCs
	MFSD1	0.298232	0.557	0.209	1.06586e-151	3.56157e-147	DCs
	EIF1	0.297437	0.982	0.902	1.94115e-39	6.48636e-35	DCs
	HOOK3	0.297379	0.75	0.422	3.95655e-76	1.32208e-71	DCs
	ADCY7	0.297153	0.456	0.135	7.74869e-185	2.58922e-180	DCs
	NGLY1	0.296904	0.533	0.279	2.6102e-66	8.72197e-62	DCs
	CLIC1	0.296607	0.904	0.711	2.1318e-45	7.12339e-41	DCs
	PICALM	0.296228	0.875	0.578	4.05762e-67	1.35586e-62	DCs
	RPS15	0.295318	0.97	0.87	4.40758e-37	1.47279e-32	DCs
	FGR	0.294413	0.491	0.099	0	0	DCs
	APAF1	0.294352	0.434	0.16	7.58073e-127	2.5331e-122	DCs
	SNX20	0.293882	0.412	0.075	0	0	DCs
	CORO1C	0.293772	0.599	0.286	3.10947e-98	1.03903e-93	DCs
	SERF2	0.293664	0.97	0.851	5.47035e-40	1.82792e-35	DCs
	TAGLN2	0.293573	0.86	0.563	1.05731e-60	3.53301e-56	DCs
	ATP1B1	0.293356	0.536	0.23	1.57031e-104	5.24719e-100	DCs
	SCLT1	0.293163	0.625	0.35	8.52306e-64	2.84798e-59	DCs
	FBRSL1	0.292809	0.412	0.151	3.35411e-123	1.12077e-118	DCs
	ATF6	0.292803	0.553	0.356	1.59247e-29	5.32125e-25	DCs
	EIF3K	0.292358	0.867	0.624	2.12469e-50	7.09966e-46	DCs
	UBC	0.291754	0.982	0.882	2.06582e-47	6.90293e-43	DCs
	SLC66A2	0.291289	0.479	0.214	6.20428e-96	2.07316e-91	DCs
	MGLL	0.291279	0.253	0.194	2.34819e-08	0.000784646	DCs
	NAGK	0.290858	0.534	0.253	5.78455e-90	1.93291e-85	DCs
	CNPY3	0.2906	0.646	0.305	1.6817e-115	5.61939e-111	DCs
	KAT2B	0.290575	0.463	0.19	5.38215e-97	1.79845e-92	DCs
	SFT2D2	0.289725	0.53	0.245	1.59867e-93	5.34197e-89	DCs
	ARHGAP18	0.289358	0.589	0.338	6.14685e-55	2.05397e-50	DCs
	BTN2A2	0.289344	0.394	0.11	1.31803e-186	4.40419e-182	DCs
	GTPBP1	0.289318	0.484	0.21	4.46575e-96	1.49223e-91	DCs
	HSP90AB1	0.289228	0.969	0.82	1.07401e-32	3.58879e-28	DCs
	NFE2L3	0.289105	0.517	0.247	8.70418e-79	2.9085e-74	DCs
	HMGA1	0.288407	0.607	0.244	2.48848e-141	8.31527e-137	DCs
	CLN8	0.288113	0.378	0.154	2.43936e-91	8.15113e-87	DCs
	NDE1	0.287559	0.368	0.181	1.59233e-53	5.32077e-49	DCs
	PDIA3	0.286972	0.895	0.613	6.97966e-48	2.33225e-43	DCs
	MTHFD1L	0.28679	0.433	0.223	5.85908e-56	1.95781e-51	DCs
	G3BP2	0.286593	0.727	0.419	1.00273e-75	3.35064e-71	DCs
	RGS12	0.286486	0.36	0.137	6.67593e-98	2.23076e-93	DCs
	PDCL3	0.286404	0.469	0.226	1.10897e-74	3.70562e-70	DCs
	CAPZB	0.286141	0.91	0.611	2.60401e-65	8.7013e-61	DCs
	ARSB	0.286089	0.394	0.149	1.19366e-101	3.98862e-97	DCs
	ERCC1	0.285777	0.618	0.338	8.24161e-72	2.75393e-67	DCs
	ZFAND2A	0.285239	0.566	0.326	2.07398e-47	6.93019e-43	DCs
	SLC15A3	0.284511	0.402	0.112	1.03446e-185	3.45665e-181	DCs
	MT-ATP6	0.284253	0.998	0.96	1.49305e-25	4.98904e-21	DCs
	ATP6V0B	0.283899	0.838	0.494	2.29296e-94	7.66193e-90	DCs
	EIF2AK3	0.283829	0.472	0.297	2.14735e-32	7.17538e-28	DCs
	TNFSF13B	0.283603	0.587	0.184	1.30379e-217	4.35663e-213	DCs
	GNB4	0.283185	0.505	0.193	2.15846e-128	7.21251e-124	DCs
	ARAP2	0.28317	0.481	0.27	2.25528e-40	7.53603e-36	DCs
	CSF2RB	0.283027	0.402	0.074	0	0	DCs
	NAF1	0.281929	0.292	0.165	5.45982e-29	1.8244e-24	DCs
	RPL26	0.28162	0.975	0.877	1.3503e-29	4.51202e-25	DCs
	PIKFYVE	0.281188	0.454	0.229	1.56217e-61	5.21999e-57	DCs
	SIRPA	0.281098	0.476	0.132	1.17776e-217	3.93549e-213	DCs
	UCHL3	0.281085	0.513	0.221	1.13383e-109	3.78868e-105	DCs
	ZMIZ2	0.280364	0.38	0.131	2.95392e-125	9.87052e-121	DCs
	RPS14	0.279682	0.979	0.884	2.78689e-32	9.31241e-28	DCs
	DDX21	0.27952	0.735	0.428	1.8544e-74	6.19648e-70	DCs
	ITPR1	0.278976	0.608	0.318	5.65433e-72	1.88939e-67	DCs
	ARRB2	0.278831	0.595	0.19	3.56145e-208	1.19006e-203	DCs
	ENSA	0.278705	0.849	0.54	3.83001e-71	1.2798e-66	DCs
	GABARAPL2	0.277032	0.782	0.479	1.85698e-73	6.20509e-69	DCs
	GABARAP	0.276468	0.926	0.706	2.14512e-64	7.1679e-60	DCs
	TRADD	0.274882	0.488	0.211	1.64696e-99	5.5033e-95	DCs
	RNF145	0.274781	0.669	0.368	1.05866e-74	3.53752e-70	DCs
	YPEL5	0.274172	0.753	0.468	3.17604e-63	1.06127e-58	DCs
	GPSM3	0.273458	0.713	0.272	1.31165e-172	4.38287e-168	DCs
	NUP62	0.273141	0.434	0.171	4.94112e-112	1.65107e-107	DCs
	PTBP3	0.272748	0.761	0.444	1.87577e-70	6.26788e-66	DCs
	NUDT16	0.272241	0.385	0.142	6.5924e-114	2.20285e-109	DCs
	PIK3CG	0.271962	0.398	0.111	1.47668e-177	4.93433e-173	DCs
	TNFAIP8L2	0.271754	0.284	0.045	3.13931e-301	1.049e-296	DCs
	LRRFIP2	0.271522	0.584	0.358	4.9793e-42	1.66383e-37	DCs
	TP53BP2	0.271054	0.553	0.263	4.80273e-89	1.60483e-84	DCs
	SRC	0.270984	0.304	0.079	1.99183e-161	6.65569e-157	DCs
	SLC7A1	0.27088	0.394	0.17	1.45281e-79	4.85457e-75	DCs
	UBE2A	0.27085	0.68	0.347	6.18954e-97	2.06823e-92	DCs
	ZHX2	0.27081	0.5	0.329	3.2547e-27	1.08756e-22	DCs
	FOS	0.270545	0.885	0.69	4.22407e-38	1.41147e-33	DCs
	TNF	0.270423	0.365	0.147	3.7894e-77	1.26623e-72	DCs
	SLC1A4	0.270053	0.298	0.083	1.41479e-139	4.72752e-135	DCs
	IRF7	0.270018	0.394	0.202	4.34879e-46	1.45315e-41	DCs
	RAB29	0.269991	0.388	0.125	3.19023e-140	1.06601e-135	DCs
	CD55	0.26999	0.735	0.409	4.63192e-83	1.54776e-78	DCs
	NCOR2	0.269124	0.632	0.317	4.44125e-88	1.48404e-83	DCs
	MTPN	0.267654	0.807	0.5	3.72943e-70	1.24619e-65	DCs
	TRA2B	0.267629	0.831	0.536	5.59349e-54	1.86907e-49	DCs
	RAB8A	0.267533	0.659	0.324	8.34432e-104	2.78826e-99	DCs
	NAGA	0.267338	0.362	0.096	2.30924e-185	7.71632e-181	DCs
	INPP5B	0.267063	0.356	0.117	2.70381e-124	9.03479e-120	DCs
	RPLP2	0.266893	0.979	0.863	2.27138e-35	7.5898e-31	DCs
	SNX30	0.265792	0.327	0.115	4.00144e-102	1.33708e-97	DCs
	PPP3R1	0.265587	0.617	0.373	2.86919e-46	9.5874e-42	DCs
	RPL35	0.265154	0.967	0.836	4.07134e-32	1.36044e-27	DCs
	POLB	0.265044	0.346	0.158	1.55883e-61	5.20882e-57	DCs
	CRIP1	0.264986	0.828	0.551	1.42406e-42	4.75849e-38	DCs
	RPL22	0.264806	0.957	0.805	1.24102e-30	4.14688e-26	DCs
	AF117829.1	0.264691	0.48	0.227	1.60235e-77	5.35427e-73	DCs
	SNAI1	0.264453	0.264	0.1	2.21843e-70	7.41288e-66	DCs
	RPS20	0.264326	0.959	0.819	4.12474e-36	1.37828e-31	DCs
	ABHD12	0.264218	0.452	0.244	4.30251e-54	1.43768e-49	DCs
	FERMT3	0.263832	0.549	0.181	1.37662e-173	4.59999e-169	DCs
	ZFAS1	0.262744	0.934	0.678	1.41293e-43	4.72132e-39	DCs
	ATP6V0D1	0.262014	0.703	0.331	2.0063e-129	6.70405e-125	DCs
	GUSB	0.261148	0.51	0.23	2.14351e-93	7.16254e-89	DCs
	CD33	0.260747	0.252	0.04	1.00782e-266	3.36763e-262	DCs
	MAP4K3	0.260578	0.512	0.324	4.75383e-32	1.58849e-27	DCs
	CNTLN	0.26055	0.407	0.182	3.1241e-73	1.04392e-68	DCs
	HVCN1	0.260466	0.312	0.092	6.69063e-129	2.23568e-124	DCs
	CASP9	0.260431	0.326	0.106	5.31673e-117	1.77658e-112	DCs
	AVPI1	0.260293	0.286	0.102	9.68166e-87	3.23513e-82	DCs
	HSPA1A	0.260257	0.954	0.775	5.17212e-34	1.72827e-29	DCs
	PRMT2	0.26025	0.747	0.4	4.82032e-89	1.61071e-84	DCs
	MAML3	0.260239	0.549	0.318	8.16901e-49	2.72967e-44	DCs
	AGAP3	0.260177	0.389	0.178	2.96001e-70	9.89086e-66	DCs
	IRF2BP2	0.259919	0.672	0.374	1.74215e-73	5.8214e-69	DCs
	HHEX	0.259625	0.313	0.067	1.15488e-214	3.85903e-210	DCs
	PGK1	0.259053	0.824	0.558	1.74803e-49	5.84104e-45	DCs
	CYTIP	0.25888	0.792	0.356	4.15181e-122	1.38733e-117	DCs
	PUS10	0.258147	0.282	0.098	1.44328e-89	4.82271e-85	DCs
	SUPT4H1	0.258142	0.663	0.327	2.4935e-105	8.33202e-101	DCs
	CDC37	0.257906	0.749	0.436	1.29218e-70	4.3178e-66	DCs
	PLGRKT	0.257829	0.464	0.214	1.62327e-84	5.42416e-80	DCs
	PSMB3	0.256941	0.818	0.516	4.74496e-61	1.58553e-56	DCs
	RCC2	0.256578	0.513	0.244	1.55085e-83	5.18216e-79	DCs
	RILPL2	0.256311	0.667	0.337	3.19292e-99	1.06691e-94	DCs
	SLC8B1	0.256238	0.361	0.146	8.37142e-82	2.79731e-77	DCs
	PTRHD1	0.255636	0.509	0.22	6.11351e-106	2.04283e-101	DCs
	PLEKHB2	0.255503	0.665	0.313	5.27523e-118	1.76272e-113	DCs
	AC090559.1	0.255439	0.304	0.052	5.72336e-288	1.91246e-283	DCs
	RPL19	0.255402	0.982	0.878	2.26867e-29	7.58078e-25	DCs
	RPS10	0.255394	0.934	0.81	1.981e-27	6.61952e-23	DCs
	MED29	0.254873	0.512	0.263	7.80494e-67	2.60802e-62	DCs
	TAPBP	0.254635	0.821	0.478	2.43088e-83	8.12279e-79	DCs
	MYADM	0.254506	0.63	0.323	3.84005e-80	1.28315e-75	DCs
	TAP2	0.254494	0.46	0.178	5.24415e-118	1.75233e-113	DCs
	DNAJC7	0.254355	0.7	0.396	3.28791e-71	1.09866e-66	DCs
	ZNF433-AS1	0.254206	0.481	0.225	7.63711e-78	2.55194e-73	DCs
	PER1	0.254019	0.595	0.277	1.27475e-97	4.25957e-93	DCs
	CEP68	0.253783	0.404	0.17	8.05299e-87	2.69091e-82	DCs
	RHEB	0.253411	0.776	0.477	5.43805e-55	1.81713e-50	DCs
	NFKBIE	0.25318	0.443	0.15	3.56933e-147	1.19269e-142	DCs
	VRK2	0.253172	0.5	0.252	1.06781e-67	3.5681e-63	DCs
	SLC25A19	0.252401	0.331	0.107	2.42607e-118	8.1067e-114	DCs
	RACK1	0.251942	0.958	0.819	3.52543e-33	1.17802e-28	DCs
	ICAM1	0.251887	0.643	0.262	4.00178e-144	1.33719e-139	DCs
	USF2	0.251161	0.552	0.263	2.10919e-91	7.04785e-87	DCs
	TLN1	0.251138	0.777	0.501	1.25136e-53	4.18141e-49	DCs
	DCTPP1	0.250708	0.431	0.184	5.27201e-90	1.76164e-85	DCs
	UNC119	0.250624	0.389	0.123	4.64845e-150	1.55328e-145	DCs
	CREBL2	0.250137	0.398	0.141	1.19577e-121	3.99567e-117	DCs
	SPARCL1	3.28312	0.902	0.221	0	0	Endothelial Cells
	LIFR	3.26289	0.714	0.084	0	0	Endothelial Cells
	FLT1	3.24981	0.795	0.092	0	0	Endothelial Cells
	VWF	3.20438	0.819	0.031	0	0	Endothelial Cells
	LDB2	3.194	0.905	0.166	0	0	Endothelial Cells
	CALCRL	3.1706	0.88	0.078	0	0	Endothelial Cells
	A2M	3.16233	0.929	0.251	0	0	Endothelial Cells
	INSR	3.15602	0.818	0.177	0	0	Endothelial Cells
	CLDN5	3.05199	0.663	0.016	0	0	Endothelial Cells
	ENPP2	2.95962	0.645	0.091	0	0	Endothelial Cells
	RAMP2	2.90712	0.829	0.063	0	0	Endothelial Cells
	EMCN	2.79439	0.818	0.011	0	0	Endothelial Cells
	PLCB4	2.7678	0.774	0.106	0	0	Endothelial Cells
	GNG11	2.72218	0.869	0.171	0	0	Endothelial Cells
	ADGRL4	2.70783	0.843	0.014	0	0	Endothelial Cells
	ARL15	2.69775	0.845	0.451	0	0	Endothelial Cells
	PTPRB	2.69622	0.83	0.018	0	0	Endothelial Cells
	HSPG2	2.66521	0.836	0.152	0	0	Endothelial Cells
	CAVIN2	2.65606	0.705	0.03	0	0	Endothelial Cells
	PTPRM	2.61392	0.844	0.204	0	0	Endothelial Cells
	CCL14	2.54627	0.428	0.01	0	0	Endothelial Cells
	AQP1	2.54503	0.671	0.023	0	0	Endothelial Cells
	MAGI1	2.49742	0.846	0.211	0	0	Endothelial Cells
	EGFL7	2.47294	0.833	0.06	0	0	Endothelial Cells
	ERG	2.4604	0.823	0.027	0	0	Endothelial Cells
	SPTBN1	2.45925	0.908	0.298	0	0	Endothelial Cells
	CAV1	2.45613	0.823	0.172	0	0	Endothelial Cells
	WWTR1	2.43932	0.843	0.205	0	0	Endothelial Cells
	NFIB	2.4213	0.862	0.144	0	0	Endothelial Cells
	PECAM1	2.39812	0.867	0.18	0	0	Endothelial Cells
	CLEC14A	2.38489	0.77	0.01	0	0	Endothelial Cells
	PCDH17	2.37104	0.608	0.016	0	0	Endothelial Cells
	PLCB1	2.34471	0.841	0.246	0	0	Endothelial Cells
	TIMP3	2.34289	0.742	0.181	0	0	Endothelial Cells
	ABCB1	2.30107	0.701	0.081	0	0	Endothelial Cells
	PALMD	2.29635	0.762	0.065	0	0	Endothelial Cells
	ACKR1	2.25306	0.363	0.008	0	0	Endothelial Cells
	EPAS1	2.25299	0.84	0.23	0	0	Endothelial Cells
	HYAL2	2.25269	0.732	0.141	0	0	Endothelial Cells
	TM4SF1	2.24509	0.766	0.091	0	0	Endothelial Cells
	ZNF385D	2.24154	0.539	0.03	0	0	Endothelial Cells
	GRB10	2.23738	0.708	0.093	0	0	Endothelial Cells
	CYYR1	2.23217	0.745	0.02	0	0	Endothelial Cells
	PLVAP	2.21078	0.616	0.017	0	0	Endothelial Cells
	RAPGEF4	2.21014	0.67	0.03	0	0	Endothelial Cells
	EMP1	2.17644	0.764	0.192	0	0	Endothelial Cells
	TCF4	2.1439	0.915	0.363	0	0	Endothelial Cells
	DOCK9	2.13655	0.809	0.183	0	0	Endothelial Cells
	ANO2	2.13282	0.552	0.013	0	0	Endothelial Cells
	ID1	2.12945	0.702	0.196	0	0	Endothelial Cells
	APP	2.12911	0.918	0.395	0	0	Endothelial Cells
	SLC9A3R2	2.12633	0.669	0.172	0	0	Endothelial Cells
	RNASE1	2.12197	0.775	0.101	0	0	Endothelial Cells
	RALGAPA2	2.10552	0.771	0.264	0	0	Endothelial Cells
	SMAD1	2.09555	0.752	0.124	0	0	Endothelial Cells
	DIPK2B	2.07122	0.743	0.008	0	0	Endothelial Cells
	THSD7A	2.07083	0.638	0.067	0	0	Endothelial Cells
	PIK3R3	2.0638	0.714	0.194	0	0	Endothelial Cells
	PTPRG	2.05822	0.744	0.257	0	0	Endothelial Cells
	CD34	2.05529	0.699	0.022	0	0	Endothelial Cells
	COL4A1	2.05462	0.737	0.225	0	0	Endothelial Cells
	ARHGAP29	2.05383	0.799	0.139	0	0	Endothelial Cells
	SLCO2A1	2.05326	0.6	0.029	0	0	Endothelial Cells
	MMRN1	2.04409	0.435	0.007	0	0	Endothelial Cells
	IFI27	2.03976	0.893	0.346	0	0	Endothelial Cells
	PODXL	2.03004	0.685	0.066	0	0	Endothelial Cells
	ITGA6	2.02742	0.749	0.144	0	0	Endothelial Cells
	IGFBP3	2.02622	0.334	0.145	0	0	Endothelial Cells
	ENG	2.01641	0.75	0.199	0	0	Endothelial Cells
	ADAMTSL1	2.00249	0.539	0.033	0	0	Endothelial Cells
	MYRIP	1.99894	0.463	0.05	0	0	Endothelial Cells
	SOX18	1.98084	0.65	0.02	0	0	Endothelial Cells
	NR5A2	1.97734	0.65	0.019	0	0	Endothelial Cells
	SASH1	1.9559	0.782	0.177	0	0	Endothelial Cells
	GALNT18	1.94829	0.64	0.043	0	0	Endothelial Cells
	ADAMTS9	1.93332	0.564	0.103	0	0	Endothelial Cells
	RAPGEF5	1.92654	0.667	0.072	0	0	Endothelial Cells
	NOSTRIN	1.92107	0.648	0.027	0	0	Endothelial Cells
	IGFBP7	1.89965	0.967	0.39	0	0	Endothelial Cells
	PKP4	1.89958	0.724	0.21	0	0	Endothelial Cells
	BMPR2	1.88714	0.812	0.366	0	0	Endothelial Cells
	NPDC1	1.88678	0.757	0.165	0	0	Endothelial Cells
	ECSCR	1.8836	0.707	0.015	0	0	Endothelial Cells
	ADGRF5	1.88225	0.662	0.054	0	0	Endothelial Cells
	MRTFB	1.85792	0.711	0.211	0	0	Endothelial Cells
	LEPR	1.84932	0.643	0.083	0	0	Endothelial Cells
	PREX2	1.84796	0.701	0.09	0	0	Endothelial Cells
	FBXL7	1.83767	0.681	0.156	0	0	Endothelial Cells
	PDE4D	1.83128	0.783	0.314	0	0	Endothelial Cells
	TANC1	1.82094	0.758	0.19	0	0	Endothelial Cells
	TMTC1	1.82017	0.568	0.107	0	0	Endothelial Cells
	KLF2	1.81437	0.787	0.313	0	0	Endothelial Cells
	PLEKHG1	1.80417	0.735	0.194	0	0	Endothelial Cells
	SPRY1	1.79878	0.585	0.17	0	0	Endothelial Cells
	RASAL2	1.79834	0.779	0.287	0	0	Endothelial Cells
	ST6GALNAC3	1.79743	0.663	0.11	0	0	Endothelial Cells
	MEIS2	1.78181	0.68	0.179	0	0	Endothelial Cells
	MECOM	1.77309	0.742	0.181	0	0	Endothelial Cells
	PRSS23	1.77174	0.756	0.194	0	0	Endothelial Cells
	SNTG2	1.76572	0.484	0.032	0	0	Endothelial Cells
	ADAMTS6	1.76417	0.455	0.076	0	0	Endothelial Cells
	CDH5	1.7555	0.681	0.009	0	0	Endothelial Cells
	ZNF521	1.73948	0.642	0.08	0	0	Endothelial Cells
	ID3	1.7366	0.761	0.336	0	0	Endothelial Cells
	LMO2	1.72846	0.656	0.099	0	0	Endothelial Cells
	EPB41L4A	1.72739	0.645	0.093	0	0	Endothelial Cells
	RAMP3	1.7202	0.536	0.012	0	0	Endothelial Cells
	KDR	1.70494	0.592	0.009	0	0	Endothelial Cells
	TSC22D1	1.70167	0.845	0.437	0	0	Endothelial Cells
	HEG1	1.6866	0.664	0.138	0	0	Endothelial Cells
	ANGPT2	1.68473	0.39	0.125	0	0	Endothelial Cells
	TACC1	1.68411	0.765	0.386	0	0	Endothelial Cells
	LIMCH1	1.68143	0.647	0.094	0	0	Endothelial Cells
	RBMS3	1.67513	0.779	0.189	0	0	Endothelial Cells
	CD93	1.66115	0.659	0.077	0	0	Endothelial Cells
	ESAM	1.65586	0.651	0.043	0	0	Endothelial Cells
	COL4A2	1.65371	0.728	0.259	0	0	Endothelial Cells
	VWA1	1.63795	0.582	0.121	0	0	Endothelial Cells
	PTPRK	1.63243	0.719	0.216	0	0	Endothelial Cells
	TTC28	1.61732	0.765	0.247	0	0	Endothelial Cells
	CACHD1	1.61472	0.626	0.116	0	0	Endothelial Cells
	LMCD1	1.61439	0.673	0.106	0	0	Endothelial Cells
	PCAT19	1.60596	0.67	0.032	0	0	Endothelial Cells
	TIE1	1.5959	0.662	0.013	0	0	Endothelial Cells
	FKBP1A	1.59233	0.824	0.488	0	0	Endothelial Cells
	IGFBP4	1.58569	0.788	0.257	0	0	Endothelial Cells
	ABCG2	1.58529	0.495	0.032	0	0	Endothelial Cells
	GSN	1.58497	0.795	0.378	0	0	Endothelial Cells
	CRIP2	1.58324	0.741	0.185	0	0	Endothelial Cells
	CCN2	1.58285	0.56	0.169	0	0	Endothelial Cells
	CD59	1.58166	0.857	0.433	0	0	Endothelial Cells
	VEGFC	1.58022	0.446	0.03	0	0	Endothelial Cells
	RGCC	1.57621	0.614	0.316	0	0	Endothelial Cells
	TJP1	1.56328	0.789	0.238	0	0	Endothelial Cells
	MTUS1	1.5583	0.696	0.184	0	0	Endothelial Cells
	TM4SF18	1.55084	0.549	0.005	0	0	Endothelial Cells
	LRMDA	1.55039	0.833	0.276	0	0	Endothelial Cells
	EDN1	1.54405	0.399	0.026	0	0	Endothelial Cells
	AC074286.1	1.54298	0.51	0.005	0	0	Endothelial Cells
	CADPS2	1.5358	0.661	0.149	0	0	Endothelial Cells
	ZBTB16	1.53334	0.509	0.121	0	0	Endothelial Cells
	ELK3	1.53266	0.759	0.235	0	0	Endothelial Cells
	RHOJ	1.52345	0.593	0.056	0	0	Endothelial Cells
	CAVIN1	1.51803	0.742	0.167	0	0	Endothelial Cells
	DACH1	1.51351	0.62	0.128	0	0	Endothelial Cells
	CRIM1	1.51251	0.687	0.218	0	0	Endothelial Cells
	SPARC	1.50424	0.824	0.277	0	0	Endothelial Cells
	ARHGAP31	1.50394	0.672	0.13	0	0	Endothelial Cells
	FAM171A1	1.4956	0.608	0.097	0	0	Endothelial Cells
	RAI14	1.48077	0.619	0.183	0	0	Endothelial Cells
	RDX	1.47446	0.792	0.386	0	0	Endothelial Cells
	EXOC6	1.47293	0.574	0.198	0	0	Endothelial Cells
	TFPI	1.47157	0.485	0.161	0	0	Endothelial Cells
	STOM	1.45689	0.776	0.332	0	0	Endothelial Cells
	UACA	1.45107	0.719	0.215	0	0	Endothelial Cells
	MGST2	1.41179	0.724	0.224	0	0	Endothelial Cells
	HECW2	1.40234	0.399	0.046	0	0	Endothelial Cells
	PTPN14	1.40095	0.653	0.17	0	0	Endothelial Cells
	TEK	1.39631	0.563	0.013	0	0	Endothelial Cells
	SHANK3	1.39131	0.597	0.017	0	0	Endothelial Cells
	TSHZ2	1.38897	0.699	0.248	0	0	Endothelial Cells
	MEF2C	1.38476	0.783	0.269	0	0	Endothelial Cells
	OSBPL1A	1.38415	0.619	0.221	0	0	Endothelial Cells
	PPFIBP1	1.37133	0.7	0.243	0	0	Endothelial Cells
	NFIA	1.3706	0.767	0.26	0	0	Endothelial Cells
	KALRN	1.37007	0.579	0.132	0	0	Endothelial Cells
	DNM3	1.36156	0.563	0.118	0	0	Endothelial Cells
	ADGRL2	1.35568	0.539	0.125	0	0	Endothelial Cells
	TSPAN7	1.35091	0.49	0.02	0	0	Endothelial Cells
	CPNE8	1.35045	0.647	0.155	0	0	Endothelial Cells
	JAM2	1.34572	0.567	0.039	0	0	Endothelial Cells
	FGD5	1.33641	0.583	0.041	0	0	Endothelial Cells
	PDK4	1.33554	0.445	0.107	0	0	Endothelial Cells
	CEP112	1.33531	0.619	0.141	0	0	Endothelial Cells
	SORBS2	1.33489	0.57	0.11	0	0	Endothelial Cells
	NOTCH4	1.33115	0.536	0.024	0	0	Endothelial Cells
	LRCH1	1.33017	0.711	0.278	0	0	Endothelial Cells
	RUNDC3B	1.32717	0.489	0.017	0	0	Endothelial Cells
	TNFRSF10D	1.32635	0.535	0.169	0	0	Endothelial Cells
	PLPP1	1.32261	0.615	0.279	0	0	Endothelial Cells
	AKT3	1.32049	0.795	0.361	0	0	Endothelial Cells
	COL15A1	1.31979	0.434	0.084	0	0	Endothelial Cells
	ENTPD1	1.31896	0.66	0.19	0	0	Endothelial Cells
	ITGA9	1.31286	0.498	0.092	0	0	Endothelial Cells
	HTRA1	1.31082	0.589	0.172	0	0	Endothelial Cells
	PALM2-AKAP2	1.30996	0.734	0.277	0	0	Endothelial Cells
	HES1	1.30694	0.598	0.181	0	0	Endothelial Cells
	SOCS3	1.30571	0.616	0.358	0	0	Endothelial Cells
	CCDC85B	1.30285	0.746	0.404	0	0	Endothelial Cells
	UTRN	1.30281	0.889	0.588	0	0	Endothelial Cells
	TGFBR3	1.30163	0.561	0.122	0	0	Endothelial Cells
	APBB2	1.29655	0.654	0.211	0	0	Endothelial Cells
	MMRN2	1.29427	0.548	0.014	0	0	Endothelial Cells
	CDH13	1.29369	0.4	0.091	0	0	Endothelial Cells
	NRP1	1.29221	0.674	0.263	0	0	Endothelial Cells
	FAM107A	1.29197	0.429	0.021	0	0	Endothelial Cells
	ADCY4	1.28835	0.582	0.037	0	0	Endothelial Cells
	EFNB2	1.27962	0.485	0.115	0	0	Endothelial Cells
	ROBO4	1.27952	0.541	0.005	0	0	Endothelial Cells
	RASGRF2	1.27357	0.49	0.059	0	0	Endothelial Cells
	PDE10A	1.27245	0.461	0.055	0	0	Endothelial Cells
	SWAP70	1.26723	0.667	0.241	0	0	Endothelial Cells
	KIAA0355	1.26537	0.659	0.173	0	0	Endothelial Cells
	HOXD9	1.25858	0.542	0.036	0	0	Endothelial Cells
	NNMT	1.25711	0.588	0.161	0	0	Endothelial Cells
	TGFBR2	1.25341	0.803	0.391	0	0	Endothelial Cells
	NUAK1	1.25058	0.492	0.05	0	0	Endothelial Cells
	EHD4	1.24495	0.648	0.189	0	0	Endothelial Cells
	PDLIM1	1.2389	0.68	0.262	0	0	Endothelial Cells
	FAM167B	1.23817	0.428	0.013	0	0	Endothelial Cells
	FLI1	1.22981	0.697	0.236	0	0	Endothelial Cells
	EMP2	1.2283	0.647	0.178	0	0	Endothelial Cells
	ICAM2	1.22607	0.566	0.118	0	0	Endothelial Cells
	SNHG7	1.21731	0.664	0.376	0	0	Endothelial Cells
	ARL4A	1.21592	0.616	0.214	0	0	Endothelial Cells
	GRASP	1.2159	0.569	0.124	0	0	Endothelial Cells
	FLNB	1.20953	0.631	0.175	0	0	Endothelial Cells
	AC007319.1	1.20572	0.443	0.069	0	0	Endothelial Cells
	CCDC3	1.20362	0.393	0.054	0	0	Endothelial Cells
	IL33	1.20264	0.431	0.038	0	0	Endothelial Cells
	NCOA7	1.19756	0.673	0.315	0	0	Endothelial Cells
	TMEM204	1.19286	0.568	0.101	0	0	Endothelial Cells
	PDGFD	1.19125	0.406	0.06	0	0	Endothelial Cells
	FGF13	1.19011	0.415	0.084	0	0	Endothelial Cells
	PLPP3	1.18966	0.642	0.238	0	0	Endothelial Cells
	CNKSR3	1.18259	0.401	0.087	0	0	Endothelial Cells
	FSTL1	1.17853	0.579	0.187	0	0	Endothelial Cells
	DOCK1	1.17695	0.679	0.245	0	0	Endothelial Cells
	TLL1	1.17358	0.287	0.027	0	0	Endothelial Cells
	CSGALNACT1	1.17031	0.617	0.134	0	0	Endothelial Cells
	ARHGEF12	1.16874	0.668	0.287	0	0	Endothelial Cells
	HOXD3	1.16403	0.515	0.057	0	0	Endothelial Cells
	PLXNA2	1.15676	0.44	0.056	0	0	Endothelial Cells
	KANK3	1.15269	0.536	0.02	0	0	Endothelial Cells
	RPS6KA2	1.14908	0.577	0.148	0	0	Endothelial Cells
	PIK3C2A	1.14878	0.698	0.318	0	0	Endothelial Cells
	STOX2	1.14835	0.408	0.06	0	0	Endothelial Cells
	SRP14	1.14761	0.911	0.773	0	0	Endothelial Cells
	MGP	1.14753	0.818	0.247	0	0	Endothelial Cells
	S100A16	1.1462	0.635	0.174	0	0	Endothelial Cells
	BCAM	1.14019	0.622	0.126	0	0	Endothelial Cells
	LAMA4	1.13853	0.438	0.128	0	0	Endothelial Cells
	TPD52L1	1.13852	0.51	0.104	0	0	Endothelial Cells
	MT1M	1.13797	0.291	0.065	0	0	Endothelial Cells
	IL6ST	1.13702	0.77	0.44	0	0	Endothelial Cells
	PCAT1	1.13644	0.44	0.096	0	0	Endothelial Cells
	S1PR1	1.13348	0.508	0.029	0	0	Endothelial Cells
	TMEM255B	1.1322	0.524	0.035	0	0	Endothelial Cells
	FAM110D	1.13065	0.436	0.006	0	0	Endothelial Cells
	F8	1.12764	0.407	0.036	0	0	Endothelial Cells
	PTK2	1.12703	0.751	0.332	0	0	Endothelial Cells
	LIMS2	1.1257	0.52	0.033	0	0	Endothelial Cells
	ZEB1	1.12527	0.818	0.39	0	0	Endothelial Cells
	ADAM15	1.12505	0.502	0.091	0	0	Endothelial Cells
	AFDN	1.12409	0.654	0.207	0	0	Endothelial Cells
	APCDD1	1.12017	0.492	0.129	0	0	Endothelial Cells
	MYCT1	1.1145	0.504	0.004	0	0	Endothelial Cells
	MAST4	1.11249	0.597	0.195	0	0	Endothelial Cells
	CTNND1	1.11187	0.699	0.311	0	0	Endothelial Cells
	TMEM88	1.10845	0.394	0.018	0	0	Endothelial Cells
	AFAP1L1	1.10795	0.458	0.012	0	0	Endothelial Cells
	SERPINE1	1.10686	0.334	0.135	0	0	Endothelial Cells
	DEPP1	1.10381	0.307	0.087	0	0	Endothelial Cells
	EBF1	1.08905	0.68	0.186	0	0	Endothelial Cells
	VAMP5	1.0885	0.687	0.316	0	0	Endothelial Cells
	PITPNC1	1.08383	0.724	0.416	0	0	Endothelial Cells
	TCIM	1.08376	0.538	0.176	0	0	Endothelial Cells
	ACVRL1	1.08371	0.508	0.049	0	0	Endothelial Cells
	ADAMTS9-AS2	1.0804	0.549	0.153	0	0	Endothelial Cells
	GJA1	1.07855	0.518	0.102	0	0	Endothelial Cells
	ABLIM1	1.07852	0.623	0.239	0	0	Endothelial Cells
	HDAC9	1.0747	0.442	0.203	0	0	Endothelial Cells
	ATP8B1	1.07339	0.582	0.194	0	0	Endothelial Cells
	EPHA4	1.07314	0.492	0.099	0	0	Endothelial Cells
	SHROOM4	1.07222	0.478	0.052	0	0	Endothelial Cells
	CDC42BPA	1.06323	0.639	0.242	0	0	Endothelial Cells
	YBX3	1.05857	0.736	0.387	0	0	Endothelial Cells
	ETS2	1.05829	0.731	0.285	0	0	Endothelial Cells
	RYR3	1.05658	0.251	0.013	0	0	Endothelial Cells
	RASIP1	1.05338	0.506	0.024	0	0	Endothelial Cells
	PLXND1	1.05041	0.569	0.153	0	0	Endothelial Cells
	AFF3	1.04968	0.365	0.169	0	0	Endothelial Cells
	RBMS2	1.04722	0.582	0.162	0	0	Endothelial Cells
	BACE2	1.04665	0.566	0.161	0	0	Endothelial Cells
	CLEC1A	1.03846	0.46	0.016	0	0	Endothelial Cells
	GAS6	1.03809	0.564	0.168	0	0	Endothelial Cells
	DPYSL3	1.03695	0.479	0.083	0	0	Endothelial Cells
	KCNN3	1.03476	0.411	0.037	0	0	Endothelial Cells
[truncated: 9,114 more rows]

## Sheet: Supplementary Table 3
	Supplementary Table 3. Identified differentially expressed genes of malignant epithelial cells from different pathological types
	gene	p_val	avg_log2FC	pct.1	pct.2	p_val_adj	cluster
	MIR99AHG	2.42417e-05	0.471765	0.41	0.83	0.0484833	USC
	RBMS3	1.89777e-05	0.290979	0.546	0.942	0.0379555	USC
	GLIS3	1.86518e-05	0.555258	0.743	0.978	0.0373037	USC
	BCAM	1.82131e-05	0.346616	0.761	0.973	0.0364262	USC
	PRICKLE1	1.40577e-05	0.489319	0.418	0.835	0.0281154	USC
	SDK1	1.08788e-05	0.680968	0.7	0.934	0.0217577	USC
	ABCA1	9.04858e-06	0.278583	0.455	0.872	0.0180972	USC
	TACSTD2	6.14643e-06	0.588353	0.645	0.846	0.0122929	USC
	TYMP	5.60503e-06	0.30417	0.566	0.992	0.0112101	USC
	ARHGAP29	5.50003e-06	0.373092	0.76	0.966	0.0110001	USC
	PBX1	5.32171e-06	0.316874	0.775	0.948	0.0106434	USC
	MUC1	3.18098e-06	0.529813	0.748	0.944	0.00636197	USC
	MYO3B	3.09809e-06	0.437394	0.5	0.939	0.00619617	USC
	PPP1R9A	2.22152e-06	0.426518	0.682	0.872	0.00444305	USC
	ERBB4	1.36547e-06	1.57101	0.466	0.895	0.00273093	USC
	PARD3B	8.70986e-07	0.433104	0.709	0.898	0.00174197	USC
	YAP1	6.04454e-07	0.279836	0.802	0.953	0.00120891	USC
	EPCAM	5.81514e-07	0.410492	0.922	0.994	0.00116303	USC
	B3GNT5	5.42508e-07	0.396829	0.496	0.957	0.00108502	USC
	ATP1B1	4.89459e-07	0.402028	0.719	0.916	0.000978918	USC
	LAMB3	4.2552e-07	0.264441	0.522	0.95	0.000851041	USC
	GPRC5A	3.00242e-07	0.766437	0.519	0.986	0.000600484	USC
	IKZF2	2.80344e-07	0.342192	0.49	0.94	0.000560689	USC
	RARRES2	2.2425e-07	0.449267	0.619	0.999	0.000448501	USC
	SRGAP1	1.69786e-07	0.450501	0.703	0.924	0.000339572	USC
	LIMCH1	1.2231e-07	0.637591	0.696	0.951	0.000244619	USC
	CDH1	6.80823e-08	0.310861	0.741	0.954	0.000136165	USC
	MACROD2	6.27446e-08	0.423473	0.738	0.931	0.000125489	USC
	IFIT1	5.44401e-08	0.349858	0.565	0.972	0.00010888	USC
	MYRIP	2.59128e-08	0.423469	0.355	0.815	5.18256e-05	USC
	ADAMTS1	2.3721e-08	0.33013	0.396	0.832	4.7442e-05	USC
	IGFBP3	1.25359e-08	0.583206	0.506	0.948	2.50719e-05	USC
	CTSS	1.19208e-08	0.370888	0.459	0.908	2.38416e-05	USC
	CFB	1.17885e-08	0.325868	0.462	0.892	2.35769e-05	USC
	ROR2	8.47208e-09	0.327502	0.481	0.947	1.69442e-05	USC
	ZNF331	3.18328e-09	0.38022	0.474	0.955	6.36656e-06	USC
	NTN1	2.71212e-09	0.644514	0.69	0.985	5.42425e-06	USC
	PLIN2	1.89491e-09	0.310669	0.43	0.878	3.78983e-06	USC
	GPX3	1.42175e-09	0.280903	0.639	0.999	2.84349e-06	USC
	TMEM176A	7.6635e-10	0.292345	0.627	1	1.5327e-06	USC
	FSCN1	5.59661e-10	0.274858	0.537	0.975	1.11932e-06	USC
	CRYAB	2.20093e-10	0.531365	0.507	0.918	4.40186e-07	USC
	CERNA2	1.38262e-10	0.488996	0.475	0.944	2.76524e-07	USC
	SPP1	1.32903e-10	0.711409	0.498	0.932	2.65806e-07	USC
	NFIB	7.54513e-11	0.52582	0.72	0.937	1.50903e-07	USC
	HLA-DRB1	5.50097e-11	0.62855	0.405	0.857	1.10019e-07	USC
	SHROOM3	2.43325e-11	0.40767	0.559	0.722	4.8665e-08	USC
	PCAT1	1.31068e-11	0.591105	0.733	0.991	2.62135e-08	USC
	NPAS3	1.28617e-11	0.441476	0.474	0.854	2.57234e-08	USC
	TIMP3	1.28579e-11	0.793818	0.517	0.956	2.57158e-08	USC
	KCNMA1	1.27972e-11	0.378221	0.514	0.979	2.55943e-08	USC
	LINC01876	8.53095e-12	0.384551	0.372	0.846	1.70619e-08	USC
	CTSL	6.07043e-12	0.359731	0.51	0.956	1.21409e-08	USC
	MUC4	3.65192e-12	1.07599	0.725	1	7.30384e-09	USC
	RNF144B	2.48416e-12	0.799889	0.736	0.997	4.96831e-09	USC
	CD83	2.45235e-12	0.369201	0.355	0.828	4.9047e-09	USC
	PATJ	1.13437e-12	0.406011	0.767	0.91	2.26873e-09	USC
	PAX8	7.78181e-13	0.357319	0.818	0.975	1.55636e-09	USC
	ADGRL2	5.63837e-13	0.256721	0.444	0.867	1.12767e-09	USC
	LINC00472	4.37074e-13	0.377347	0.419	0.895	8.74148e-10	USC
	GIPC2	3.57439e-13	0.275654	0.371	0.854	7.14879e-10	USC
	LINC00621	3.0485e-13	0.729441	0.43	0.941	6.09699e-10	USC
	ATAD2	2.14791e-13	0.362266	0.381	0.866	4.29581e-10	USC
	SLC24A3	1.15254e-13	0.383513	0.404	0.88	2.30509e-10	USC
	PTPRK	9.89025e-14	0.43091	0.801	0.943	1.97805e-10	USC
	NUPR1	6.11822e-14	0.301931	0.33	0.789	1.22364e-10	USC
	KIAA1217	4.31716e-14	0.547016	0.845	0.961	8.63432e-11	USC
	ESR1	3.761e-14	0.63582	0.826	0.985	7.522e-11	USC
	EFNB2	2.70597e-14	0.263535	0.339	0.817	5.41194e-11	USC
	CHODL	1.49519e-14	0.786566	0.756	0.961	2.99038e-11	USC
	ATRNL1	9.3566e-15	0.548239	0.321	0.828	1.87132e-11	USC
	DOCK4	4.54336e-15	0.287561	0.366	0.824	9.08672e-12	USC
	AL079338.1	4.24655e-15	0.988935	0.805	0.999	8.4931e-12	USC
	GNLY	3.73139e-15	0.621582	0.052	0.615	7.46278e-12	USC
	CFTR	2.42602e-16	0.693437	0.482	0.996	4.85203e-13	USC
	MIR31HG	1.26569e-16	0.324215	0.375	0.865	2.53138e-13	USC
	AC024230.1	1.24251e-16	0.857675	0.821	0.946	2.48502e-13	USC
	INPP4B	6.25887e-17	0.540607	0.459	0.972	1.25177e-13	USC
	ANKRD33B	6.08596e-17	0.336947	0.33	0.84	1.21719e-13	USC
	GNGT1	5.25572e-17	0.502663	0.833	0.998	1.05114e-13	USC
	CCN2	3.59971e-17	0.535143	0.474	0.965	7.19941e-14	USC
	GPR39	7.5017e-18	0.271723	0.43	0.947	1.50034e-14	USC
	PARD3	1.68486e-18	0.494772	0.841	0.948	3.36972e-15	USC
	LINC00882	1.27858e-18	0.250096	0.182	0.712	2.55716e-15	USC
	ELF3	1.08767e-18	0.585548	0.907	0.993	2.17535e-15	USC
	SAMD12	1.05557e-18	0.58449	0.772	0.935	2.11113e-15	USC
	DOCK3	7.33615e-19	0.516536	0.372	0.883	1.46723e-15	USC
	MSLN	5.69576e-19	0.279083	0.419	0.906	1.13915e-15	USC
	KCNQ1OT1	2.24505e-19	0.711306	0.791	0.994	4.4901e-16	USC
	KAZN	1.11191e-19	0.357586	0.86	0.985	2.22383e-16	USC
	IGFBP7	4.41418e-20	0.282561	0.551	0.955	8.82835e-17	USC
	LRMDA	3.36629e-20	0.571084	0.83	0.948	6.73257e-17	USC
	IFIT3	2.70497e-20	0.386873	0.468	0.978	5.40995e-17	USC
	ITGB8	5.64775e-21	0.5285	0.828	0.958	1.12955e-17	USC
	SLIT2	1.43847e-22	0.437861	0.345	0.843	2.87695e-19	USC
	PDE3A	3.53892e-23	0.47461	0.408	0.911	7.07784e-20	USC
	PTPRM	3.9381e-24	0.665428	0.82	0.996	7.87621e-21	USC
	APOC1	3.55315e-24	0.741483	0.466	0.997	7.10631e-21	USC
	LINC01091	3.22536e-24	0.276369	0.411	0.942	6.45073e-21	USC
	RHEX	1.71736e-24	0.86701	0.91	0.989	3.43473e-21	USC
	MECOM	1.23455e-24	0.623235	0.917	0.994	2.46909e-21	USC
	BNC2	5.77732e-25	0.427058	0.464	0.995	1.15546e-21	USC
	SLC40A1	5.23167e-25	0.346409	0.292	0.81	1.04633e-21	USC
	IGF2BP3	3.96055e-25	0.68461	0.76	0.999	7.9211e-22	USC
	CDH6	3.49168e-25	0.259863	0.29	0.812	6.98335e-22	USC
	RBM47	1.26962e-25	0.521836	0.856	0.996	2.53925e-22	USC
	HIST1H2BJ	7.21771e-26	0.272869	0.255	0.793	1.44354e-22	USC
	ZSCAN31	3.78777e-27	0.354876	0.396	0.941	7.57555e-24	USC
	IQCJ-SCHIP1	1.6607e-27	0.267278	0.375	0.923	3.32141e-24	USC
	AL357507.1	1.31814e-27	1.22812	0.841	0.998	2.63629e-24	USC
	PPFIBP1	8.24938e-28	0.559534	0.855	0.968	1.64988e-24	USC
	PRUNE2	3.64173e-28	0.333869	0.396	0.956	7.28347e-25	USC
	KIF9	1.1756e-29	0.255735	0.308	0.841	2.35119e-26	USC
	GPNMB	2.98358e-30	0.264486	0.401	0.959	5.96715e-27	USC
	ECT2	1.34656e-30	0.259763	0.37	0.93	2.69313e-27	USC
	IFIT2	3.26924e-31	0.430485	0.39	0.96	6.53848e-28	USC
	BICC1	1.65281e-31	0.531075	0.352	0.902	3.30563e-28	USC
	MMP7	1.35339e-31	0.927154	0.507	0.976	2.70678e-28	USC
	CX3CL1	2.4831e-32	0.275557	0.396	0.969	4.96621e-29	USC
	KCNMB2	3.68986e-35	0.261246	0.326	0.899	7.37972e-32	USC
	ZC3H3	1.30353e-35	0.748722	0.245	0.809	2.60706e-32	USC
	ZFPM2-AS1	2.98063e-37	0.822741	0.905	1	5.96126e-34	USC
	CLDN1	6.07953e-38	0.585229	0.382	0.961	1.21591e-34	USC
	AC012447.1	4.09771e-40	0.413404	0.202	0.789	8.19542e-37	USC
	ACOXL	3.98748e-40	0.319124	0.325	0.921	7.97496e-37	USC
	HLA-DPB1	4.31341e-44	0.26276	0.358	0.954	8.62682e-41	USC
	LINC01285	1.01831e-49	0.538746	0.358	0.99	2.03663e-46	USC
	FAM83D	2.20209e-50	0.288447	0.245	0.856	4.40418e-47	USC
	CXCL8	4.62856e-51	0.45234	0.344	0.941	9.25712e-48	USC
	HMOX1	1.20396e-52	0.55029	0.339	0.973	2.40792e-49	USC
	CENPF	6.07947e-54	0.334488	0.221	0.834	1.21589e-50	USC
	TGM2	1.37765e-56	0.300102	0.36	0.98	2.75531e-53	USC
	NMU	5.89644e-58	0.296601	0.27	0.895	1.17929e-54	USC
	TYROBP	7.02283e-60	0.649953	0.342	0.998	1.40457e-56	USC
	DIAPH3	2.62228e-60	0.39146	0.278	0.904	5.24455e-57	USC
	S100A8	5.11617e-62	0.508934	0.171	0.804	1.02323e-58	USC
	HLA-DPA1	1.66036e-63	0.27762	0.229	0.867	3.32071e-60	USC
	IGF2BP2	1.15621e-63	0.751662	0.935	0.999	2.31241e-60	USC
	LGR5	1.27077e-66	0.390751	0.272	0.91	2.54154e-63	USC
	LYZ	6.69495e-68	0.525669	0.22	0.869	1.33899e-64	USC
	PTGDS	4.5177e-69	0.477621	0.326	0.954	9.0354e-66	USC
	BCAT1	1.94844e-74	0.342619	0.248	0.906	3.89687e-71	USC
	MFAP5	3.09914e-77	0.3001	0.338	0.999	6.19828e-74	USC
	MGP	3.64045e-78	0.486027	0.335	0.976	7.28091e-75	USC
	SLC8A1	1.8207e-82	0.486231	0.308	0.977	3.64139e-79	USC
	TRHDE	2.35655e-84	0.588635	0.314	0.993	4.71309e-81	USC
	TPX2	2.54818e-87	0.400378	0.301	0.988	5.09636e-84	USC
	CSF1	3.77918e-90	0.251327	0.264	0.954	7.55837e-87	USC
	CCDC3	8.07784e-91	0.315576	0.28	0.976	1.61557e-87	USC
	SHISA9	2.53952e-93	0.293134	0.184	0.872	5.07904e-90	USC
	CXCL1	1.26459e-95	0.289022	0.279	0.956	2.52919e-92	USC
	AC069277.1	7.12868e-97	0.273531	0.255	0.955	1.42574e-93	USC
	C15orf48	8.7135e-98	0.338763	0.281	0.982	1.7427e-94	USC
	UBE2C	6.8129e-100	0.834103	0.299	0.997	1.36258e-96	USC
	AC019117.2	1.0092e-107	0.370262	0.266	0.987	2.01841e-104	USC
	SERPINE1	6.1279e-108	0.318484	0.231	0.937	1.22558e-104	USC
	LINC01748	1.18639e-109	0.276781	0.262	0.99	2.37277e-106	USC
	TAGLN	2.55656e-110	0.253308	0.166	0.876	5.11312e-107	USC
	FCER1G	5.45334e-113	0.478976	0.264	0.992	1.09067e-109	USC
	AC093895.1	2.60616e-113	0.253154	0.268	0.998	5.21231e-110	USC
	MIR924HG	7.42621e-119	0.409797	0.181	0.901	1.48524e-115	USC
	KRT17	1.16507e-119	0.25083	0.245	0.963	2.33014e-116	USC
	ENOX1	1.82184e-122	0.338237	0.16	0.889	3.64368e-119	USC
	C1QA	3.07706e-123	0.408324	0.238	0.979	6.15411e-120	USC
	RNASE1	5.31049e-125	0.296023	0.192	0.925	1.0621e-121	USC
	CPA6	1.4006e-126	0.344007	0.236	0.973	2.8012e-123	USC
	LAPTM5	2.88636e-129	0.384247	0.232	0.979	5.77272e-126	USC
	SLC16A10	3.21702e-132	0.315414	0.171	0.911	6.43404e-129	USC
	CPXM2	9.28016e-136	0.301051	0.221	0.976	1.85603e-132	USC
	AIF1	5.20457e-141	0.355095	0.155	0.909	1.04091e-137	USC
	CCL4	2.0327e-147	0.420017	0.154	0.912	4.06539e-144	USC
	CCL5	3.39183e-165	0.311105	0.112	0.89	6.78367e-162	USC
	PPP2R2B	3.72811e-168	0.258669	0.101	0.882	7.45622e-165	USC
	ZNF114	1.67973e-171	0.345201	0.172	0.962	3.35945e-168	USC
	CD14	1.67881e-171	0.265738	0.178	0.966	3.35762e-168	USC
	SLC14A2	1.10673e-172	0.554332	0.212	0.998	2.21346e-169	USC
	CCL4L2	1.34372e-175	0.588893	0.192	0.987	2.68745e-172	USC
	CCL3	1.97395e-178	0.394535	0.159	0.954	3.9479e-175	USC
	CDK1	4.2524e-182	0.277199	0.171	0.964	8.50479e-179	USC
	C1QC	2.65518e-224	0.250833	0.145	0.982	5.31036e-221	USC
	APOBEC3A	1.00578e-244	0.265839	0.136	0.99	2.01156e-241	USC
	TPSB2	1.44721e-249	0.708835	0.072	0.927	2.89442e-246	USC
	CCL3L1	3.03514e-250	0.475138	0.128	0.985	6.07028e-247	USC
	SGCD	2.26426e-10	0.336827	0.634	0.54	4.52852e-07	EEC-I
	NPAS3	4.04853e-18	0.371044	0.941	0.729	8.09707e-15	EEC-I
	CXCL13	7.34559e-21	0.289169	0.636	0.606	1.46912e-17	EEC-I
	KCNQ1OT1	3.26745e-21	0.317173	0.988	0.965	6.53489e-18	EEC-I
	CALCB	2.12673e-22	0.327966	0.522	0.474	4.25347e-19	EEC-I
	KIF26B	9.32858e-25	0.334585	0.75	0.8	1.86572e-21	EEC-I
	RBP1	1.53094e-31	0.25451	0.908	0.895	3.06188e-28	EEC-I
	HMCN1	3.44713e-37	0.266278	0.437	0.498	6.89427e-34	EEC-I
	CXCL14	2.89853e-51	0.268619	0.378	0.463	5.79707e-48	EEC-I
	IGLC2	6.48035e-85	0.448297	0.937	0.851	1.29607e-81	EEC-I
	UCA1	1.92474e-05	0.257406	0.661	0.836	0.0384948	UCCC
	RGCC	1.55736e-05	0.450189	0.528	0.657	0.0311472	UCCC
	MT1E	9.94015e-06	0.473851	0.721	0.831	0.0198803	UCCC
	S100A1	1.64861e-07	0.520994	0.626	0.799	0.000329722	UCCC
	IFIT3	2.52676e-08	0.321879	0.955	0.914	5.05353e-05	UCCC
	S100A2	4.42566e-10	0.519139	0.615	0.797	8.85131e-07	UCCC
	NNMT	1.45061e-16	0.369663	0.656	0.779	2.90121e-13	UCCC
	CHL1	1.32933e-16	0.25001	0.484	0.751	2.65865e-13	UCCC
	PI3	8.81421e-21	0.57046	0.666	0.845	1.76284e-17	UCCC
	DEFB1	1.00333e-23	0.526173	0.576	0.348	2.00666e-20	UCCC
	RSAD2	5.35539e-33	0.297061	0.715	0.866	1.07108e-29	UCCC
	MT2A	1.55589e-38	0.382339	0.864	0.839	3.11177e-35	UCCC
	PTN	2.66412e-42	0.358964	0.4	0.41	5.32824e-39	UCCC
	ISG15	6.59541e-58	0.780584	0.983	0.977	1.31908e-54	UCCC
	S100A6	5.12518e-77	0.411288	0.979	0.982	1.02504e-73	UCCC
	S100A10	1.00301e-88	0.374509	0.977	0.962	2.00602e-85	UCCC
	IGFL2-AS1	2.32824e-94	0.411453	0.368	0.596	4.65648e-91	UCCC
	PTX3	4.31616e-122	0.32715	0.445	0.815	8.63232e-119	UCCC
	KCNQ3	6.72156e-137	0.430896	0.385	0.733	1.34431e-133	UCCC
	CMTM8	1.81392e-05	0.257677	0.808	0.756	0.0362785	EEC-II
	EDA	1.77451e-05	0.453963	0.698	0.654	0.0354901	EEC-II
	IGLC1	1.22882e-05	1.10989	0.522	0.768	0.0245764	EEC-II
	RBPMS	1.22144e-05	0.363741	0.851	0.904	0.0244287	EEC-II
	PIK3R3	9.23151e-06	0.297182	0.758	0.711	0.018463	EEC-II
	COL4A1	6.75462e-06	0.285274	0.819	0.865	0.0135092	EEC-II
	FMN1	1.41831e-06	0.272745	0.659	0.526	0.00283661	EEC-II
	RIMKLB	1.30541e-06	0.622377	0.796	0.868	0.00261082	EEC-II
	AL049828.1	1.28862e-06	0.413925	0.718	0.766	0.00257725	EEC-II
	ERRFI1	6.74158e-07	0.457458	0.798	0.809	0.00134832	EEC-II
	NAV2	6.11638e-07	0.29639	0.682	0.647	0.00122328	EEC-II
	ENAH	3.45778e-07	0.29085	0.863	0.844	0.000691555	EEC-II
	FAM155A	2.72198e-07	0.504087	0.62	0.486	0.000544396	EEC-II
	ST6GAL1	2.3055e-07	0.278212	0.74	0.703	0.000461099	EEC-II
	ROR2	2.26205e-07	0.322621	0.877	0.906	0.00045241	EEC-II
	ELF3	1.82264e-07	0.342488	1	0.983	0.000364528	EEC-II
	ARL15	1.38943e-07	0.363216	0.746	0.749	0.000277885	EEC-II
	IGLC3	1.02073e-07	1.8507	0.583	0.862	0.000204146	EEC-II
	LRIG1	7.77506e-08	0.288678	0.706	0.645	0.000155501	EEC-II
	SERPINE1	7.50281e-08	0.312822	0.99	0.86	0.000150056	EEC-II
	TNFAIP2	4.49192e-08	0.283014	0.88	0.879	8.98384e-05	EEC-II
	COL18A1	3.11438e-08	0.257789	0.999	0.961	6.22876e-05	EEC-II
	PALLD	3.04257e-08	0.250723	0.801	0.792	6.08514e-05	EEC-II
	LTBP1	2.42201e-08	0.307741	0.757	0.748	4.84401e-05	EEC-II
	PALMD	1.61297e-08	0.252501	0.456	0.574	3.22594e-05	EEC-II
	ANK2	1.01289e-08	0.281959	0.646	0.511	2.02578e-05	EEC-II
	C3	7.27563e-09	0.341709	0.847	0.83	1.45513e-05	EEC-II
	PLCB4	6.94869e-09	0.277259	0.743	0.707	1.38974e-05	EEC-II
	AFF2	6.62279e-09	0.259284	0.504	0.683	1.32456e-05	EEC-II
	B4GALNT3	3.44164e-09	0.369389	0.731	0.728	6.88328e-06	EEC-II
	SLIT2	2.64748e-09	0.450908	0.87	0.79	5.29495e-06	EEC-II
	ATRNL1	2.12847e-09	0.281742	0.822	0.777	4.25694e-06	EEC-II
	CERNA2	1.7907e-09	0.321078	0.883	0.902	3.58139e-06	EEC-II
	DSP	1.57345e-09	0.280439	0.87	0.872	3.1469e-06	EEC-II
	SGPP2	4.66673e-10	0.269001	0.739	0.635	9.33345e-07	EEC-II
	LINC00472	3.516e-10	0.293173	0.83	0.852	7.032e-07	EEC-II
	SGCD	2.77484e-10	0.301089	0.721	0.566	5.54967e-07	EEC-II
	DAPK1	2.28786e-10	0.375994	0.729	0.65	4.57572e-07	EEC-II
	DNAH7	5.54078e-11	0.311061	0.689	0.668	1.10816e-07	EEC-II
	WWTR1	5.33182e-11	0.342537	0.921	0.909	1.06636e-07	EEC-II
	STK33	4.06888e-11	0.335029	0.818	0.823	8.13777e-08	EEC-II
	FAM160A1	3.08067e-11	0.284423	0.744	0.627	6.16134e-08	EEC-II
	CACHD1	2.64452e-11	0.411234	0.812	0.795	5.28903e-08	EEC-II
	IGHA2	9.2055e-12	1.19329	0.459	0.616	1.8411e-08	EEC-II
	CPA6	4.87975e-12	0.460787	0.791	0.915	9.7595e-09	EEC-II
	CD83	4.60528e-12	0.299022	0.928	0.77	9.21056e-09	EEC-II
	AFF3	3.45804e-12	0.283158	0.428	0.567	6.91608e-09	EEC-II
	UACA	2.53078e-12	0.397266	0.811	0.815	5.06155e-09	EEC-II
	RAI14	2.19232e-12	0.410345	0.983	0.963	4.38465e-09	EEC-II
	LINC01320	1.11829e-12	0.368896	0.997	0.964	2.23659e-09	EEC-II
	IGHG3	4.13951e-13	0.536019	0.901	0.93	8.27902e-10	EEC-II
	LINC00511	2.55443e-13	0.406346	0.84	0.755	5.10887e-10	EEC-II
	THRB	1.91707e-13	0.282003	0.873	0.776	3.83414e-10	EEC-II
	USP53	1.91233e-13	0.437919	0.722	0.654	3.82466e-10	EEC-II
	VCAN	1.47244e-13	0.336781	0.522	0.71	2.94488e-10	EEC-II
	LGR4	1.05789e-13	0.370206	0.758	0.77	2.11577e-10	EEC-II
	TRIM2	8.71116e-14	0.29162	0.862	0.776	1.74223e-10	EEC-II
	LAMA3	7.6113e-14	0.263344	0.959	0.94	1.52226e-10	EEC-II
	USP54	4.87924e-14	0.349918	0.794	0.701	9.75848e-11	EEC-II
	PPM1H	3.91716e-14	0.383819	0.812	0.819	7.83432e-11	EEC-II
	STXBP6	1.81013e-14	0.469601	0.939	0.94	3.62026e-11	EEC-II
	ADAMTS6	1.39565e-14	0.311241	0.414	0.547	2.79131e-11	EEC-II
	RNF150	3.80003e-15	0.496161	0.756	0.745	7.60006e-12	EEC-II
	MAPK10	2.80094e-15	0.485343	0.905	0.891	5.60188e-12	EEC-II
	DNAH14	1.66869e-15	0.351315	0.804	0.755	3.33739e-12	EEC-II
	TSHZ2	1.63865e-15	0.259588	0.97	0.836	3.2773e-12	EEC-II
	SPTBN1	9.52325e-16	0.273481	0.957	0.922	1.90465e-12	EEC-II
	LNX1	5.55216e-16	0.273993	0.779	0.656	1.11043e-12	EEC-II
	NCOA7	4.48266e-16	0.304651	0.925	0.902	8.96532e-13	EEC-II
	PRUNE2	3.85378e-16	0.449604	0.865	0.908	7.70755e-13	EEC-II
	SORBS2	3.7848e-16	0.268749	0.721	0.546	7.5696e-13	EEC-II
	EPB41L4A	3.16618e-16	0.377179	0.855	0.838	6.33236e-13	EEC-II
	PLEKHG1	2.75784e-16	0.362114	0.866	0.856	5.51568e-13	EEC-II
	NCALD	1.07741e-16	0.306024	0.782	0.674	2.15483e-13	EEC-II
	FAAH2	3.90379e-17	0.436255	0.782	0.716	7.80759e-14	EEC-II
	GAREM1	2.86137e-17	0.320737	0.931	0.911	5.72273e-14	EEC-II
	SHROOM3	1.37433e-17	0.437275	0.809	0.697	2.74866e-14	EEC-II
	MYH14	1.18539e-17	0.254026	0.965	0.87	2.37077e-14	EEC-II
	NHSL1	7.19611e-18	0.361469	0.82	0.772	1.43922e-14	EEC-II
	NFIA	4.06341e-18	0.259797	0.88	0.773	8.12682e-15	EEC-II
	RASAL2	2.55862e-18	0.365113	0.909	0.847	5.11724e-15	EEC-II
	PKHD1L1	1.30265e-18	0.280159	0.417	0.588	2.60529e-15	EEC-II
	ZNF704	1.30085e-18	0.39701	0.895	0.858	2.6017e-15	EEC-II
	FGFR2	1.15369e-18	0.588347	0.993	0.966	2.30738e-15	EEC-II
	DANT2	9.91115e-19	0.39789	0.82	0.749	1.98223e-15	EEC-II
	MUC16	9.60075e-19	0.730478	0.876	0.87	1.92015e-15	EEC-II
	PTPN14	5.12484e-19	0.36196	0.876	0.844	1.02497e-15	EEC-II
	HIST1H2BD	5.01345e-19	0.401279	0.977	0.936	1.00269e-15	EEC-II
	HDAC9	3.28006e-19	0.562981	0.884	0.852	6.56013e-16	EEC-II
	GPRC5A	2.87261e-19	0.352759	0.988	0.938	5.74521e-16	EEC-II
	MAP7	2.72118e-19	0.35261	0.885	0.879	5.44236e-16	EEC-II
	FNBP1L	2.22695e-19	0.340466	0.913	0.913	4.45391e-16	EEC-II
	IGHG4	1.52783e-19	1.49872	0.58	0.918	3.05567e-16	EEC-II
	FBXL7	1.4198e-19	0.318797	0.363	0.433	2.8396e-16	EEC-II
	USP43	1.06642e-19	0.377163	0.779	0.628	2.13283e-16	EEC-II
	TANC1	6.87013e-20	0.338637	0.932	0.88	1.37403e-16	EEC-II
	LINC02438	5.68247e-20	0.376056	0.826	0.784	1.13649e-16	EEC-II
	INPP4B	4.83959e-20	0.660214	0.887	0.928	9.67919e-17	EEC-II
	ADGRL2	3.13801e-20	0.255756	0.935	0.817	6.27602e-17	EEC-II
	PROM1	6.60977e-21	0.250467	0.851	0.941	1.32195e-17	EEC-II
	THSD4	5.91082e-21	0.642772	0.885	0.861	1.18216e-17	EEC-II
	SLC4A4	5.55596e-21	0.276911	0.406	0.513	1.11119e-17	EEC-II
	WWC1	4.88799e-21	0.377456	0.827	0.73	9.77597e-18	EEC-II
	NCEH1	2.32476e-21	0.353641	0.948	0.907	4.64952e-18	EEC-II
	MACROD2	2.02548e-21	0.499867	0.913	0.913	4.05096e-18	EEC-II
	CADPS2	1.08147e-21	0.33041	0.837	0.815	2.16294e-18	EEC-II
	CDH1	1.02251e-21	0.4557	0.975	0.931	2.04502e-18	EEC-II
	HRH1	1.81803e-22	0.276258	0.909	0.916	3.63607e-19	EEC-II
	C4orf19	9.2875e-23	0.42827	0.931	0.936	1.8575e-19	EEC-II
	ANKS1B	5.06897e-23	0.358037	0.866	0.701	1.01379e-19	EEC-II
	MYH10	5.0684e-23	0.365491	0.964	0.936	1.01368e-19	EEC-II
	KALRN	1.97254e-23	0.462979	0.888	0.916	3.94508e-20	EEC-II
	LINC01572	9.0296e-24	0.400736	0.914	0.867	1.80592e-20	EEC-II
	DCDC2	6.28625e-24	0.386737	0.903	0.921	1.25725e-20	EEC-II
	RAPGEF5	5.17112e-24	0.368756	0.888	0.794	1.03422e-20	EEC-II
	SDK1	3.03868e-24	0.431632	0.974	0.907	6.07736e-21	EEC-II
	SRGAP1	1.93288e-24	0.453112	0.965	0.897	3.86576e-21	EEC-II
	RHPN2	1.05579e-24	0.371558	0.89	0.81	2.11158e-21	EEC-II
	GPR39	3.69885e-25	0.491447	0.859	0.902	7.3977e-22	EEC-II
	PTPRG	3.55297e-25	0.36954	0.894	0.842	7.10595e-22	EEC-II
	ESRP1	3.3788e-25	0.366083	0.963	0.845	6.7576e-22	EEC-II
	SHANK2	2.3003e-25	0.418599	0.888	0.885	4.6006e-22	EEC-II
	NFIB	3.53415e-26	0.497755	0.978	0.911	7.0683e-23	EEC-II
	PPP1R13B	2.63234e-26	0.500719	0.867	0.751	5.26469e-23	EEC-II
	MYO10	1.31108e-26	0.378415	0.939	0.888	2.62216e-23	EEC-II
	NXN	8.99305e-27	0.499167	0.99	0.948	1.79861e-23	EEC-II
	CFTR	2.38351e-27	0.541474	0.964	0.947	4.76702e-24	EEC-II
	UBE2D2	3.4522e-28	0.393668	0.935	0.911	6.90441e-25	EEC-II
	ZNF608	2.60547e-28	0.300005	0.97	0.724	5.21094e-25	EEC-II
	PKP4	1.33519e-28	0.383859	0.898	0.867	2.67038e-25	EEC-II
	PAX8	1.30048e-28	0.570362	0.989	0.958	2.60097e-25	EEC-II
	NAALADL2	6.72862e-29	0.45329	0.916	0.844	1.34572e-25	EEC-II
	PLCH1	2.09832e-29	0.437059	0.916	0.882	4.19664e-26	EEC-II
	RANBP17	1.75618e-29	0.454262	0.768	0.721	3.51236e-26	EEC-II
	FMNL2	5.71226e-30	0.46856	0.896	0.925	1.14245e-26	EEC-II
	GCNT2	5.4045e-30	0.575679	0.863	0.903	1.0809e-26	EEC-II
	GRHL2	2.0896e-30	0.512467	0.884	0.776	4.1792e-27	EEC-II
	DST	8.86816e-31	0.370277	0.961	0.934	1.77363e-27	EEC-II
	PPFIBP1	3.94771e-31	0.47978	0.999	0.954	7.89543e-28	EEC-II
	RNF144B	3.69207e-31	0.560169	0.975	0.972	7.38413e-28	EEC-II
	GDA	3.00775e-31	0.394819	0.796	0.796	6.01549e-28	EEC-II
	KCNMA1	5.84017e-32	0.607809	0.968	0.932	1.16803e-28	EEC-II
	THSD7A	4.38489e-32	0.411779	0.843	0.842	8.76978e-29	EEC-II
	GRIP1	2.81251e-32	0.519456	0.927	0.813	5.62503e-29	EEC-II
	KLHL14	2.17733e-33	0.344777	0.996	0.941	4.35465e-30	EEC-II
	MPPED2	1.48333e-33	0.34743	0.801	0.674	2.96666e-30	EEC-II
	NTN1	1.04863e-33	0.605613	0.938	0.959	2.09726e-30	EEC-II
	PLEKHA5	7.8794e-34	0.488379	0.936	0.903	1.57588e-30	EEC-II
	STX18	6.79507e-34	0.430649	0.965	0.969	1.35901e-30	EEC-II
	IKZF2	5.69217e-34	0.365099	0.927	0.895	1.13843e-30	EEC-II
	C6orf132	4.395e-34	0.251314	0.996	0.9	8.79001e-31	EEC-II
	PDE3A	1.66824e-34	0.667206	0.892	0.861	3.33649e-31	EEC-II
	RELN	9.60495e-35	0.365219	0.356	0.479	1.92099e-31	EEC-II
	PREX2	3.69522e-35	0.526096	0.878	0.924	7.39045e-32	EEC-II
	AUTS2	1.64546e-35	0.405235	0.997	0.912	3.29091e-32	EEC-II
	MID1	6.58754e-36	0.55066	0.927	0.848	1.31751e-32	EEC-II
	EYA2	3.51512e-36	0.437397	0.919	0.796	7.03024e-33	EEC-II
	PBX1	1.4355e-36	0.591941	0.986	0.927	2.87099e-33	EEC-II
	LINC01876	1.50552e-37	0.394381	0.837	0.798	3.01104e-34	EEC-II
	ACOXL	1.21784e-37	0.255578	0.906	0.861	2.43567e-34	EEC-II
	PPP1R9A	9.01497e-38	0.533116	0.924	0.848	1.80299e-34	EEC-II
	NEK11	8.26571e-38	0.436495	0.957	0.924	1.65314e-34	EEC-II
	PARD3B	4.46674e-38	0.516327	0.945	0.874	8.93347e-35	EEC-II
	SLIT3	3.08528e-38	0.264111	0.387	0.603	6.17055e-35	EEC-II
	ARHGAP29	1.32987e-38	0.261187	0.993	0.942	2.65974e-35	EEC-II
	MAGI1	3.84487e-39	0.391863	0.948	0.84	7.68974e-36	EEC-II
	RBMS3	3.34385e-39	0.361503	0.996	0.896	6.68769e-36	EEC-II
	KAZN	3.14262e-39	0.90891	0.989	0.971	6.28524e-36	EEC-II
	IGHA1	1.14876e-39	1.29884	0.512	0.82	2.29751e-36	EEC-II
	ANK3	4.5998e-41	0.419813	0.899	0.769	9.19961e-38	EEC-II
	SOX5	3.03336e-41	0.437876	0.948	0.835	6.06672e-38	EEC-II
	KANK1	1.66392e-41	0.416394	0.982	0.929	3.32784e-38	EEC-II
	BMPR1B	5.43112e-42	0.536209	0.874	0.735	1.08622e-38	EEC-II
	KCNMB2-AS1	2.37941e-42	0.661993	0.985	0.969	4.75883e-39	EEC-II
	YAP1	2.13338e-42	0.472526	0.988	0.934	4.26676e-39	EEC-II
	NTN4	1.78984e-42	0.372233	0.974	0.952	3.57969e-39	EEC-II
	IGHG1	4.50192e-43	1.24926	0.706	0.921	9.00385e-40	EEC-II
	CCSER1	2.67665e-43	0.753063	0.923	0.842	5.3533e-40	EEC-II
	MACC1	1.41077e-44	0.36052	0.996	0.84	2.82153e-41	EEC-II
	MEIS1	4.85028e-46	0.669067	0.931	0.923	9.70057e-43	EEC-II
	SLC8A1	4.63714e-46	0.250937	0.972	0.909	9.27427e-43	EEC-II
	AC104041.1	3.53132e-48	0.468499	0.867	0.773	7.06264e-45	EEC-II
	LINC01091	2.86429e-48	0.261967	0.971	0.885	5.72858e-45	EEC-II
	GNGT1	7.61144e-49	0.754582	0.994	0.981	1.52229e-45	EEC-II
	PARD3	6.66403e-49	0.582877	0.965	0.936	1.33281e-45	EEC-II
	SASH1	4.64414e-49	0.612532	0.971	0.953	9.28828e-46	EEC-II
	RXFP1	3.37782e-49	0.76824	0.982	0.962	6.75565e-46	EEC-II
	RALGAPA2	1.72634e-49	0.5395	0.935	0.859	3.45268e-46	EEC-II
	LRMDA	5.31594e-50	0.592482	0.957	0.935	1.06319e-46	EEC-II
	SAMD12	3.25968e-52	0.661068	0.975	0.915	6.51936e-49	EEC-II
	AL079338.1	1.39835e-52	1.12944	0.988	0.98	2.79671e-49	EEC-II
	PTPRK	9.72301e-53	0.592429	0.967	0.926	1.9446e-49	EEC-II
	KIAA1217	8.25381e-53	0.64111	0.975	0.948	1.65076e-49	EEC-II
	PATJ	6.75486e-54	0.555445	0.939	0.892	1.35097e-50	EEC-II
	ITGB8	5.80878e-54	0.790471	0.986	0.942	1.16176e-50	EEC-II
	RBM47	3.52981e-54	0.661348	0.992	0.982	7.05963e-51	EEC-II
	LIMCH1	2.12531e-55	0.534184	0.994	0.921	4.25062e-52	EEC-II
	PCAT1	6.17207e-56	0.676773	0.986	0.965	1.23441e-52	EEC-II
	MUC4	1.71427e-58	0.517479	1	0.972	3.42855e-55	EEC-II
	GLIS3	7.70792e-59	0.571889	0.965	0.955	1.54158e-55	EEC-II
	SLC26A4	1.49312e-60	0.336454	0.385	0.629	2.98625e-57	EEC-II
	KCNQ1OT1	1.04528e-61	0.860301	0.992	0.973	2.09056e-58	EEC-II
	PTPRM	6.15119e-62	0.973364	0.956	0.981	1.23024e-58	EEC-II
	STOX2	3.38175e-63	0.664368	0.99	0.924	6.7635e-60	EEC-II
	PLCB1	3.50513e-64	0.600069	0.983	0.954	7.01027e-61	EEC-II
	TMTC1	1.05173e-66	0.323523	0.986	0.891	2.10346e-63	EEC-II
	RHEX	5.82072e-67	0.680552	0.97	0.983	1.16414e-63	EEC-II
	MIR100HG	7.8657e-68	0.283915	0.996	0.893	1.57314e-64	EEC-II
	SOX6	9.13449e-71	0.892497	0.961	0.964	1.8269e-67	EEC-II
	DOCK3	3.82064e-71	0.260553	0.972	0.823	7.64128e-68	EEC-II
	MYO3B	3.61228e-73	0.290162	0.993	0.889	7.22455e-70	EEC-II
	IGF2BP2	6.17645e-74	0.687062	1	0.992	1.23529e-70	EEC-II
	MECOM	5.76952e-74	0.825432	0.992	0.987	1.1539e-70	EEC-II
	AC024230.1	1.83287e-76	0.850028	0.985	0.93	3.66574e-73	EEC-II
	IGF2BP3	7.50626e-82	0.477058	0.997	0.975	1.50125e-78	EEC-II
	AL357507.1	1.90164e-82	1.20504	0.975	0.984	3.80327e-79	EEC-II
	CHODL	1.33399e-84	0.599135	1	0.937	2.66798e-81	EEC-II
	ESR1	9.92611e-91	0.86733	0.982	0.969	1.98522e-87	EEC-II
	JCHAIN	5.39914e-91	0.823662	0.366	0.84	1.07983e-87	EEC-II
	ZFPM2-AS1	2.54458e-112	0.658455	0.999	0.99	5.08916e-109	EEC-II
	AGBL4	1.19185e-118	0.376622	0.994	0.932	2.3837e-115	EEC-II
	IGHG2	1.65796e-163	0.611568	0.268	0.738	3.31592e-160	EEC-II
	EEC-I:Well-Differentiated Endometrioid Endometrial Carcinoma;EEC-II:Poorly Differentiated Endometrioid Endometrial Carcinoma;USC:Uterine Serous Carcinoma;UCCC:Uterine Clear Cell Carcinoma.

## Sheet: Supplementary Table 4
	Supplementary Table 4. Identification of sensitive drugs using the “beyondscells” R package
	IDs	Drugs	Preferred.drug.names	MoAs	Targets	Group_Type	Type	Residuals
	sig-6758	RITA	RITA	MDM INHIBITOR	MDM2	EEC-I	TOP-Differential-HighSensitivity	15.82
	sig-3136	KU-C104139	KU-C104139			EEC-I	TOP-Differential-HighSensitivity	13.52
	sig-14611	ISONICOTINOHYDROXAMIC-ACID	ISONICOTINOHYDROXAMIC-ACID			EEC-I	TOP-Differential-HighSensitivity	12.58
	sig-6056	JAS07-009	JAS07-009			EEC-I	TOP-Differential-HighSensitivity	11.72
	sig-17067	PAZOPANIB	PAZOPANIB	VEGFR INHIBITOR; KIT INHIBITOR; PDGFR TYROSINE KINASE RECEPTOR INHIBITOR	FGFR3; FGF1; FGFR1; CSF1R; FLT1; PDGFRA; ITK; KDR; KIT; PDGFRB; FLT4; SH2B3	EEC-I	TOP-Differential-HighSensitivity	11.64
	sig-2171	LBH-589	LBH-589			EEC-I	TOP-Differential-HighSensitivity	11.59
	sig-7408	FLUDROXYCORTIDE	FLUDROXYCORTIDE	GLUCOCORTICOID RECEPTOR AGONIST	NR3C1; SERPINA6	EEC-I	TOP-Differential-HighSensitivity	11.24
	sig-20824	ESEROLINE	ESEROLINE			EEC-I	TOP-Differential-HighSensitivity	10.18
	sig-1355	RS-56812	RS-56812	SEROTONIN RECEPTOR PARTIAL AGONIST	HTR3A	EEC-I	TOP-Differential-HighSensitivity	10.14
	sig-1265	MONASTROL	MONASTROL	KINESIN INHIBITOR	KIF11	EEC-I	TOP-Differential-HighSensitivity	9.96
	sig-6857	CHIR-99021	CHIR-99021	GLYCOGEN SYNTHASE KINASE INHIBITOR	MAPK1; CDK1; GSK3A; GSK3B	EEC-I	TOP-Differential-HighSensitivity	9.92
	sig-18488	BG-1028	BG-1028			EEC-I	TOP-Differential-HighSensitivity	9.39
	sig-3124	LORECLEZOLE	LORECLEZOLE	GABA RECEPTOR AGONIST	GABRB3; GABRB2	EEC-I	TOP-Differential-HighSensitivity	9.38
	sig-3398	MRS-1754	MRS-1754			EEC-I	TOP-Differential-HighSensitivity	9.33
	sig-1157	EICOSATETRAYNOIC-ACID	EICOSATETRAYNOIC-ACID			EEC-I	TOP-Differential-HighSensitivity	9.25
	sig-4284	PHENAZONE	PHENAZONE	CYCLOOXYGENASE INHIBITOR	PTGS1; PTGS2	EEC-I	TOP-Differential-HighSensitivity	9.16
	sig-12772	BG-1006	BG-1006			EEC-I	TOP-Differential-HighSensitivity	9.13
	sig-2449	CIMETIDINE	CIMETIDINE	HISTAMINE RECEPTOR ANTAGONIST	SLC47A1; SLC29A4; SLC47A2; HRH2	EEC-I	TOP-Differential-HighSensitivity	9.12
	sig-20826	CHIR-99021	CHIR-99021	GLYCOGEN SYNTHASE KINASE INHIBITOR	MAPK1; CDK1; GSK3A; GSK3B	EEC-I	TOP-Differential-HighSensitivity	9.01
	sig-365	NSC-663284	NSC-663284	CDC INHIBITOR	CDC25A; CDC25B; CDC25C	EEC-I	TOP-Differential-HighSensitivity	8.94
	sig-20011	BG-1027	BG-1027			EEC-I	TOP-Differential-HighSensitivity	8.94
	sig-2386	UGISS-186	UGISS-186			EEC-I	TOP-Differential-HighSensitivity	8.67
	sig-590	JNJ-38877605	JNJ-38877605	TYROSINE KINASE INHIBITOR	MET	EEC-I	TOP-Differential-HighSensitivity	8.55
	sig-19966	FLUORO-SAHA	FLUORO-SAHA			EEC-I	TOP-Differential-HighSensitivity	8.48
	sig-7350	NORNICOTINE	NORNICOTINE	ACETYLCHOLINE RECEPTOR AGONIST		EEC-I	TOP-Differential-HighSensitivity	8.45
	sig-17376	CHIR-99021	CHIR-99021	GLYCOGEN SYNTHASE KINASE INHIBITOR	MAPK1; CDK1; GSK3A; GSK3B	EEC-I	TOP-Differential-HighSensitivity	8.19
	sig-13340	M-344	M-344	HDAC INHIBITOR		EEC-I	TOP-Differential-HighSensitivity	8.16
	sig-20708	SERICETIN	SERICETIN			EEC-I	TOP-Differential-HighSensitivity	8.13
	sig-638	AMFEPRAMONE	AMFEPRAMONE	ADRENERGIC RECEPTOR AGONIST	SLC6A3; SLC6A2	EEC-I	TOP-Differential-HighSensitivity	8.07
	sig-1375	SKATOLE	SKATOLE			EEC-I	TOP-Differential-HighSensitivity	7.92
	sig-6488	SPB02137	SPB02137			EEC-I	TOP-Differential-HighSensitivity	7.79
	sig-3570	AZ-10417808	AZ-10417808	CASPASE INHIBITOR	CASP3	EEC-I	TOP-Differential-HighSensitivity	7.78
	sig-20006	BECLOMETASONE	BECLOMETASONE			EEC-I	TOP-Differential-HighSensitivity	7.65
	sig-8648	BG-1003	BG-1003			EEC-I	TOP-Differential-HighSensitivity	7.6
	sig-13525	BG-1025	BG-1025			EEC-I	TOP-Differential-HighSensitivity	7.55
	sig-339	CHLOROFORM	CHLOROFORM			EEC-I	TOP-Differential-HighSensitivity	7.49
	sig-2795	SB-205384	SB-205384	GABA RECEPTOR MODULATOR	GABRA6; GABRA3; GABRA5	EEC-I	TOP-Differential-HighSensitivity	7.4
	sig-7013	PREGNENOLONE	PREGNENOLONE	GLUTAMATE RECEPTOR MODULATOR	SULT2B1; CYP17A1	EEC-I	TOP-Differential-HighSensitivity	7.38
	sig-6168	EXO-1	EXO-1	ARF INHIBITOR		EEC-I	TOP-Differential-HighSensitivity	7.35
	sig-11202	KETOCONAZOLE	KETOCONAZOLE	STEROL DEMETHYLASE INHIBITOR	AR; KCNA10; CYP19A1; CYP21A2	EEC-I	TOP-Differential-HighSensitivity	7.29
	sig-5860	CEFACLOR	CEFACLOR	BACTERIAL CELL WALL SYNTHESIS INHIBITOR		EEC-I	TOP-Differential-HighSensitivity	7.27
	sig-6221	PKCBETA-INHIBITOR	PKCBETA-INHIBITOR			EEC-I	TOP-Differential-HighSensitivity	7.26
	sig-842	ASSINEX_D328	ASSINEX_D328			EEC-I	TOP-Differential-HighSensitivity	7.17
	sig-3811	DMBA	DMBA			EEC-I	TOP-Differential-HighSensitivity	7.12
	sig-2488	IDEBENONE	IDEBENONE	CALCIUM CHANNEL MODULATOR		EEC-I	TOP-Differential-HighSensitivity	7.09
	sig-6299	GSK-429286A	GSK-429286A	RHO ASSOCIATED KINASE INHIBITOR	ROCK1	EEC-I	TOP-Differential-HighSensitivity	7.05
	sig-6857	CHIR-99021	CHIR-99021	GLYCOGEN SYNTHASE KINASE INHIBITOR	MAPK1; CDK1; GSK3A; GSK3B	EEC-I	TOP-Differential-HighSensitivity	6.89
	sig-2755	BMY-45778	BMY-45778	IP1 PROSTACYCLIN RECEPTOR AGONIST	PTGIR	EEC-I	TOP-Differential-HighSensitivity	6.77
	sig-16283	ACECLOFENAC	ACECLOFENAC	PROSTANOID RECEPTOR ANTAGONIST	PTGS2	EEC-I	TOP-Differential-HighSensitivity	6.76
	sig-2171	LBH-589	LBH-589			EEC-I	TOP-Differential-HighSensitivity	6.61
	sig-946	SU-11274	SU-11274	HEPATOCYTE GROWTH FACTOR RECEPTOR INHIBITOR; TYROSINE KINASE INHIBITOR	MET	EEC-I	TOP-Differential-HighSensitivity	6.53
	sig-6206	KUC103893N	KUC103893N			EEC-I	TOP-Differential-HighSensitivity	6.49
	sig-16687	DICLOFENAMIDE	DICLOFENAMIDE	CARBONIC ANHYDRASE INHIBITOR	CA2; CA12; CA1; CA4; CA7	EEC-I	TOP-Differential-HighSensitivity	6.4
	sig-4314	KU-C104253	KU-C104253			EEC-I	TOP-Differential-HighSensitivity	6.38
	sig-145	BRIVANIB	BRIVANIB	VEGFR INHIBITOR; FGFR INHIBITOR	KCNH2; FGFR1; CYP3A4; FLT1; KDR	EEC-I	TOP-Differential-HighSensitivity	6.32
	sig-3290	MEAD-ACID	MEAD-ACID			EEC-I	TOP-Differential-HighSensitivity	6.24
	sig-5784	RACLOPRIDE	RACLOPRIDE	DOPAMINE RECEPTOR ANTAGONIST	DRD2; HTR1A; DRD3	EEC-I	TOP-Differential-HighSensitivity	6.23
	sig-17339	IDOXURIDINE	IDOXURIDINE	DNA DIRECTED DNA POLYMERASE INHIBITOR		EEC-I	TOP-Differential-HighSensitivity	6.2
	sig-9604	GGTI-297	GGTI-297			EEC-I	TOP-Differential-HighSensitivity	6.14
	sig-8268	SERICETIN	SERICETIN			EEC-I	TOP-Differential-HighSensitivity	6.07
	sig-11719	JAS07-007	JAS07-007			EEC-I	TOP-Differential-HighSensitivity	6.05
	sig-1841	AXITINIB	AXITINIB	VEGFR INHIBITOR; PDGFR TYROSINE KINASE RECEPTOR INHIBITOR	PLK4; FLT4; KDR; FLT1; CSF1	EEC-I	TOP-Differential-HighSensitivity	6.01
	sig-1240	D-64406	D-64406			EEC-I	TOP-Differential-HighSensitivity	6.01
	sig-690	DEFERIPRONE	DEFERIPRONE	CHELATING AGENT	UGT1A6	EEC-I	TOP-Differential-HighSensitivity	5.98
	sig-6102	TRICHOSTATIN-A	TRICHOSTATIN-A	HDAC INHIBITOR	HDAC7; HDAC1; HDAC9; HDAC10; HDAC2; HDAC6; HDAC5; HDAC3; HDAC4; HDAC8	EEC-I	TOP-Differential-HighSensitivity	5.96
	sig-624	MANNITOL	MANNITOL			EEC-I	TOP-Differential-HighSensitivity	5.94
	sig-20598	FLUTICASONE	FLUTICASONE			EEC-I	TOP-Differential-HighSensitivity	5.93
	sig-11153	FOSFOSAL	FOSFOSAL	PHOSPHODIESTERASE INHIBITOR	PTGS1; PTGS2	EEC-I	TOP-Differential-HighSensitivity	5.92
	sig-1387	SU-4312	SU-4312	TYROSINE KINASE INHIBITOR; PDGFR TYROSINE KINASE RECEPTOR INHIBITOR; VEGFR INHIBITOR	PDGFRB; KDR	EEC-I	TOP-Differential-HighSensitivity	5.85
	sig-13651	BG-1004	BG-1004			EEC-I	TOP-Differential-HighSensitivity	5.85
	sig-13594	BL003-049-HDAC3	BL003-049-HDAC3			EEC-I	TOP-Differential-HighSensitivity	5.78
	sig-8390	RYUVIDINE	RYUVIDINE	HISTONE LYSINE METHYLTRANSFERASE INHIBITOR	CDK2; CDK4	EEC-I	TOP-Differential-HighSensitivity	5.72
	sig-6178	KU-C104122	KU-C104122			EEC-I	TOP-Differential-HighSensitivity	5.7
	sig-4323	N-ARACHIDONYL-GABA	N-ARACHIDONYL-GABA			EEC-I	TOP-Differential-HighSensitivity	5.69
	sig-18488	BG-1028	BG-1028			EEC-I	TOP-Differential-HighSensitivity	5.64
	sig-2096	DESOXIMETASONE	DESOXIMETASONE	GLUCOCORTICOID RECEPTOR AGONIST	NR3C1; PLA2G1B	EEC-I	TOP-Differential-HighSensitivity	5.52
	sig-17098	WT-171	WT-171			EEC-I	TOP-Differential-HighSensitivity	5.5
	sig-19966	FLUORO-SAHA	FLUORO-SAHA			EEC-I	TOP-Differential-HighSensitivity	5.44
	sig-7044	ZOLPIDEM	ZOLPIDEM	BENZODIAZEPINE RECEPTOR AGONIST	GABRA3; GABRA2; GABRA1	EEC-I	TOP-Differential-HighSensitivity	5.43
	sig-6712	PX-12	PX-12	THIOREDOXIN INHIBITOR	TXNRD1; TXN	EEC-I	TOP-Differential-HighSensitivity	5.41
	sig-8648	BG-1003	BG-1003			EEC-I	TOP-Differential-HighSensitivity	5.37
	sig-1415	TTNPB	TTNPB	RETINOID RECEPTOR AGONIST	RARG; RARB; RARA	EEC-I	TOP-Differential-HighSensitivity	5.32
	sig-11131	BENZYDAMINE	BENZYDAMINE	PROSTANOID RECEPTOR ANTAGONIST		EEC-I	TOP-Differential-HighSensitivity	5.26
	sig-2388	VALPROXAM	VALPROXAM			EEC-I	TOP-Differential-HighSensitivity	5.25
	sig-1265	MONASTROL	MONASTROL	KINESIN INHIBITOR	KIF11	EEC-I	TOP-Differential-HighSensitivity	5.24
	sig-20279	FORMOTEROL	FORMOTEROL	ADRENERGIC RECEPTOR AGONIST	ADRB2	EEC-I	TOP-Differential-HighSensitivity	5.17
	sig-2354	SKF-83959	SKF-83959			EEC-I	TOP-Differential-HighSensitivity	5.13
	sig-20824	ESEROLINE	ESEROLINE			EEC-I	TOP-Differential-HighSensitivity	5.12
	sig-1124	MEPHENESIN	MEPHENESIN	MUSCLE RELAXANT		EEC-I	TOP-Differential-HighSensitivity	5.12
	sig-2581	ZAFIRLUKAST	ZAFIRLUKAST	LEUKOTRIENE RECEPTOR ANTAGONIST	CYSLTR1; CYSLTR2	EEC-I	TOP-Differential-HighSensitivity	5.09
	sig-12772	BG-1006	BG-1006			EEC-I	TOP-Differential-HighSensitivity	5.09
	sig-20621	PHENAZONE	PHENAZONE	CYCLOOXYGENASE INHIBITOR	PTGS1; PTGS2	EEC-I	TOP-Differential-HighSensitivity	5.08
	sig-16275	AMPICILLIN	AMPICILLIN	BACTERIAL CELL WALL SYNTHESIS INHIBITOR		EEC-I	TOP-Differential-HighSensitivity	5.06
	sig-13340	M-344	M-344	HDAC INHIBITOR		EEC-I	TOP-Differential-HighSensitivity	5.05
	sig-3317	TYRPHOSTIN	TYRPHOSTIN			EEC-I	TOP-Differential-HighSensitivity	5.04
	sig-20689	CELASTROL	CELASTROL			EEC-I	TOP-Differential-HighSensitivity	5.03
	sig-13525	BG-1025	BG-1025			EEC-I	TOP-Differential-HighSensitivity	5.02
	sig-16195	SEW-00445	SEW-00445			EEC-I	TOP-Differential-HighSensitivity	5.01
	sig-3482	GIVINOSTAT	GIVINOSTAT	HDAC INHIBITOR	HDAC1; HDAC8; HDAC2; HDAC7; HDAC4; HDAC6; HDAC5; HDAC9; HDAC3	EEC-I	TOP-Differential-HighSensitivity	5
	sig-7404	GARCINOL	GARCINOL			EEC-I	TOP-Differential-HighSensitivity	4.97
	sig-663	KDM-096	KDM-096			EEC-I	TOP-Differential-HighSensitivity	4.96
	sig-20459	ISOXSUPRINE	ISOXSUPRINE	ADRENERGIC RECEPTOR AGONIST	ADRB2	EEC-I	TOP-Differential-HighSensitivity	4.94
	sig-1185	GUGGULSTERONE	GUGGULSTERONE			EEC-I	TOP-Differential-HighSensitivity	4.94
	sig-1157	EICOSATETRAYNOIC-ACID	EICOSATETRAYNOIC-ACID			EEC-I	TOP-Differential-HighSensitivity	4.94
	sig-6102	TRICHOSTATIN-A	TRICHOSTATIN-A	HDAC INHIBITOR	HDAC7; HDAC1; HDAC9; HDAC10; HDAC2; HDAC6; HDAC5; HDAC3; HDAC4; HDAC8	EEC-I	TOP-Differential-HighSensitivity	4.93
	sig-3846	GW-311616	GW-311616			EEC-I	TOP-Differential-HighSensitivity	4.92
	sig-3177	L-152804	L-152804	NEUROPEPTIDE RECEPTOR ANTAGONIST	NPY5R	EEC-I	TOP-Differential-HighSensitivity	4.91
	sig-6215	KUC103903N	KUC103903N			EEC-I	TOP-Differential-HighSensitivity	4.91
	sig-20170	QUINIDINE	QUINIDINE	SODIUM CHANNEL BLOCKER	KCNH2; SLC29A4; KCNA5; KCNH5; KCNK1; KCNH1; KCNK6; KCNA7; SCN5A	EEC-I	TOP-Differential-HighSensitivity	4.86
	sig-3398	MRS-1754	MRS-1754			EEC-I	TOP-Differential-HighSensitivity	4.86
	sig-20677	GUGGULSTERONE	GUGGULSTERONE			EEC-I	TOP-Differential-HighSensitivity	4.83
	sig-355	KU-C103671	KU-C103671			EEC-I	TOP-Differential-HighSensitivity	4.82
	sig-256	NIFEDIPINE	NIFEDIPINE	CALCIUM CHANNEL BLOCKER	KCNA1; CACNA1D; NR1I2; GLRA1; KCNA5; CACNA1S; CACNA1F; CACNA2D1; TRPM3; GLRA3; CACNB2; CACNA1H; GLRB; CALM1; CACNA1C	EEC-I	TOP-Differential-HighSensitivity	4.8
	sig-9598	ERIOCHROME-BLACK-T	ERIOCHROME-BLACK-T			EEC-I	TOP-Differential-HighSensitivity	4.76
	sig-1309	PIT	PIT	PURINERGIC RECEPTOR ANTAGONIST	P2RY1	EEC-I	TOP-Differential-HighSensitivity	4.72
	sig-2537	OXYBUPROCAINE	OXYBUPROCAINE	LOCAL ANESTHETIC	SCN10A	EEC-I	TOP-Differential-HighSensitivity	4.71
	sig-9195	4,5-DIANILINOPHTHALIMIDE	4,5-DIANILINOPHTHALIMIDE			EEC-I	TOP-Differential-HighSensitivity	4.71
	sig-11153	FOSFOSAL	FOSFOSAL	PHOSPHODIESTERASE INHIBITOR	PTGS1; PTGS2	EEC-I	TOP-Differential-HighSensitivity	4.7
	sig-6986	TRACAZOLATE	TRACAZOLATE	GABA RECEPTOR MODULATOR	GABRA1	EEC-I	TOP-Differential-HighSensitivity	4.67
	sig-20011	BG-1027	BG-1027			EEC-I	TOP-Differential-HighSensitivity	4.67
	sig-6766	PYRAZOLANTHRONE	PYRAZOLANTHRONE	JNK INHIBITOR	MAPK10; MAPK9; MAPK8; TTK; MAPK8IP1	EEC-I	TOP-Differential-HighSensitivity	4.66
	sig-2561	SPIROXATRINE	SPIROXATRINE	SEROTONIN RECEPTOR ANTAGONIST	ADRA2A; ADRA1A; ADRA2C; ADRA1B; ADRA1D; HTR2B; ADRA2B; HTR1A	EEC-I	TOP-Differential-HighSensitivity	4.66
	sig-15479	FLUTICASONE	FLUTICASONE			EEC-I	TOP-Differential-HighSensitivity	4.66
	sig-20878	CYCLOPAMINE	CYCLOPAMINE			EEC-I	TOP-Differential-HighSensitivity	4.64
	sig-5784	RACLOPRIDE	RACLOPRIDE	DOPAMINE RECEPTOR ANTAGONIST	DRD2; HTR1A; DRD3	EEC-I	TOP-Differential-HighSensitivity	4.63
	sig-17896	TRIACETYLRESVERATROL	TRIACETYLRESVERATROL			EEC-I	TOP-Differential-HighSensitivity	4.63
	sig-13651	BG-1004	BG-1004			EEC-I	TOP-Differential-HighSensitivity	4.59
	sig-5738	PRONETALOL	PRONETALOL			EEC-I	TOP-Differential-HighSensitivity	4.58
	sig-6594	METHOPRENE-ACID	METHOPRENE-ACID			EEC-I	TOP-Differential-HighSensitivity	4.56
	sig-8390	RYUVIDINE	RYUVIDINE	HISTONE LYSINE METHYLTRANSFERASE INHIBITOR	CDK2; CDK4	EEC-I	TOP-Differential-HighSensitivity	4.53
	sig-3527	PHOSPHODIESTERASE-V-INHIBITOR-II	PHOSPHODIESTERASE-V-INHIBITOR-II			EEC-I	TOP-Differential-HighSensitivity	4.5
	sig-6099	BRUCINE	BRUCINE	GLYCINE RECEPTOR ANTAGONIST	CHRM2; CHRM5; CHRM3; CHRM4; CHRM1	EEC-I	TOP-Differential-HighSensitivity	4.48
	sig-6758	RITA	RITA	MDM INHIBITOR	MDM2	EEC-I	TOP-Differential-HighSensitivity	4.41
	sig-12861	DIPHENOXYLATE	DIPHENOXYLATE			EEC-I	TOP-Differential-HighSensitivity	4.41
	sig-6215	KUC103903N	KUC103903N			EEC-I	TOP-Differential-HighSensitivity	4.41
	sig-19789	DEFLAZACORT	DEFLAZACORT	GLUCOCORTICOID RECEPTOR AGONIST	NR3C1	EEC-I	TOP-Differential-HighSensitivity	4.35
	sig-2356	SR-12813	SR-12813			EEC-I	TOP-Differential-HighSensitivity	4.35
	sig-20793	BIOTIN	BIOTIN	VITAMIN B	MCCC2; MCCC1; ACACB; PCCA; SLC5A6; HLCS; PCCB; ACACA; PC	EEC-I	TOP-Differential-HighSensitivity	4.32
	sig-8698	NO-ASA	NO-ASA	CYCLOOXYGENASE INHIBITOR	PTGS2	EEC-I	TOP-Differential-HighSensitivity	4.24
	sig-2625	AZACYCLONOL	AZACYCLONOL	HISTAMINE RECEPTOR ANTAGONIST	HRH1	EEC-I	TOP-Differential-HighSensitivity	4.24
	sig-20689	CELASTROL	CELASTROL			EEC-I	TOP-Differential-HighSensitivity	4.24
	sig-7292	HDAC3-SELECTIVE	HDAC3-SELECTIVE			EEC-I	TOP-Differential-HighSensitivity	4.22
	sig-6137	PF-04217903	PF-04217903	C-MET INHIBITOR	MET	EEC-I	TOP-Differential-HighSensitivity	4.18
	sig-2543	PENCICLOVIR	PENCICLOVIR	DNA DIRECTED DNA POLYMERASE INHIBITOR		EEC-I	TOP-Differential-HighSensitivity	4.16
	sig-7019	BMS-777607	BMS-777607	TYROSINE KINASE INHIBITOR; AXL KINASE INHIBITOR; FLT3 INHIBITOR; C-MET INHIBITOR; HEPATOCYTE GROWTH FACTOR RECEPTOR INHIBITOR; MACROPHAGE INHIBITOR	MST1R; MET; TYRO3; AXL; MERTK	EEC-I	TOP-Differential-HighSensitivity	4.15
	sig-6980	TIVANTINIB	TIVANTINIB	TYROSINE KINASE INHIBITOR	MET	EEC-I	TOP-Differential-HighSensitivity	4.11
	sig-6980	TIVANTINIB	TIVANTINIB	TYROSINE KINASE INHIBITOR	MET	EEC-I	TOP-Differential-HighSensitivity	4.1
	sig-17376	CHIR-99021	CHIR-99021	GLYCOGEN SYNTHASE KINASE INHIBITOR	MAPK1; CDK1; GSK3A; GSK3B	EEC-I	TOP-Differential-HighSensitivity	4.09
	sig-20734	KETOCONAZOLE	KETOCONAZOLE	STEROL DEMETHYLASE INHIBITOR	AR; KCNA10; CYP19A1; CYP21A2	EEC-I	TOP-Differential-HighSensitivity	4.09
	sig-1168	FLUMETASONE	FLUMETASONE	GLUCOCORTICOID RECEPTOR AGONIST	NR3C1	EEC-I	TOP-Differential-HighSensitivity	4.08
	sig-20006	BECLOMETASONE	BECLOMETASONE			EEC-I	TOP-Differential-HighSensitivity	4.08
	sig-2150	I-212148	I-212148			EEC-I	TOP-Differential-HighSensitivity	4.06
	sig-1830	2-AMINOTETRALIN	2-AMINOTETRALIN			EEC-I	TOP-Differential-HighSensitivity	3.99
	sig-20575	TRICHOSTATIN-A	TRICHOSTATIN-A	HDAC INHIBITOR	HDAC7; HDAC1; HDAC9; HDAC10; HDAC2; HDAC6; HDAC5; HDAC3; HDAC4; HDAC8	EEC-I	TOP-Differential-HighSensitivity	3.98
	sig-2221	P-AZIDO-PE-TFMPP	P-AZIDO-PE-TFMPP			EEC-I	TOP-Differential-HighSensitivity	3.97
	sig-7019	BMS-777607	BMS-777607	TYROSINE KINASE INHIBITOR; AXL KINASE INHIBITOR; FLT3 INHIBITOR; C-MET INHIBITOR; HEPATOCYTE GROWTH FACTOR RECEPTOR INHIBITOR; MACROPHAGE INHIBITOR	MST1R; MET; TYRO3; AXL; MERTK	EEC-I	TOP-Differential-HighSensitivity	3.95
	sig-15797	JNJ-16259685	JNJ-16259685	GLUTAMATE RECEPTOR ANTAGONIST	GRM1	EEC-I	TOP-Differential-HighSensitivity	3.93
	sig-347	BAY-59-3074	BAY-59-3074			EEC-I	TOP-Differential-HighSensitivity	3.93
	sig-3846	GW-311616	GW-311616			EEC-I	TOP-Differential-HighSensitivity	3.93
	sig-5790	15-DELTA-PROSTAGLANDIN-J2	15-DELTA-PROSTAGLANDIN-J2			EEC-I	TOP-Differential-HighSensitivity	3.88
	sig-794	FENPIVERINIUM	FENPIVERINIUM			EEC-I	TOP-Differential-HighSensitivity	3.84
	sig-20826	CHIR-99021	CHIR-99021	GLYCOGEN SYNTHASE KINASE INHIBITOR	MAPK1; CDK1; GSK3A; GSK3B	EEC-I	TOP-Differential-HighSensitivity	3.83
	sig-20575	TRICHOSTATIN-A	TRICHOSTATIN-A	HDAC INHIBITOR	HDAC7; HDAC1; HDAC9; HDAC10; HDAC2; HDAC6; HDAC5; HDAC3; HDAC4; HDAC8	EEC-I	TOP-Differential-HighSensitivity	3.81
	sig-20574	SULPIRIDE	SULPIRIDE	DOPAMINE RECEPTOR ANTAGONIST		EEC-I	TOP-Differential-HighSensitivity	3.8
	sig-7128	PD-98059	PD-98059	MEK INHIBITOR	MAPK12; GSK3B; MAPK11; MAPK14; MAPK8; RAF1; MAP2K1; AKT1; ROCK1; RPS6KB1; SGK1; MAPK1; LCK; CHEK1; PRKCA	EEC-I	TOP-Differential-HighSensitivity	3.79
	sig-8268	SERICETIN	SERICETIN			EEC-I	TOP-Differential-HighSensitivity	3.79
	sig-14665	DIAMINOQUINAZOLINE	DIAMINOQUINAZOLINE			EEC-I	TOP-Differential-HighSensitivity	3.78
	sig-3678	PSH-028	PSH-028			EEC-I	TOP-Differential-HighSensitivity	3.78
	sig-20407	DIMENHYDRINATE	DIMENHYDRINATE	HISTAMINE RECEPTOR ANTAGONIST	HRH1	EEC-I	TOP-Differential-HighSensitivity	3.77
	sig-145	BRIVANIB	BRIVANIB	VEGFR INHIBITOR; FGFR INHIBITOR	KCNH2; FGFR1; CYP3A4; FLT1; KDR	EEC-I	TOP-Differential-HighSensitivity	3.74
	sig-20410	CYCLOPAMINE	CYCLOPAMINE			EEC-I	TOP-Differential-HighSensitivity	3.74
	sig-6510	GLYCEROL	GLYCEROL			EEC-I	TOP-Differential-HighSensitivity	3.74
	sig-5722	FUMONISIN-B1	FUMONISIN-B1			EEC-I	TOP-Differential-HighSensitivity	3.72
	sig-10429	MW-STK33-1A	MW-STK33-1A			EEC-I	TOP-Differential-HighSensitivity	3.68
	sig-6140	TELMISARTAN	TELMISARTAN	ANGIOTENSIN RECEPTOR ANTAGONIST	AGTR1; PPARG	EEC-I	TOP-Differential-HighSensitivity	3.67
	sig-20509	ESTRIOL	ESTRIOL	ESTROGEN RECEPTOR AGONIST	ESR2; ESR1	EEC-I	TOP-Differential-HighSensitivity	3.64
	sig-16451	ESTRONE	ESTRONE	ESTROGENIC HORMONE; ESTROGEN RECEPTOR AGONIST	ESR1; ESR2	EEC-I	TOP-Differential-HighSensitivity	3.63
	sig-12610	LOTEPREDNOL	LOTEPREDNOL	GLUCOCORTICOID RECEPTOR AGONIST; PHOSPHOLIPASE INHIBITOR	NR3C1	EEC-I	TOP-Differential-HighSensitivity	3.61
	sig-4284	PHENAZONE	PHENAZONE	CYCLOOXYGENASE INHIBITOR	PTGS1; PTGS2	EEC-I	TOP-Differential-HighSensitivity	3.6
	sig-11131	BENZYDAMINE	BENZYDAMINE	PROSTANOID RECEPTOR ANTAGONIST		EEC-I	TOP-Differential-HighSensitivity	3.59
	sig-6071	EMF-BCA1-57	EMF-BCA1-57			EEC-I	TOP-Differential-HighSensitivity	3.59
	sig-3678	PSH-028	PSH-028			EEC-I	TOP-Differential-HighSensitivity	3.59
	sig-4325	NITRENDIPINE	NITRENDIPINE	CALCIUM CHANNEL BLOCKER	CACNA1D; KCNN4; CACNA1S; CACNA2D1; CACNA2D2; CACNG1; CACNA1H; CACNA1C; CACNB2	EEC-I	TOP-Differential-HighSensitivity	3.58
	sig-4250	TRIBUTYLTIN	TRIBUTYLTIN			EEC-I	TOP-Differential-HighSensitivity	3.56
	sig-20826	CHIR-99021	CHIR-99021	GLYCOGEN SYNTHASE KINASE INHIBITOR	MAPK1; CDK1; GSK3A; GSK3B	EEC-I	TOP-Differential-HighSensitivity	3.55
	sig-2204	SR-144528	SR-144528			EEC-I	TOP-Differential-HighSensitivity	3.54
	sig-6056	JAS07-009	JAS07-009			EEC-I	TOP-Differential-HighSensitivity	3.54
	sig-2918	MW-STK33-4C	MW-STK33-4C			EEC-I	TOP-Differential-HighSensitivity	3.54
	sig-7844	PIRINIXIC-ACID	PIRINIXIC-ACID	PPAR RECEPTOR AGONIST	PPARA	EEC-I	TOP-Differential-HighSensitivity	3.53
	sig-6221	PKCBETA-INHIBITOR	PKCBETA-INHIBITOR			EEC-I	TOP-Differential-HighSensitivity	3.52
	sig-3679	PSH-026	PSH-026			EEC-I	TOP-Differential-HighSensitivity	3.52
	sig-20495	HOMATROPINE	HOMATROPINE	ACETYLCHOLINE RECEPTOR ANTAGONIST	CHRM1; CES1	EEC-I	TOP-Differential-HighSensitivity	3.48
	sig-339	CHLOROFORM	CHLOROFORM			EEC-I	TOP-Differential-HighSensitivity	3.48
	sig-7563	IONOMYCIN	IONOMYCIN			EEC-I	TOP-Differential-HighSensitivity	3.46
	sig-1375	SKATOLE	SKATOLE			EEC-I	TOP-Differential-HighSensitivity	3.45
	sig-13277	SULFAGUANIDINE	SULFAGUANIDINE	BACTERIAL ANTIFOLATE		EEC-I	TOP-Differential-HighSensitivity	3.45
	sig-16451	ESTRONE	ESTRONE	ESTROGENIC HORMONE; ESTROGEN RECEPTOR AGONIST	ESR1; ESR2	EEC-I	TOP-Differential-HighSensitivity	3.44
	sig-2142	HU-211	HU-211			EEC-I	TOP-Differential-HighSensitivity	3.43
	sig-1723	QUINIDINE	QUINIDINE	SODIUM CHANNEL BLOCKER	KCNH2; SLC29A4; KCNA5; KCNH5; KCNK1; KCNH1; KCNK6; KCNA7; SCN5A	EEC-I	TOP-Differential-HighSensitivity	3.4
	sig-842	ASSINEX_D328	ASSINEX_D328			EEC-I	TOP-Differential-HighSensitivity	3.4
	sig-2716	GINSENOSIDE	GINSENOSIDE			EEC-I	TOP-Differential-HighSensitivity	3.4
	sig-933	SKF-104078	SKF-104078			EEC-I	TOP-Differential-HighSensitivity	3.38
	sig-13594	BL003-049-HDAC3	BL003-049-HDAC3			EEC-I	TOP-Differential-HighSensitivity	3.38
	sig-1175	ACETYL-FARNESYL-CYSTEINE	ACETYL-FARNESYL-CYSTEINE	INHIBITOR OF METHYLATION OF ENDOGENOUS ISOPRENYLATED PROTEINS	PPARG	EEC-I	TOP-Differential-HighSensitivity	3.37
	sig-19825	GW-7647	GW-7647	PPAR RECEPTOR AGONIST	PPARA	EEC-I	TOP-Differential-HighSensitivity	3.37
	sig-16463	ISOX	ISOX			EEC-I	TOP-Differential-HighSensitivity	3.36
	sig-18455	KM-00927	KM-00927			EEC-I	TOP-Differential-HighSensitivity	3.34
	sig-3811	DMBA	DMBA			EEC-I	TOP-Differential-HighSensitivity	3.34
	sig-6857	CHIR-99021	CHIR-99021	GLYCOGEN SYNTHASE KINASE INHIBITOR	MAPK1; CDK1; GSK3A; GSK3B	EEC-I	TOP-Differential-HighSensitivity	3.33
	sig-17339	IDOXURIDINE	IDOXURIDINE	DNA DIRECTED DNA POLYMERASE INHIBITOR		EEC-I	TOP-Differential-HighSensitivity	3.32
	sig-1346	BENZYL-QUINAZOLIN-4-YL-AMINE	BENZYL-QUINAZOLIN-4-YL-AMINE			EEC-I	TOP-Differential-HighSensitivity	3.32
	sig-7385	HC-TOXIN	HC-TOXIN			EEC-I	TOP-Differential-HighSensitivity	3.31
	sig-7385	HC-TOXIN	HC-TOXIN			EEC-I	TOP-Differential-HighSensitivity	3.31
	sig-2353	SKF-83822	SKF-83822			EEC-I	TOP-Differential-HighSensitivity	3.3
	sig-94	IOHEXOL	IOHEXOL	RADIOPAQUE MEDIUM		EEC-I	TOP-Differential-HighSensitivity	3.3
	sig-1435	YS-035	YS-035	CALCIUM CHANNEL BLOCKER		EEC-I	TOP-Differential-HighSensitivity	3.3
	sig-1841	AXITINIB	AXITINIB	VEGFR INHIBITOR; PDGFR TYROSINE KINASE RECEPTOR INHIBITOR	PLK4; FLT4; KDR; FLT1; CSF1	EEC-I	TOP-Differential-HighSensitivity	3.29
	sig-3317	TYRPHOSTIN	TYRPHOSTIN			EEC-I	TOP-Differential-HighSensitivity	3.28
	sig-1088	STRYCHNINE	STRYCHNINE	ACETYLCHOLINE RECEPTOR ANTAGONIST	GLRA3; CHRNA9; CHRM1; GLRA2; CHRM5; GLRB; CHRM2; GLRA1; CHRNA10; CHRM4; CHRM3	EEC-I	TOP-Differential-HighSensitivity	3.27
	sig-6221	PKCBETA-INHIBITOR	PKCBETA-INHIBITOR			EEC-I	TOP-Differential-HighSensitivity	3.27
	sig-2644	HEAT	HEAT			EEC-I	TOP-Differential-HighSensitivity	3.27
	sig-6538	ICOSAPENT	ICOSAPENT	PLATELET AGGREGATION INHIBITOR	PPARG; TRPV1; PTGS2; PTGS1; FADS1; FFAR1; ACSL3; SLC8A1; ACSL4; PPARD	EEC-I	TOP-Differential-HighSensitivity	3.26
	sig-611	FIPEXIDE	FIPEXIDE	PSYCHOACTIVE DRUG		EEC-I	TOP-Differential-HighSensitivity	3.26
	sig-5913	KUC104235N	KUC104235N			EEC-I	TOP-Differential-HighSensitivity	3.26
	sig-20279	FORMOTEROL	FORMOTEROL	ADRENERGIC RECEPTOR AGONIST	ADRB2	EEC-I	TOP-Differential-HighSensitivity	3.25
	sig-2344	SEROTONIN	SEROTONIN	GROWTH FACTOR RECEPTOR ACTIVATOR	HTR2B; HTR4; HTR1F; HTR1A; HTR2C; HTR5A; SLC36A1; HTR6; HTR1B; DRD5; HTR3A; DRD1; HTR2A; HTR3B; HTR7; HTR1D; HTR1E	EEC-I	TOP-Differential-HighSensitivity	3.24
	sig-20410	CYCLOPAMINE	CYCLOPAMINE			EEC-I	TOP-Differential-HighSensitivity	3.24
	sig-7292	HDAC3-SELECTIVE	HDAC3-SELECTIVE			EEC-I	TOP-Differential-HighSensitivity	3.23
	sig-1415	TTNPB	TTNPB	RETINOID RECEPTOR AGONIST	RARG; RARB; RARA	EEC-I	TOP-Differential-HighSensitivity	3.22
	sig-1387	SU-4312	SU-4312	TYROSINE KINASE INHIBITOR; PDGFR TYROSINE KINASE RECEPTOR INHIBITOR; VEGFR INHIBITOR	PDGFRB; KDR	EEC-I	TOP-Differential-HighSensitivity	3.22
	sig-6980	TIVANTINIB	TIVANTINIB	TYROSINE KINASE INHIBITOR	MET	EEC-I	TOP-Differential-HighSensitivity	3.22
	sig-3124	LORECLEZOLE	LORECLEZOLE	GABA RECEPTOR AGONIST	GABRB3; GABRB2	EEC-I	TOP-Differential-HighSensitivity	3.22
	sig-3482	GIVINOSTAT	GIVINOSTAT	HDAC INHIBITOR	HDAC1; HDAC8; HDAC2; HDAC7; HDAC4; HDAC6; HDAC5; HDAC9; HDAC3	EEC-I	TOP-Differential-HighSensitivity	3.21
	sig-3205	LY-225910	LY-225910	CCK RECEPTOR ANTAGONIST	CCKBR	EEC-I	TOP-Differential-HighSensitivity	3.21
	sig-17561	RO-3306	RO-3306			EEC-I	TOP-Differential-HighSensitivity	3.21
	sig-2625	AZACYCLONOL	AZACYCLONOL	HISTAMINE RECEPTOR ANTAGONIST	HRH1	EEC-I	TOP-Differential-HighSensitivity	3.2
	sig-3290	MEAD-ACID	MEAD-ACID			EEC-I	TOP-Differential-HighSensitivity	3.2
	sig-13202	RESERPINE	RESERPINE	VESICULAR MONOAMINE TRANSPORTER INHIBITOR	SLC18A2; SLC18A1	EEC-I	TOP-Differential-HighSensitivity	3.19
	sig-1185	GUGGULSTERONE	GUGGULSTERONE			EEC-I	TOP-Differential-HighSensitivity	3.19
	sig-1026	CETRAXATE	CETRAXATE			EEC-I	TOP-Differential-HighSensitivity	3.19
	sig-6876	BELINOSTAT	BELINOSTAT	HDAC INHIBITOR	HDAC9; HDAC7; HDAC6; HDAC4; HDAC5; HDAC8; HDAC1; HDAC3; HDAC11; HDAC10; HDAC2	EEC-I	TOP-Differential-HighSensitivity	3.18
	sig-14130	SULPIRIDE	SULPIRIDE	DOPAMINE RECEPTOR ANTAGONIST		EEC-I	TOP-Differential-HighSensitivity	3.18
	sig-5913	KUC104235N	KUC104235N			EEC-I	TOP-Differential-HighSensitivity	3.18
	sig-2207	NOR-1-CHLORPROMAZINE	NOR-1-CHLORPROMAZINE			EEC-I	TOP-Differential-HighSensitivity	3.17
	sig-20450	NOR-1-CHLORPROMAZINE	NOR-1-CHLORPROMAZINE			EEC-I	TOP-Differential-HighSensitivity	3.17
	sig-2146	5-HYDROXYTRYPTOPHAN	5-HYDROXYTRYPTOPHAN	NEUROTRANSMITTER	SLC36A1; SLC36A2	EEC-I	TOP-Differential-HighSensitivity	3.16
	sig-20734	KETOCONAZOLE	KETOCONAZOLE	STEROL DEMETHYLASE INHIBITOR	AR; KCNA10; CYP19A1; CYP21A2	EEC-I	TOP-Differential-HighSensitivity	3.16
	sig-2146	5-HYDROXYTRYPTOPHAN	5-HYDROXYTRYPTOPHAN	NEUROTRANSMITTER	SLC36A1; SLC36A2	EEC-I	TOP-Differential-HighSensitivity	3.15
	sig-2918	MW-STK33-4C	MW-STK33-4C			EEC-I	TOP-Differential-HighSensitivity	3.15
	sig-2538	OXYBUTYNIN	OXYBUTYNIN	ACETYLCHOLINE RECEPTOR ANTAGONIST	CHRM2; CHRM3; CHRM1	EEC-I	TOP-Differential-HighSensitivity	3.14
	sig-2380	TRIMIDOX	TRIMIDOX			EEC-I	TOP-Differential-HighSensitivity	3.14
	sig-673	SIRTINOL	SIRTINOL	SIRT INHIBITOR	SIRT1; SIRT2	EEC-I	TOP-Differential-HighSensitivity	3.13
	sig-2036	CLINDAMYCIN	CLINDAMYCIN	PROTEIN SYNTHESIS INHIBITOR		EEC-I	TOP-Differential-HighSensitivity	3.13
	sig-2110	IWR-1-ENDO	IWR-1-ENDO			EEC-I	TOP-Differential-HighSensitivity	3.13
	sig-20598	FLUTICASONE	FLUTICASONE			EEC-I	TOP-Differential-HighSensitivity	3.12
	sig-20621	PHENAZONE	PHENAZONE	CYCLOOXYGENASE INHIBITOR	PTGS1; PTGS2	EEC-I	TOP-Differential-HighSensitivity	3.11
	sig-20533	RUTIN	RUTIN	CAPILLARY STABILIZING AGENT; NITRIC OXIDE SCAVENGER; ANTIOXIDANT	AKR1C3	EEC-I	TOP-Differential-HighSensitivity	3.11
	sig-18814	PIMETHIXENE	PIMETHIXENE	ANTIHISTAMINE		EEC-I	TOP-Differential-HighSensitivity	3.11
	sig-624	MANNITOL	MANNITOL			EEC-I	TOP-Differential-HighSensitivity	3.11
	sig-6876	BELINOSTAT	BELINOSTAT	HDAC INHIBITOR	HDAC9; HDAC7; HDAC6; HDAC4; HDAC5; HDAC8; HDAC1; HDAC3; HDAC11; HDAC10; HDAC2	EEC-I	TOP-Differential-HighSensitivity	3.1
	sig-3811	DMBA	DMBA			EEC-I	TOP-Differential-HighSensitivity	3.1
	sig-2150	I-212148	I-212148			EEC-I	TOP-Differential-HighSensitivity	3.1
	sig-7484	TIMOSAPONIN	TIMOSAPONIN			EEC-I	TOP-Differential-HighSensitivity	3.1
	sig-6087	LOBELINE	LOBELINE	ACETYLCHOLINE RECEPTOR ANTAGONIST	SLC18A2; CHRNA9; CHRNA10	EEC-I	TOP-Differential-HighSensitivity	3.09
	sig-11202	KETOCONAZOLE	KETOCONAZOLE	STEROL DEMETHYLASE INHIBITOR	AR; KCNA10; CYP19A1; CYP21A2	EEC-I	TOP-Differential-HighSensitivity	3.09
	sig-16195	SEW-00445	SEW-00445			EEC-I	TOP-Differential-HighSensitivity	3.09
	sig-16068	WZ-7043	WZ-7043			EEC-I	TOP-Differential-HighSensitivity	3.08
	sig-15479	FLUTICASONE	FLUTICASONE			EEC-I	TOP-Differential-HighSensitivity	3.07
	sig-17067	PAZOPANIB	PAZOPANIB	VEGFR INHIBITOR; KIT INHIBITOR; PDGFR TYROSINE KINASE RECEPTOR INHIBITOR	FGFR3; FGF1; FGFR1; CSF1R; FLT1; PDGFRA; ITK; KDR; KIT; PDGFRB; FLT4; SH2B3	EEC-I	TOP-Differential-HighSensitivity	3.06
	sig-6071	EMF-BCA1-57	EMF-BCA1-57			EEC-I	TOP-Differential-HighSensitivity	3.06
	sig-6178	KU-C104122	KU-C104122			EEC-I	TOP-Differential-HighSensitivity	3.06
	sig-15568	C2-DIHYDROCERAMIDE	C2-DIHYDROCERAMIDE			EEC-I	TOP-Differential-HighSensitivity	3.05
	sig-2386	UGISS-186	UGISS-186			EEC-I	TOP-Differential-HighSensitivity	3.04
	sig-9604	GGTI-297	GGTI-297			EEC-I	TOP-Differential-HighSensitivity	3.04
	sig-7283	ESTRIOL	ESTRIOL	ESTROGEN RECEPTOR AGONIST	ESR2; ESR1	EEC-I	TOP-Differential-HighSensitivity	3.03
	sig-662	KCL	KCL			EEC-I	TOP-Differential-HighSensitivity	3.03
	sig-4349	CAM-9-021	CAM-9-021			EEC-I	TOP-Differential-HighSensitivity	3.03
	sig-9577	FENTIAZAC	FENTIAZAC	CYCLOOXYGENASE INHIBITOR	PTGS1; PTGS2	EEC-I	TOP-Differential-HighSensitivity	3.02
	sig-1309	PIT	PIT	PURINERGIC RECEPTOR ANTAGONIST	P2RY1	EEC-I	TOP-Differential-HighSensitivity	3.02
	sig-2488	IDEBENONE	IDEBENONE	CALCIUM CHANNEL MODULATOR		EEC-I	TOP-Differential-HighSensitivity	3.02
	sig-7178	MEBENDAZOLE	MEBENDAZOLE	TUBULIN INHIBITOR	TUBB; TUBB4B; TUBA1A	EEC-I	TOP-Differential-HighSensitivity	3.01
	sig-9795	BML-210	BML-210			EEC-I	TOP-Differential-HighSensitivity	3.01
	sig-6714	Y-27632	Y-27632	RHO ASSOCIATED KINASE INHIBITOR	PKIA; ROCK2; PKN2; PRKCE; ROCK1; PRKACA	EEC-I	TOP-Differential-HighSensitivity	2.99
	sig-960	LEVOCETIRIZINE	LEVOCETIRIZINE	HISTAMINE RECEPTOR ANTAGONIST	HRH1	EEC-I	TOP-Differential-HighSensitivity	2.99
	sig-9123	NOCODAZOLE	NOCODAZOLE	TUBULIN INHIBITOR	HPGDS	EEC-I	TOP-Differential-HighSensitivity	2.99
	sig-6395	MERCK-KETONE	MERCK-KETONE			EEC-I	TOP-Differential-HighSensitivity	2.99
	sig-5688	ONDANSETRON	ONDANSETRON	SEROTONIN RECEPTOR ANTAGONIST	OPRM1; HTR1A; HTR1B; HTR3A; HTR4; HTR3B	EEC-I	TOP-Differential-HighSensitivity	2.97
	sig-584	AS-605240	AS-605240			EEC-I	TOP-Differential-HighSensitivity	2.97
	sig-3527	PHOSPHODIESTERASE-V-INHIBITOR-II	PHOSPHODIESTERASE-V-INHIBITOR-II			EEC-I	TOP-Differential-HighSensitivity	2.96
	sig-17896	TRIACETYLRESVERATROL	TRIACETYLRESVERATROL			EEC-I	TOP-Differential-HighSensitivity	2.96
	sig-16283	ACECLOFENAC	ACECLOFENAC	PROSTANOID RECEPTOR ANTAGONIST	PTGS2	EEC-I	TOP-Differential-HighSensitivity	2.95
	sig-10645	NORETHINDRONE	NORETHINDRONE	PROGESTOGEN HORMONE	PGR	EEC-I	TOP-Differential-HighSensitivity	2.93
	sig-7350	NORNICOTINE	NORNICOTINE	ACETYLCHOLINE RECEPTOR AGONIST		EEC-I	TOP-Differential-HighSensitivity	2.93
	sig-347	BAY-59-3074	BAY-59-3074			EEC-I	TOP-Differential-HighSensitivity	2.93
	sig-2537	OXYBUPROCAINE	OXYBUPROCAINE	LOCAL ANESTHETIC	SCN10A	EEC-I	TOP-Differential-HighSensitivity	2.92
	sig-1168	FLUMETASONE	FLUMETASONE	GLUCOCORTICOID RECEPTOR AGONIST	NR3C1	EEC-I	TOP-Differential-HighSensitivity	2.92
	sig-3136	KU-C104139	KU-C104139			EEC-I	TOP-Differential-HighSensitivity	2.92
	sig-1355	RS-56812	RS-56812	SEROTONIN RECEPTOR PARTIAL AGONIST	HTR3A	EEC-I	TOP-Differential-HighSensitivity	2.91
	sig-6135	URAPIDIL	URAPIDIL	ADRENERGIC RECEPTOR ANTAGONIST	HTR1A	EEC-I	TOP-Differential-HighSensitivity	2.91
	sig-7408	FLUDROXYCORTIDE	FLUDROXYCORTIDE	GLUCOCORTICOID RECEPTOR AGONIST	NR3C1; SERPINA6	EEC-I	TOP-Differential-HighSensitivity	2.89
	sig-1207	HYOSCYAMINE	HYOSCYAMINE	ACETYLCHOLINE RECEPTOR ANTAGONIST	CHRM1; CHRM4; CHRM2; CHRM3	EEC-I	TOP-Differential-HighSensitivity	2.89
	sig-17593	BG-1009	BG-1009			EEC-I	TOP-Differential-HighSensitivity	2.89
	sig-3011	RAN-03	RAN-03			EEC-I	TOP-Differential-HighSensitivity	2.89
	sig-7367	OXYPHENBUTAZONE	OXYPHENBUTAZONE	CYCLOOXYGENASE INHIBITOR	PTGS2; PLA2G2E; PTGS1	EEC-I	TOP-Differential-HighSensitivity	2.88
	sig-20170	QUINIDINE	QUINIDINE	SODIUM CHANNEL BLOCKER	KCNH2; SLC29A4; KCNA5; KCNH5; KCNK1; KCNH1; KCNK6; KCNA7; SCN5A	EEC-I	TOP-Differential-HighSensitivity	2.88
	sig-9007	GELDANAMYCIN	GELDANAMYCIN	HSP INHIBITOR	HSP90AA1; HSP90AB1	EEC-I	TOP-Differential-HighSensitivity	2.88
	sig-2348	SIB-1553A	SIB-1553A			EEC-I	TOP-Differential-HighSensitivity	2.88
	sig-2142	HU-211	HU-211			EEC-I	TOP-Differential-HighSensitivity	2.88
	sig-6137	PF-04217903	PF-04217903	C-MET INHIBITOR	MET	EEC-I	TOP-Differential-HighSensitivity	2.87
	sig-7571	NISOLDIPINE	NISOLDIPINE	CALCIUM CHANNEL BLOCKER	CACNA2D1; CACNA1D; CACNA1F; CACNA1S; CACNB2; CACNA1C	EEC-I	TOP-Differential-HighSensitivity	2.87
	sig-2561	SPIROXATRINE	SPIROXATRINE	SEROTONIN RECEPTOR ANTAGONIST	ADRA2A; ADRA1A; ADRA2C; ADRA1B; ADRA1D; HTR2B; ADRA2B; HTR1A	EEC-I	TOP-Differential-HighSensitivity	2.86
	sig-2691	MEDETOMIDINE	MEDETOMIDINE	ADRENERGIC RECEPTOR AGONIST	ADRA1D; ADRA2B; ADRA1B; ADRA1A; ADRA2C; ADRA2A	EEC-I	TOP-Differential-HighSensitivity	2.86
	sig-20743	MK-801	MK-801			EEC-I	TOP-Differential-HighSensitivity	2.86
	sig-14963	DOPAMINE	DOPAMINE	DOPAMINE RECEPTOR AGONIST	HTR1A; SLC6A3; HTR7; SLC6A2; DRD3; DRD4; SLC6A4; DRD1; DRD5; DRD2; DBH	EEC-I	TOP-Differential-HighSensitivity	2.85
	sig-3011	RAN-03	RAN-03			EEC-I	TOP-Differential-HighSensitivity	2.85
	sig-20708	SERICETIN	SERICETIN			EEC-I	TOP-Differential-HighSensitivity	2.85
	sig-2812	GRAVEOLINE	GRAVEOLINE			EEC-I	TOP-Differential-HighSensitivity	2.85
	sig-14041	CHLORPROMAZINE	CHLORPROMAZINE	DOPAMINE RECEPTOR ANTAGONIST	HRH1; TRPC5; ORM1; SMPD1; DRD5; ORM2; HTR2A; HTR7; HRH4; ADRA2A; CALM1; ADRA1B; ADRA2B; ADRA1D; DRD1; ADRA2C; HTR1A; HTR2B; CHRM1; DRD3; ADRA1A; HTR2C; DRD2; KCNH2; DRD4; HTR6; CHRM3	EEC-I	TOP-Differential-HighSensitivity	2.84
	sig-794	FENPIVERINIUM	FENPIVERINIUM			EEC-I	TOP-Differential-HighSensitivity	2.84
	sig-2873	2-(BIPHENYL-4-YLSULFONAMIDO)PENTANEDIOIC-ACID	2-(BIPHENYL-4-YLSULFONAMIDO)PENTANEDIOIC-ACID			EEC-I	TOP-Differential-HighSensitivity	2.84
	sig-5722	FUMONISIN-B1	FUMONISIN-B1			EEC-I	TOP-Differential-HighSensitivity	2.83
	sig-638	AMFEPRAMONE	AMFEPRAMONE	ADRENERGIC RECEPTOR AGONIST	SLC6A3; SLC6A2	EEC-I	TOP-Differential-HighSensitivity	2.82
	sig-673	SIRTINOL	SIRTINOL	SIRT INHIBITOR	SIRT1; SIRT2	EEC-I	TOP-Differential-HighSensitivity	2.82
	sig-2836	HALCINONIDE	HALCINONIDE	GLUCOCORTICOID RECEPTOR AGONIST	NR3C1	EEC-I	TOP-Differential-HighSensitivity	2.82
	sig-17610	SUXIBUZONE	SUXIBUZONE	CYCLOOXYGENASE INHIBITOR		EEC-I	TOP-Differential-HighSensitivity	2.82
	sig-12726	LATAMOXEF	LATAMOXEF	BACTERIAL CELL WALL SYNTHESIS INHIBITOR		EEC-I	TOP-Differential-HighSensitivity	2.82
	sig-6555	SKF-81297	SKF-81297	DOPAMINE RECEPTOR AGONIST	DRD5; DRD1	EEC-I	TOP-Differential-HighSensitivity	2.81
	sig-10494	OXICONAZOLE	OXICONAZOLE	BACTERIAL CELL WALL SYNTHESIS INHIBITOR		EEC-I	TOP-Differential-HighSensitivity	2.81
	sig-17098	WT-171	WT-171			EEC-I	TOP-Differential-HighSensitivity	2.81
	sig-12726	LATAMOXEF	LATAMOXEF	BACTERIAL CELL WALL SYNTHESIS INHIBITOR		EEC-I	TOP-Differential-HighSensitivity	2.8
	sig-2581	ZAFIRLUKAST	ZAFIRLUKAST	LEUKOTRIENE RECEPTOR ANTAGONIST	CYSLTR1; CYSLTR2	EEC-I	TOP-Differential-HighSensitivity	2.79
	sig-2241	RN1	RN1			EEC-I	TOP-Differential-HighSensitivity	2.79
	sig-5738	PRONETALOL	PRONETALOL			EEC-I	TOP-Differential-HighSensitivity	2.79
	sig-689	SECURININE	SECURININE	GABA RECEPTOR ANTAGONIST; TP53 ACTIVATOR	GABRA1	EEC-I	TOP-Differential-HighSensitivity	2.77
	sig-1026	CETRAXATE	CETRAXATE			EEC-I	TOP-Differential-HighSensitivity	2.77
	sig-20878	CYCLOPAMINE	CYCLOPAMINE			EEC-I	TOP-Differential-HighSensitivity	2.77
	sig-1293	PARGYLINE	PARGYLINE	MONOAMINE OXIDASE INHIBITOR	MAOB; MAOA	EEC-I	TOP-Differential-HighSensitivity	2.76
	sig-15699	BIOTIN	BIOTIN	VITAMIN B	MCCC2; MCCC1; ACACB; PCCA; SLC5A6; HLCS; PCCB; ACACA; PC	EEC-I	TOP-Differential-HighSensitivity	2.75
	sig-20175	ANTAZOLINE	ANTAZOLINE	ANTIHISTAMINE	HRH1	EEC-I	TOP-Differential-HighSensitivity	2.75
	sig-7408	FLUDROXYCORTIDE	FLUDROXYCORTIDE	GLUCOCORTICOID RECEPTOR AGONIST	NR3C1; SERPINA6	EEC-I	TOP-Differential-HighSensitivity	2.74
	sig-20609	FLUNARIZINE	FLUNARIZINE	CALCIUM CHANNEL BLOCKER	CACNA1I; CACNA1H; CALM1; HRH1; CACNA1G	EEC-I	TOP-Differential-HighSensitivity	2.74
	sig-614	KU-C104133	KU-C104133			EEC-I	TOP-Differential-HighSensitivity	2.73
	sig-590	JNJ-38877605	JNJ-38877605	TYROSINE KINASE INHIBITOR	MET	EEC-I	TOP-Differential-HighSensitivity	2.71
	sig-6482	RISPERIDONE	RISPERIDONE	DOPAMINE RECEPTOR ANTAGONIST; SEROTONIN RECEPTOR ANTAGONIST	ADRA1B; HTR1E; HTR1B; HTR1D; HTR2A; DRD3; HRH1; HTR7; ADRA2A; ADRA1A; HTR1A; ADRA1D; DRD2; DRD1; DRD4; HTR2C; HTR6; ADRA2B; ADRA2C; HTR1F	EEC-I	TOP-Differential-HighSensitivity	2.71
	sig-6510	GLYCEROL	GLYCEROL			EEC-I	TOP-Differential-HighSensitivity	2.7
	sig-2755	BMY-45778	BMY-45778	IP1 PROSTACYCLIN RECEPTOR AGONIST	PTGIR	EEC-I	TOP-Differential-HighSensitivity	2.69
	sig-6326	EMF-SUMO1-2	EMF-SUMO1-2			EEC-I	TOP-Differential-HighSensitivity	2.69
	sig-14213	CHLORHEXIDINE	CHLORHEXIDINE	MEMBRANE INTEGRITY INHIBITOR		EEC-I	TOP-Differential-HighSensitivity	2.69
	sig-16687	DICLOFENAMIDE	DICLOFENAMIDE	CARBONIC ANHYDRASE INHIBITOR	CA2; CA12; CA1; CA4; CA7	EEC-I	TOP-Differential-HighSensitivity	2.68
	sig-6484	MIRIN	MIRIN			EEC-I	TOP-Differential-HighSensitivity	2.68
	sig-20780	AM-404	AM-404	TRPV ANTAGONIST; FAAH INHIBITOR; CYCLOOXYGENASE INHIBITOR	FAAH; TRPV1; CNR1; CNR2	EEC-I	TOP-Differential-HighSensitivity	2.66
	sig-3364	MW-STK33-2C	MW-STK33-2C			EEC-I	TOP-Differential-HighSensitivity	2.66
	sig-2209	NOR-2-CHLORPROMAZINE	NOR-2-CHLORPROMAZINE			EEC-I	TOP-Differential-HighSensitivity	2.66
	sig-15807	ACETYL-GERANYL-CYSTEINE	ACETYL-GERANYL-CYSTEINE			EEC-I	TOP-Differential-HighSensitivity	2.65
	sig-7436	K784-3391	K784-3391			EEC-I	TOP-Differential-HighSensitivity	2.65
	sig-94	IOHEXOL	IOHEXOL	RADIOPAQUE MEDIUM		EEC-I	TOP-Differential-HighSensitivity	2.64
	sig-2388	VALPROXAM	VALPROXAM			EEC-I	TOP-Differential-HighSensitivity	2.64
	sig-6168	EXO-1	EXO-1	ARF INHIBITOR		EEC-I	TOP-Differential-HighSensitivity	2.63
	sig-7054	PREDNICARBATE	PREDNICARBATE	PHOSPHOLIPASE ACTIVATOR	NR3C1; PLA2G1B	EEC-I	TOP-Differential-HighSensitivity	2.62
	sig-6854	APOPTOSIS-ACTIVATOR-II	APOPTOSIS-ACTIVATOR-II	CARBOXYLESTERASE INHIBITOR	BCHE; CES1	EEC-I	TOP-Differential-HighSensitivity	2.62
	sig-14611	ISONICOTINOHYDROXAMIC-ACID	ISONICOTINOHYDROXAMIC-ACID			EEC-I	TOP-Differential-HighSensitivity	2.62
	sig-3847	FLUTICASONE	FLUTICASONE			EEC-I	TOP-Differential-HighSensitivity	2.62
	sig-2659	TALNIFLUMATE	TALNIFLUMATE	CYCLOOXYGENASE INHIBITOR	CLCA1	EEC-I	TOP-Differential-HighSensitivity	2.61
	sig-2150	I-212148	I-212148			EEC-I	TOP-Differential-HighSensitivity	2.61
	sig-3007	CINNARIZINE	CINNARIZINE	CALCIUM CHANNEL BLOCKER	CACNA1F; CACNA1G; CACNA1C; DRD5; CHRM5; CHRM2; DRD1; CHRM1; CACNA1S; CACNA1H; CHRM4; DRD2; CHRM3; CACNA1D; HRH1; CACNA1I	EEC-I	TOP-Differential-HighSensitivity	2.6
	sig-1232	LEOIDIN	LEOIDIN			EEC-I	TOP-Differential-HighSensitivity	2.6
	sig-2644	HEAT	HEAT			EEC-I	TOP-Differential-HighSensitivity	2.6
	sig-3679	PSH-026	PSH-026			EEC-I	TOP-Differential-HighSensitivity	2.6
	sig-20407	DIMENHYDRINATE	DIMENHYDRINATE	HISTAMINE RECEPTOR ANTAGONIST	HRH1	EEC-I	TOP-Differential-HighSensitivity	2.59
	sig-20677	GUGGULSTERONE	GUGGULSTERONE			EEC-I	TOP-Differential-HighSensitivity	2.59
	sig-7281	MERCK60	MERCK60			EEC-I	TOP-Differential-HighSensitivity	2.59
	sig-6569	EVEROLIMUS	EVEROLIMUS	MTOR INHIBITOR	MTOR	EEC-I	TOP-Differential-HighSensitivity	2.58
	sig-2753	SB-200646	SB-200646	SEROTONIN RECEPTOR ANTAGONIST	HTR2B; HTR2C	EEC-I	TOP-Differential-HighSensitivity	2.58
	sig-14858	TIAPRIDE	TIAPRIDE	DOPAMINE RECEPTOR ANTAGONIST	DRD3; DRD2	EEC-I	TOP-Differential-HighSensitivity	2.58
	sig-2561	SPIROXATRINE	SPIROXATRINE	SEROTONIN RECEPTOR ANTAGONIST	ADRA2A; ADRA1A; ADRA2C; ADRA1B; ADRA1D; HTR2B; ADRA2B; HTR1A	EEC-I	TOP-Differential-HighSensitivity	2.58
	sig-6594	METHOPRENE-ACID	METHOPRENE-ACID			EEC-I	TOP-Differential-HighSensitivity	2.58
	sig-3587	KU-C104236N	KU-C104236N			EEC-I	TOP-Differential-HighSensitivity	2.58
	sig-638	AMFEPRAMONE	AMFEPRAMONE	ADRENERGIC RECEPTOR AGONIST	SLC6A3; SLC6A2	EEC-I	TOP-Differential-HighSensitivity	2.57
	sig-7021	VALPROIC-ACID	VALPROIC-ACID	HDAC INHIBITOR	SCN2B; SCN4A; SCN5A; SCN3B; SCN4B; SCN2A; SCN11A; SCN8A; ALDH5A1; HDAC9; SCN3A; HDAC1; HDAC2; ACADSB; SCN9A; SCN7A; OGDH; ABAT; SCN1A; SCN1B; SCN10A	EEC-I	TOP-Differential-HighSensitivity	2.57
	sig-5688	ONDANSETRON	ONDANSETRON	SEROTONIN RECEPTOR ANTAGONIST	OPRM1; HTR1A; HTR1B; HTR3A; HTR4; HTR3B	EEC-I	TOP-Differential-HighSensitivity	2.57
	sig-2538	OXYBUTYNIN	OXYBUTYNIN	ACETYLCHOLINE RECEPTOR ANTAGONIST	CHRM2; CHRM3; CHRM1	EEC-I	TOP-Differential-HighSensitivity	2.57
	sig-3364	MW-STK33-2C	MW-STK33-2C			EEC-I	TOP-Differential-HighSensitivity	2.57
	sig-6986	TRACAZOLATE	TRACAZOLATE	GABA RECEPTOR MODULATOR	GABRA1	EEC-I	TOP-Differential-HighSensitivity	2.56
	sig-6712	PX-12	PX-12	THIOREDOXIN INHIBITOR	TXNRD1; TXN	EEC-I	TOP-Differential-HighSensitivity	2.55
	sig-1315	PREGNENOLONE	PREGNENOLONE	GLUTAMATE RECEPTOR MODULATOR	SULT2B1; CYP17A1	EEC-I	TOP-Differential-HighSensitivity	2.55
	sig-7013	PREGNENOLONE	PREGNENOLONE	GLUTAMATE RECEPTOR MODULATOR	SULT2B1; CYP17A1	EEC-I	TOP-Differential-HighSensitivity	2.55
	sig-735	STREPTOZOTOCIN	STREPTOZOTOCIN	DNA ALKYLATING AGENT	SLC2A2	EEC-I	TOP-Differential-HighSensitivity	2.55
	sig-2178	LY-2140023	LY-2140023	GLUTAMATE RECEPTOR AGONIST	GRM3	EEC-I	TOP-Differential-HighSensitivity	2.55
	sig-16893	DIAZOXIDE	DIAZOXIDE	POTASSIUM CHANNEL ACTIVATOR	CA2; SLC12A3; KCNJ11; KCNMA1; ATP1A1; CA1; KCNJ8	EEC-I	TOP-Differential-HighSensitivity	2.55
	sig-2095	DESMETHYL-DASB	DESMETHYL-DASB			EEC-I	TOP-Differential-HighSensitivity	2.55
	sig-1826	AGK-2	AGK-2			EEC-I	TOP-Differential-HighSensitivity	2.55
	sig-6206	KUC103893N	KUC103893N			EEC-I	TOP-Differential-HighSensitivity	2.54
	sig-10727	BIETASERPINE	BIETASERPINE			EEC-I	TOP-Differential-HighSensitivity	2.54
	sig-597	THIOPROPERAZINE	THIOPROPERAZINE	DOPAMINE RECEPTOR ANTAGONIST	HTR2A; HTR1A; DRD1; DRD2; ADRA1B; ADRA1A	EEC-I	TOP-Differential-HighSensitivity	2.53
	sig-10514	KU-C104230	KU-C104230			EEC-I	TOP-Differential-HighSensitivity	2.53
	sig-7484	TIMOSAPONIN	TIMOSAPONIN			EEC-I	TOP-Differential-HighSensitivity	2.53
	sig-2117	EX-527	EX-527	SIRT INHIBITOR	SIRT1	EEC-I	TOP-Differential-HighSensitivity	2.52
	sig-20695	NISOLDIPINE	NISOLDIPINE	CALCIUM CHANNEL BLOCKER	CACNA2D1; CACNA1D; CACNA1F; CACNA1S; CACNB2; CACNA1C	EEC-I	TOP-Differential-HighSensitivity	2.52
	sig-6011	CHEMBL-1222381	CHEMBL-1222381			EEC-I	TOP-Differential-HighSensitivity	2.51
	sig-2782	ROBUSTIC-ACID	ROBUSTIC-ACID			EEC-I	TOP-Differential-HighSensitivity	2.5
	sig-7080	TOSYL-PHENYLALANYL-CHLOROMETHYL-KETONE	TOSYL-PHENYLALANYL-CHLOROMETHYL-KETONE			EEC-I	TOP-Differential-HighSensitivity	2.5
	sig-8360	ISOROTENONE	ISOROTENONE			EEC-I	TOP-Differential-HighSensitivity	2.5
	sig-16463	ISOX	ISOX			EEC-I	TOP-Differential-HighSensitivity	2.5
	sig-5914	ISOLIQUIRITIGENIN	ISOLIQUIRITIGENIN	GUANYLATE CYCLASE ACTIVATOR	GABBR1	EEC-I	TOP-Differential-HighSensitivity	2.49
	sig-365	NSC-663284	NSC-663284	CDC INHIBITOR	CDC25A; CDC25B; CDC25C	EEC-I	TOP-Differential-HighSensitivity	2.49
	sig-1293	PARGYLINE	PARGYLINE	MONOAMINE OXIDASE INHIBITOR	MAOB; MAOA	EEC-I	TOP-Differential-HighSensitivity	2.48
	sig-7044	ZOLPIDEM	ZOLPIDEM	BENZODIAZEPINE RECEPTOR AGONIST	GABRA3; GABRA2; GABRA1	EEC-I	TOP-Differential-HighSensitivity	2.48
	sig-4323	N-ARACHIDONYL-GABA	N-ARACHIDONYL-GABA			EEC-I	TOP-Differential-HighSensitivity	2.48
	sig-12610	LOTEPREDNOL	LOTEPREDNOL	GLUCOCORTICOID RECEPTOR AGONIST; PHOSPHOLIPASE INHIBITOR	NR3C1	EEC-I	TOP-Differential-HighSensitivity	2.47
	sig-20812	HALCINONIDE	HALCINONIDE	GLUCOCORTICOID RECEPTOR AGONIST	NR3C1	EEC-I	TOP-Differential-HighSensitivity	2.46
	sig-7020	FENOBAM	FENOBAM	GLUTAMATE RECEPTOR ANTAGONIST	GRM5	EEC-I	TOP-Differential-HighSensitivity	2.46
	sig-20459	ISOXSUPRINE	ISOXSUPRINE	ADRENERGIC RECEPTOR AGONIST	ADRB2	EEC-I	TOP-Differential-HighSensitivity	2.46
	sig-7060	PHENAZONE	PHENAZONE	CYCLOOXYGENASE INHIBITOR	PTGS1; PTGS2	EEC-I	TOP-Differential-HighSensitivity	2.45
	sig-946	SU-11274	SU-11274	HEPATOCYTE GROWTH FACTOR RECEPTOR INHIBITOR; TYROSINE KINASE INHIBITOR	MET	EEC-I	TOP-Differential-HighSensitivity	2.45
	sig-20832	DANTROLENE	DANTROLENE	CALCIUM CHANNEL BLOCKER	RYR1; RYR3	EEC-I	TOP-Differential-HighSensitivity	2.44
	sig-2161	DALCETRAPIB	DALCETRAPIB	CHOLESTERYLESTER TRANSFER PROTEIN INHIBITOR	CETP	EEC-I	TOP-Differential-HighSensitivity	2.44
	sig-6178	KU-C104122	KU-C104122			EEC-I	TOP-Differential-HighSensitivity	2.44
	sig-3681	PSH-027	PSH-027			EEC-I	TOP-Differential-HighSensitivity	2.44
	sig-7060	PHENAZONE	PHENAZONE	CYCLOOXYGENASE INHIBITOR	PTGS1; PTGS2	EEC-I	TOP-Differential-HighSensitivity	2.43
	sig-20454	SULINDAC	SULINDAC	CYCLOOXYGENASE INHIBITOR	PTGDR2; PPARD; AKR1B1; PTGS2; PTGS1; MAPK3	EEC-I	TOP-Differential-HighSensitivity	2.43
	sig-19351	LY-255283	LY-255283	LEUKOTRIENE RECEPTOR ANTAGONIST	LTB4R2; LTB4R	EEC-I	TOP-Differential-HighSensitivity	2.43
	sig-2795	SB-205384	SB-205384	GABA RECEPTOR MODULATOR	GABRA6; GABRA3; GABRA5	EEC-I	TOP-Differential-HighSensitivity	2.43
	sig-6482	RISPERIDONE	RISPERIDONE	DOPAMINE RECEPTOR ANTAGONIST; SEROTONIN RECEPTOR ANTAGONIST	ADRA1B; HTR1E; HTR1B; HTR1D; HTR2A; DRD3; HRH1; HTR7; ADRA2A; ADRA1A; HTR1A; ADRA1D; DRD2; DRD1; DRD4; HTR2C; HTR6; ADRA2B; ADRA2C; HTR1F	EEC-I	TOP-Differential-HighSensitivity	2.43
	sig-2804	NSC-119889	NSC-119889			EEC-I	TOP-Differential-HighSensitivity	2.43
	sig-5790	15-DELTA-PROSTAGLANDIN-J2	15-DELTA-PROSTAGLANDIN-J2			EEC-I	TOP-Differential-HighSensitivity	2.43
	sig-20412	NCH-51	NCH-51			EEC-I	TOP-Differential-HighSensitivity	2.43
	sig-20175	ANTAZOLINE	ANTAZOLINE	ANTIHISTAMINE	HRH1	EEC-I	TOP-Differential-HighSensitivity	2.42
	sig-16246	BRIMONIDINE	BRIMONIDINE	ADRENERGIC RECEPTOR AGONIST	ADRA2A; ADRA2B; ADRA2C	EEC-I	TOP-Differential-HighSensitivity	2.42
	sig-10707	SR-48692	SR-48692			EEC-I	TOP-Differential-HighSensitivity	2.42
	sig-13277	SULFAGUANIDINE	SULFAGUANIDINE	BACTERIAL ANTIFOLATE		EEC-I	TOP-Differential-HighSensitivity	2.42
	sig-13326	BETULINIC-ACID	BETULINIC-ACID	APOPTOSIS STIMULANT; NFKB PATHWAY INHIBITOR	GPBAR1	EEC-I	TOP-Differential-HighSensitivity	2.41
	sig-2137	HOMATROPINE	HOMATROPINE	ACETYLCHOLINE RECEPTOR ANTAGONIST	CHRM1; CES1	EEC-I	TOP-Differential-HighSensitivity	2.41
	sig-2942	FLUNARIZINE	FLUNARIZINE	CALCIUM CHANNEL BLOCKER	CACNA1I; CACNA1H; CALM1; HRH1; CACNA1G	EEC-I	TOP-Differential-HighSensitivity	2.41
	sig-16200	SPIRONOLACTONE	SPIRONOLACTONE	MINERALOCORTICOID RECEPTOR ANTAGONIST	CACNA1D; SHBG; CACNB1; CACNA2D1; PGR; CACNA1B; CACNB2; CACNB4; CYP11B2; CACNG1; CACNA1C; CACNA1I; CACNA1S; CACNA1H; AR; CACNA1F; CACNA1A; CACNA1G; CACNA2D3; CACNA2D2; CACNB3; NR3C2; NR3C1	EEC-I	TOP-Differential-HighSensitivity	2.41
	sig-1912	1-METHYLISOQUINOLINE	1-METHYLISOQUINOLINE			EEC-I	TOP-Differential-HighSensitivity	2.41
	sig-10429	MW-STK33-1A	MW-STK33-1A			EEC-I	TOP-Differential-HighSensitivity	2.41
	sig-1359	SALBUTAMOL	SALBUTAMOL			EEC-I	TOP-Differential-HighSensitivity	2.41
	sig-960	LEVOCETIRIZINE	LEVOCETIRIZINE	HISTAMINE RECEPTOR ANTAGONIST	HRH1	EEC-I	TOP-Differential-HighSensitivity	2.4
	sig-1723	QUINIDINE	QUINIDINE	SODIUM CHANNEL BLOCKER	KCNH2; SLC29A4; KCNA5; KCNH5; KCNK1; KCNH1; KCNK6; KCNA7; SCN5A	EEC-I	TOP-Differential-HighSensitivity	2.39
	sig-2442	CGP-37157	CGP-37157	SODIUM/CALCIUM EXCHANGE INHIBITOR; MITOCHONDRIAL NA+/CA2+ EXCHANGER ANTAGONIST	SLC8A1	EEC-I	TOP-Differential-HighSensitivity	2.38
	sig-6087	LOBELINE	LOBELINE	ACETYLCHOLINE RECEPTOR ANTAGONIST	SLC18A2; CHRNA9; CHRNA10	EEC-I	TOP-Differential-HighSensitivity	2.38
	sig-3668	PSH-021	PSH-021			EEC-I	TOP-Differential-HighSensitivity	2.38
	sig-7103	MK-1775	MK-1775	WEE1 KINASE INHIBITOR	WEE1	EEC-I	TOP-Differential-HighSensitivity	2.37
	sig-3570	AZ-10417808	AZ-10417808	CASPASE INHIBITOR	CASP3	EEC-I	TOP-Differential-HighSensitivity	2.37
	sig-20841	GW-4064	GW-4064	FXR AGONIST	NR1H4	EEC-I	TOP-Differential-HighSensitivity	2.36
	sig-6488	SPB02137	SPB02137			EEC-I	TOP-Differential-HighSensitivity	2.36
	sig-1178	GANGLIOSIDE	GANGLIOSIDE			EEC-I	TOP-Differential-HighSensitivity	2.36
	sig-11489	DANTROLENE	DANTROLENE	CALCIUM CHANNEL BLOCKER	RYR1; RYR3	EEC-I	TOP-Differential-HighSensitivity	2.35
	sig-7020	FENOBAM	FENOBAM	GLUTAMATE RECEPTOR ANTAGONIST	GRM5	EEC-I	TOP-Differential-HighSensitivity	2.35
	sig-16653	PSB-06126	PSB-06126	NTPDASE INHIBITOR	ENTPD3	EEC-I	TOP-Differential-HighSensitivity	2.35
	sig-2096	DESOXIMETASONE	DESOXIMETASONE	GLUCOCORTICOID RECEPTOR AGONIST	NR3C1; PLA2G1B	EEC-I	TOP-Differential-HighSensitivity	2.34
	sig-1288	OLOMOUCINE	OLOMOUCINE	CDK INHIBITOR	CDK5; MAPK1; CDK1; CDK2	EEC-I	TOP-Differential-HighSensitivity	2.34
	sig-3415	RYANODINE	RYANODINE			EEC-I	TOP-Differential-HighSensitivity	2.34
	sig-6299	GSK-429286A	GSK-429286A	RHO ASSOCIATED KINASE INHIBITOR	ROCK1	EEC-I	TOP-Differential-HighSensitivity	2.33
	sig-20433	BRIVANIB	BRIVANIB	VEGFR INHIBITOR; FGFR INHIBITOR	KCNH2; FGFR1; CYP3A4; FLT1; KDR	EEC-I	TOP-Differential-HighSensitivity	2.33
	sig-7298	TACEDINALINE	TACEDINALINE	HDAC INHIBITOR	HDAC1	EEC-I	TOP-Differential-HighSensitivity	2.32
	sig-17067	PAZOPANIB	PAZOPANIB	VEGFR INHIBITOR; KIT INHIBITOR; PDGFR TYROSINE KINASE RECEPTOR INHIBITOR	FGFR3; FGF1; FGFR1; CSF1R; FLT1; PDGFRA; ITK; KDR; KIT; PDGFRB; FLT4; SH2B3	EEC-I	TOP-Differential-HighSensitivity	2.31
	sig-5984	PIRIBEDIL	PIRIBEDIL	DOPAMINE RECEPTOR AGONIST	ADRA2C; DRD2; HTR2B; DRD3; HTR1A; ADRA2A; DRD4; ADRA1A	EEC-I	TOP-Differential-HighSensitivity	2.31
	sig-7080	TOSYL-PHENYLALANYL-CHLOROMETHYL-KETONE	TOSYL-PHENYLALANYL-CHLOROMETHYL-KETONE			EEC-I	TOP-Differential-HighSensitivity	2.31
	sig-7914	AMINOBENZTROPINE	AMINOBENZTROPINE			EEC-I	TOP-Differential-HighSensitivity	2.31
	sig-17617	AUSTRICINE	AUSTRICINE			EEC-I	TOP-Differential-HighSensitivity	2.31
	sig-3357	BH3I-1	BH3I-1			EEC-I	TOP-Differential-HighSensitivity	2.31
	sig-6447	ALISKIREN	ALISKIREN	ANTIHYPERTENSIVE AGENT	REN	EEC-I	TOP-Differential-HighSensitivity	2.3
	sig-5860	CEFACLOR	CEFACLOR	BACTERIAL CELL WALL SYNTHESIS INHIBITOR		EEC-I	TOP-Differential-HighSensitivity	2.3
	sig-3573	ZM-323881	ZM-323881	VEGFR INHIBITOR	KDR	EEC-I	TOP-Differential-HighSensitivity	2.29
	sig-355	KU-C103671	KU-C103671			EEC-I	TOP-Differential-HighSensitivity	2.29
	sig-15479	FLUTICASONE	FLUTICASONE			EEC-I	TOP-Differential-HighSensitivity	2.29
	sig-2449	CIMETIDINE	CIMETIDINE	HISTAMINE RECEPTOR ANTAGONIST	SLC47A1; SLC29A4; SLC47A2; HRH2	EEC-I	TOP-Differential-HighSensitivity	2.28
	sig-6135	URAPIDIL	URAPIDIL	ADRENERGIC RECEPTOR ANTAGONIST	HTR1A	EEC-I	TOP-Differential-HighSensitivity	2.28
	sig-9221	RIMONABANT	RIMONABANT	CANNABINOID RECEPTOR ANTAGONIST	GPR55; CNR1	EEC-I	TOP-Differential-HighSensitivity	2.28
	sig-1698	JFD02227	JFD02227			EEC-I	TOP-Differential-HighSensitivity	2.28
	sig-7345	VINBLASTINE	VINBLASTINE	MICROTUBULE INHIBITOR; TUBULIN INHIBITOR	TUBE1; TUBG1; TUBA1A; JUN; TUBD1; TUBB	EEC-I	TOP-Differential-HighSensitivity	2.27
	sig-6538	ICOSAPENT	ICOSAPENT	PLATELET AGGREGATION INHIBITOR	PPARG; TRPV1; PTGS2; PTGS1; FADS1; FFAR1; ACSL3; SLC8A1; ACSL4; PPARD	EEC-I	TOP-Differential-HighSensitivity	2.27
	sig-10494	OXICONAZOLE	OXICONAZOLE	BACTERIAL CELL WALL SYNTHESIS INHIBITOR		EEC-I	TOP-Differential-HighSensitivity	2.27
	sig-2241	RN1	RN1			EEC-I	TOP-Differential-HighSensitivity	2.27
	sig-3209	BU-239	BU-239	IMIDAZOLINE LIGAND; IMIDAZOLINE RECEPTOR AGONIST		EEC-I	TOP-Differential-HighSensitivity	2.27
	sig-4314	KU-C104253	KU-C104253			EEC-I	TOP-Differential-HighSensitivity	2.26
	sig-2716	GINSENOSIDE	GINSENOSIDE			EEC-I	TOP-Differential-HighSensitivity	2.26
	sig-20582	Y-27632	Y-27632	RHO ASSOCIATED KINASE INHIBITOR	PKIA; ROCK2; PKN2; PRKCE; ROCK1; PRKACA	EEC-I	TOP-Differential-HighSensitivity	2.25
	sig-6758	RITA	RITA	MDM INHIBITOR	MDM2	EEC-I	TOP-Differential-HighSensitivity	2.25
	sig-2456	CYCLOPHOSPHAMIDE	CYCLOPHOSPHAMIDE	DNA ALKYLATING AGENT	CYP2C18; CYP2B6; CYP2C9; CYP3A4; CYP2A6; CYP3A5; CYP2D6; CYP2C8; CYP3A7; CYP2C19	EEC-I	TOP-Differential-HighSensitivity	2.25
	sig-6099	BRUCINE	BRUCINE	GLYCINE RECEPTOR ANTAGONIST	CHRM2; CHRM5; CHRM3; CHRM4; CHRM1	EEC-I	TOP-Differential-HighSensitivity	2.25
	sig-19543	EMF-SUMO1-3	EMF-SUMO1-3			EEC-I	TOP-Differential-HighSensitivity	2.25
	sig-2668	ROQUINIMEX	ROQUINIMEX	TNF PRODUCTION INHIBITOR; ANGIOGENESIS INHIBITOR		EEC-I	TOP-Differential-HighSensitivity	2.25
	sig-20679	PREDNISONE	PREDNISONE	GLUCOCORTICOID RECEPTOR AGONIST	NR3C1; HSD11B1	EEC-I	TOP-Differential-HighSensitivity	2.24
	sig-10572	SORAFENIB	SORAFENIB	PDGFR TYROSINE KINASE RECEPTOR INHIBITOR; KIT INHIBITOR; RAF INHIBITOR; VEGFR INHIBITOR; RET TYROSINE KINASE INHIBITOR; FLT3 INHIBITOR	KDR; BRAF; RAF1; FLT4; RET; FLT1; FGFR1; KIT; PDGFRB; DDR2; FLT3	EEC-I	TOP-Differential-HighSensitivity	2.24
	sig-6140	TELMISARTAN	TELMISARTAN	ANGIOTENSIN RECEPTOR ANTAGONIST	AGTR1; PPARG	EEC-I	TOP-Differential-HighSensitivity	2.23
	sig-7404	GARCINOL	GARCINOL			EEC-I	TOP-Differential-HighSensitivity	2.23
	sig-16068	WZ-7043	WZ-7043			EEC-I	TOP-Differential-HighSensitivity	2.22
	sig-779	TEGAFUR	TEGAFUR			EEC-I	TOP-Differential-HighSensitivity	2.22
	sig-2449	CIMETIDINE	CIMETIDINE	HISTAMINE RECEPTOR ANTAGONIST	SLC47A1; SLC29A4; SLC47A2; HRH2	EEC-I	TOP-Differential-HighSensitivity	2.21
	sig-2052	CORTISONE	CORTISONE	GLUCOCORTICOID RECEPTOR AGONIST	NR3C1	EEC-I	TOP-Differential-HighSensitivity	2.21
	sig-20310	PENBUTOLOL	PENBUTOLOL	ADRENERGIC RECEPTOR ANTAGONIST	HTR1B; ADRB2; HTR1A; ADRB1	EEC-I	TOP-Differential-HighSensitivity	2.21
	sig-2178	LY-2140023	LY-2140023	GLUTAMATE RECEPTOR AGONIST	GRM3	EEC-I	TOP-Differential-HighSensitivity	2.21
	sig-20545	CILASTATIN	CILASTATIN	DEHYDROPEPTIDASE INHIBITOR	DPEP1	EEC-I	TOP-Differential-HighSensitivity	2.21
	sig-2347	SIB-1508Y	SIB-1508Y			EEC-I	TOP-Differential-HighSensitivity	2.21
	sig-1240	D-64406	D-64406			EEC-I	TOP-Differential-HighSensitivity	2.21
	sig-20829	AUSTRICINE	AUSTRICINE			EEC-I	TOP-Differential-HighSensitivity	2.21
	sig-3705	FU-JMBII113B	FU-JMBII113B			EEC-I	TOP-Differential-HighSensitivity	2.21
	sig-10191	BG-1013	BG-1013			EEC-I	TOP-Differential-HighSensitivity	2.21
	sig-2144	HYDROCORTISONE	HYDROCORTISONE	GLUCOCORTICOID RECEPTOR AGONIST		EEC-I	TOP-Differential-HighSensitivity	2.21
	sig-6645	TRANS-7-HYDROXY-PIPAT	TRANS-7-HYDROXY-PIPAT			EEC-I	TOP-Differential-HighSensitivity	2.21
	sig-20661	CALCIPOTRIOL	CALCIPOTRIOL	VITAMIN D RECEPTOR AGONIST	VDR	EEC-I	TOP-Differential-HighSensitivity	2.2
	sig-690	DEFERIPRONE	DEFERIPRONE	CHELATING AGENT	UGT1A6	EEC-I	TOP-Differential-HighSensitivity	2.2
	sig-16200	SPIRONOLACTONE	SPIRONOLACTONE	MINERALOCORTICOID RECEPTOR ANTAGONIST	CACNA1D; SHBG; CACNB1; CACNA2D1; PGR; CACNA1B; CACNB2; CACNB4; CYP11B2; CACNG1; CACNA1C; CACNA1I; CACNA1S; CACNA1H; AR; CACNA1F; CACNA1A; CACNA1G; CACNA2D3; CACNA2D2; CACNB3; NR3C2; NR3C1	EEC-I	TOP-Differential-HighSensitivity	2.2
	sig-9697	KU-C104254	KU-C104254			EEC-I	TOP-Differential-HighSensitivity	2.2
	sig-1124	MEPHENESIN	MEPHENESIN	MUSCLE RELAXANT		EEC-I	TOP-Differential-HighSensitivity	2.2
	sig-3681	PSH-027	PSH-027			EEC-I	TOP-Differential-HighSensitivity	2.2
	sig-11719	JAS07-007	JAS07-007			EEC-I	TOP-Differential-HighSensitivity	2.19
	sig-1273	NAPHAZOLINE	NAPHAZOLINE	ADRENERGIC RECEPTOR AGONIST	ADRA1A; ADRA2A	EEC-I	TOP-Differential-HighSensitivity	2.18
	sig-3076	KM-04501	KM-04501			EEC-I	TOP-Differential-HighSensitivity	2.18
	sig-894	ORMETOPRIM	ORMETOPRIM			EEC-I	TOP-Differential-HighSensitivity	2.18
	sig-12861	DIPHENOXYLATE	DIPHENOXYLATE			EEC-I	TOP-Differential-HighSensitivity	2.18
	sig-2835	CROMAKALIM	CROMAKALIM			EEC-I	TOP-Differential-HighSensitivity	2.18
	sig-590	JNJ-38877605	JNJ-38877605	TYROSINE KINASE INHIBITOR	MET	EEC-I	TOP-Differential-HighSensitivity	2.17
	sig-16275	AMPICILLIN	AMPICILLIN	BACTERIAL CELL WALL SYNTHESIS INHIBITOR		EEC-I	TOP-Differential-HighSensitivity	2.17
	sig-2155	ISONICOTINAMIDE	ISONICOTINAMIDE			EEC-I	TOP-Differential-HighSensitivity	2.16
	sig-585	KIN001-266	KIN001-266			EEC-I	TOP-Differential-HighSensitivity	2.16
	sig-6395	MERCK-KETONE	MERCK-KETONE			EEC-I	TOP-Differential-HighSensitivity	2.16
	sig-12952	BML-284	BML-284			EEC-I	TOP-Differential-HighSensitivity	2.16
	sig-20574	SULPIRIDE	SULPIRIDE	DOPAMINE RECEPTOR ANTAGONIST		EEC-I	TOP-Differential-HighSensitivity	2.15
	sig-1355	RS-56812	RS-56812	SEROTONIN RECEPTOR PARTIAL AGONIST	HTR3A	EEC-I	TOP-Differential-HighSensitivity	2.14
	sig-1273	NAPHAZOLINE	NAPHAZOLINE	ADRENERGIC RECEPTOR AGONIST	ADRA1A; ADRA2A	EEC-I	TOP-Differential-HighSensitivity	2.14
	sig-1232	LEOIDIN	LEOIDIN			EEC-I	TOP-Differential-HighSensitivity	2.11
	sig-3136	KU-C104139	KU-C104139			EEC-I	TOP-Differential-HighSensitivity	2.09
	sig-20509	ESTRIOL	ESTRIOL	ESTROGEN RECEPTOR AGONIST	ESR2; ESR1	EEC-I	TOP-Differential-HighSensitivity	2.07
	sig-2442	CGP-37157	CGP-37157	SODIUM/CALCIUM EXCHANGE INHIBITOR; MITOCHONDRIAL NA+/CA2+ EXCHANGER ANTAGONIST	SLC8A1	EEC-I	TOP-Differential-HighSensitivity	2.04
	sig-20310	PENBUTOLOL	PENBUTOLOL	ADRENERGIC RECEPTOR ANTAGONIST	HTR1B; ADRB2; HTR1A; ADRB1	EEC-I	TOP-Differential-HighSensitivity	2.02
	sig-6326	EMF-SUMO1-2	EMF-SUMO1-2			EEC-I	TOP-Differential-HighSensitivity	2.02
	sig-20412	NCH-51	NCH-51			EEC-I	TOP-Differential-HighSensitivity	2.01
	sig-3668	PSH-021	PSH-021			EEC-I	TOP-Differential-HighSensitivity	2
	sig-6135	URAPIDIL	URAPIDIL	ADRENERGIC RECEPTOR ANTAGONIST	HTR1A	EEC-I	TOP-Differential-HighSensitivity	1.95
	sig-2918	MW-STK33-4C	MW-STK33-4C			EEC-I	TOP-Differential-HighSensitivity	1.95
	sig-16451	ESTRONE	ESTRONE	ESTROGENIC HORMONE; ESTROGEN RECEPTOR AGONIST	ESR1; ESR2	EEC-I	TOP-Differential-HighSensitivity	1.93
	sig-12952	BML-284	BML-284			EEC-I	TOP-Differential-HighSensitivity	1.93
	sig-18455	KM-00927	KM-00927			EEC-I	TOP-Differential-HighSensitivity	1.92
	sig-20545	CILASTATIN	CILASTATIN	DEHYDROPEPTIDASE INHIBITOR	DPEP1	EEC-I	TOP-Differential-HighSensitivity	1.9
	sig-7281	MERCK60	MERCK60			EEC-I	TOP-Differential-HighSensitivity	1.86
	sig-2155	ISONICOTINAMIDE	ISONICOTINAMIDE			EEC-I	TOP-Differential-HighSensitivity	1.84
	sig-20661	CALCIPOTRIOL	CALCIPOTRIOL	VITAMIN D RECEPTOR AGONIST	VDR	EEC-I	TOP-Differential-HighSensitivity	1.82
	sig-20545	CILASTATIN	CILASTATIN	DEHYDROPEPTIDASE INHIBITOR	DPEP1	EEC-I	TOP-Differential-HighSensitivity	1.81
	sig-1359	SALBUTAMOL	SALBUTAMOL			EEC-I	TOP-Differential-HighSensitivity	1.79
	sig-17376	CHIR-99021	CHIR-99021	GLYCOGEN SYNTHASE KINASE INHIBITOR	MAPK1; CDK1; GSK3A; GSK3B	EEC-I	TOP-Differential-HighSensitivity	1.76
	sig-11489	DANTROLENE	DANTROLENE	CALCIUM CHANNEL BLOCKER	RYR1; RYR3	EEC-I	TOP-Differential-HighSensitivity	1.69
	sig-960	LEVOCETIRIZINE	LEVOCETIRIZINE	HISTAMINE RECEPTOR ANTAGONIST	HRH1	EEC-I	TOP-Differential-HighSensitivity	1.67
	sig-779	TEGAFUR	TEGAFUR			EEC-I	TOP-Differential-HighSensitivity	1.66
	sig-20433	BRIVANIB	BRIVANIB	VEGFR INHIBITOR; FGFR INHIBITOR	KCNH2; FGFR1; CYP3A4; FLT1; KDR	EEC-I	TOP-Differential-HighSensitivity	1.64
	sig-20793	BIOTIN	BIOTIN	VITAMIN B	MCCC2; MCCC1; ACACB; PCCA; SLC5A6; HLCS; PCCB; ACACA; PC	EEC-I	TOP-Differential-HighSensitivity	1.59
	sig-5914	ISOLIQUIRITIGENIN	ISOLIQUIRITIGENIN	GUANYLATE CYCLASE ACTIVATOR	GABBR1	EEC-I	TOP-Differential-HighSensitivity	1.58
	sig-2812	GRAVEOLINE	GRAVEOLINE			EEC-I	TOP-Differential-HighSensitivity	1.57
	sig-9598	ERIOCHROME-BLACK-T	ERIOCHROME-BLACK-T			EEC-I	TOP-Differential-HighSensitivity	1.56
	sig-2581	ZAFIRLUKAST	ZAFIRLUKAST	LEUKOTRIENE RECEPTOR ANTAGONIST	CYSLTR1; CYSLTR2	EEC-I	TOP-Differential-HighSensitivity	1.52
	sig-20582	Y-27632	Y-27632	RHO ASSOCIATED KINASE INHIBITOR	PKIA; ROCK2; PKN2; PRKCE; ROCK1; PRKACA	EEC-I	TOP-Differential-HighSensitivity	1.51
	sig-20495	HOMATROPINE	HOMATROPINE	ACETYLCHOLINE RECEPTOR ANTAGONIST	CHRM1; CES1	EEC-I	TOP-Differential-HighSensitivity	1.49
	sig-7044	ZOLPIDEM	ZOLPIDEM	BENZODIAZEPINE RECEPTOR AGONIST	GABRA3; GABRA2; GABRA1	EEC-I	TOP-Differential-HighSensitivity	1.47
	sig-3847	FLUTICASONE	FLUTICASONE			EEC-I	TOP-Differential-HighSensitivity	1.47
	sig-339	CHLOROFORM	CHLOROFORM			EEC-I	TOP-Differential-HighSensitivity	1.45
	sig-20175	ANTAZOLINE	ANTAZOLINE	ANTIHISTAMINE	HRH1	EEC-I	TOP-Differential-HighSensitivity	1.44
	sig-9604	GGTI-297	GGTI-297			EEC-I	TOP-Differential-HighSensitivity	1.44
	sig-585	KIN001-266	KIN001-266			EEC-I	TOP-Differential-HighSensitivity	1.43
	sig-256	NIFEDIPINE	NIFEDIPINE	CALCIUM CHANNEL BLOCKER	KCNA1; CACNA1D; NR1I2; GLRA1; KCNA5; CACNA1S; CACNA1F; CACNA2D1; TRPM3; GLRA3; CACNB2; CACNA1H; GLRB; CALM1; CACNA1C	EEC-I	TOP-Differential-HighSensitivity	1.4
	sig-585	KIN001-266	KIN001-266			EEC-I	TOP-Differential-HighSensitivity	1.4
	sig-3573	ZM-323881	ZM-323881	VEGFR INHIBITOR	KDR	EEC-I	TOP-Differential-HighSensitivity	1.38
	sig-365	NSC-663284	NSC-663284	CDC INHIBITOR	CDC25A; CDC25B; CDC25C	EEC-I	TOP-Differential-HighSensitivity	1.38
	sig-15699	BIOTIN	BIOTIN	VITAMIN B	MCCC2; MCCC1; ACACB; PCCA; SLC5A6; HLCS; PCCB; ACACA; PC	EEC-I	TOP-Differential-HighSensitivity	1.36
	sig-10645	NORETHINDRONE	NORETHINDRONE	PROGESTOGEN HORMONE	PGR	EEC-I	TOP-Differential-HighSensitivity	1.32
	sig-17561	RO-3306	RO-3306			EEC-I	TOP-Differential-HighSensitivity	1.29
	sig-13340	M-344	M-344	HDAC INHIBITOR		EEC-I	TOP-Differential-HighSensitivity	1.28
	sig-2835	CROMAKALIM	CROMAKALIM			EEC-I	TOP-Differential-HighSensitivity	1.27
	sig-1830	2-AMINOTETRALIN	2-AMINOTETRALIN			EEC-I	TOP-Differential-HighSensitivity	1.23
	sig-14041	CHLORPROMAZINE	CHLORPROMAZINE	DOPAMINE RECEPTOR ANTAGONIST	HRH1; TRPC5; ORM1; SMPD1; DRD5; ORM2; HTR2A; HTR7; HRH4; ADRA2A; CALM1; ADRA1B; ADRA2B; ADRA1D; DRD1; ADRA2C; HTR1A; HTR2B; CHRM1; DRD3; ADRA1A; HTR2C; DRD2; KCNH2; DRD4; HTR6; CHRM3	EEC-I	TOP-Differential-HighSensitivity	1.22
	sig-663	KDM-096	KDM-096			EEC-I	TOP-Differential-HighSensitivity	1.22
	sig-10191	BG-1013	BG-1013			EEC-I	TOP-Differential-HighSensitivity	1.22
	sig-1346	BENZYL-QUINAZOLIN-4-YL-AMINE	BENZYL-QUINAZOLIN-4-YL-AMINE			EEC-I	TOP-Differential-HighSensitivity	1.2
	sig-1359	SALBUTAMOL	SALBUTAMOL			EEC-I	TOP-Differential-HighSensitivity	1.19
	sig-3587	KU-C104236N	KU-C104236N			EEC-I	TOP-Differential-HighSensitivity	1.18
	sig-2668	ROQUINIMEX	ROQUINIMEX	TNF PRODUCTION INHIBITOR; ANGIOGENESIS INHIBITOR		EEC-I	TOP-Differential-HighSensitivity	1.18
	sig-2795	SB-205384	SB-205384	GABA RECEPTOR MODULATOR	GABRA6; GABRA3; GABRA5	EEC-I	TOP-Differential-HighSensitivity	1.15
	sig-6766	PYRAZOLANTHRONE	PYRAZOLANTHRONE	JNK INHIBITOR	MAPK10; MAPK9; MAPK8; TTK; MAPK8IP1	EEC-I	TOP-Differential-HighSensitivity	1.14
	sig-8698	NO-ASA	NO-ASA	CYCLOOXYGENASE INHIBITOR	PTGS2	EEC-I	TOP-Differential-HighSensitivity	1.12
	sig-5860	CEFACLOR	CEFACLOR	BACTERIAL CELL WALL SYNTHESIS INHIBITOR		EEC-I	TOP-Differential-HighSensitivity	1.11
	sig-20734	KETOCONAZOLE	KETOCONAZOLE	STEROL DEMETHYLASE INHIBITOR	AR; KCNA10; CYP19A1; CYP21A2	EEC-I	TOP-Differential-HighSensitivity	1.1
	sig-7350	NORNICOTINE	NORNICOTINE	ACETYLCHOLINE RECEPTOR AGONIST		EEC-I	TOP-Differential-HighSensitivity	1.08
	sig-256	NIFEDIPINE	NIFEDIPINE	CALCIUM CHANNEL BLOCKER	KCNA1; CACNA1D; NR1I2; GLRA1; KCNA5; CACNA1S; CACNA1F; CACNA2D1; TRPM3; GLRA3; CACNB2; CACNA1H; GLRB; CALM1; CACNA1C	EEC-I	TOP-Differential-HighSensitivity	1.07
	sig-6482	RISPERIDONE	RISPERIDONE	DOPAMINE RECEPTOR ANTAGONIST; SEROTONIN RECEPTOR ANTAGONIST	ADRA1B; HTR1E; HTR1B; HTR1D; HTR2A; DRD3; HRH1; HTR7; ADRA2A; ADRA1A; HTR1A; ADRA1D; DRD2; DRD1; DRD4; HTR2C; HTR6; ADRA2B; ADRA2C; HTR1F	EEC-I	TOP-Differential-HighSensitivity	1.05
	sig-7484	TIMOSAPONIN	TIMOSAPONIN			EEC-I	TOP-Differential-HighSensitivity	1.04
	sig-10429	MW-STK33-1A	MW-STK33-1A			EEC-I	TOP-Differential-HighSensitivity	1.03
	sig-2221	P-AZIDO-PE-TFMPP	P-AZIDO-PE-TFMPP			EEC-I	TOP-Differential-HighSensitivity	1.01
	sig-1346	BENZYL-QUINAZOLIN-4-YL-AMINE	BENZYL-QUINAZOLIN-4-YL-AMINE			EEC-I	TOP-Differential-HighSensitivity	0.99
	sig-3007	CINNARIZINE	CINNARIZINE	CALCIUM CHANNEL BLOCKER	CACNA1F; CACNA1G; CACNA1C; DRD5; CHRM5; CHRM2; DRD1; CHRM1; CACNA1S; CACNA1H; CHRM4; DRD2; CHRM3; CACNA1D; HRH1; CACNA1I	EEC-I	TOP-Differential-HighSensitivity	0.98
	sig-18814	PIMETHIXENE	PIMETHIXENE	ANTIHISTAMINE		EEC-I	TOP-Differential-HighSensitivity	0.97
	sig-6714	Y-27632	Y-27632	RHO ASSOCIATED KINASE INHIBITOR	PKIA; ROCK2; PKN2; PRKCE; ROCK1; PRKACA	EEC-I	TOP-Differential-HighSensitivity	0.93
	sig-2052	CORTISONE	CORTISONE	GLUCOCORTICOID RECEPTOR AGONIST	NR3C1	EEC-I	TOP-Differential-HighSensitivity	0.93
	sig-2456	CYCLOPHOSPHAMIDE	CYCLOPHOSPHAMIDE	DNA ALKYLATING AGENT	CYP2C18; CYP2B6; CYP2C9; CYP3A4; CYP2A6; CYP3A5; CYP2D6; CYP2C8; CYP3A7; CYP2C19	EEC-I	TOP-Differential-HighSensitivity	0.91
	sig-2659	TALNIFLUMATE	TALNIFLUMATE	CYCLOOXYGENASE INHIBITOR	CLCA1	EEC-I	TOP-Differential-HighSensitivity	0.91
	sig-2356	SR-12813	SR-12813			EEC-I	TOP-Differential-HighSensitivity	0.88
	sig-3124	LORECLEZOLE	LORECLEZOLE	GABA RECEPTOR AGONIST	GABRB3; GABRB2	EEC-I	TOP-Differential-HighSensitivity	0.87
	sig-9697	KU-C104254	KU-C104254			EEC-I	TOP-Differential-HighSensitivity	0.87
	sig-2942	FLUNARIZINE	FLUNARIZINE	CALCIUM CHANNEL BLOCKER	CACNA1I; CACNA1H; CALM1; HRH1; CACNA1G	EEC-I	TOP-Differential-HighSensitivity	0.86
	sig-1178	GANGLIOSIDE	GANGLIOSIDE			EEC-I	TOP-Differential-HighSensitivity	0.82
	sig-16283	ACECLOFENAC	ACECLOFENAC	PROSTANOID RECEPTOR ANTAGONIST	PTGS2	EEC-I	TOP-Differential-HighSensitivity	0.8
	sig-690	DEFERIPRONE	DEFERIPRONE	CHELATING AGENT	UGT1A6	EEC-I	TOP-Differential-HighSensitivity	0.77
	sig-7128	PD-98059	PD-98059	MEK INHIBITOR	MAPK12; GSK3B; MAPK11; MAPK14; MAPK8; RAF1; MAP2K1; AKT1; ROCK1; RPS6KB1; SGK1; MAPK1; LCK; CHEK1; PRKCA	EEC-I	TOP-Differential-HighSensitivity	0.77
	sig-2644	HEAT	HEAT			EEC-I	TOP-Differential-HighSensitivity	0.74
	sig-779	TEGAFUR	TEGAFUR			EEC-I	TOP-Differential-HighSensitivity	0.74
	sig-14963	DOPAMINE	DOPAMINE	DOPAMINE RECEPTOR AGONIST	HTR1A; SLC6A3; HTR7; SLC6A2; DRD3; DRD4; SLC6A4; DRD1; DRD5; DRD2; DBH	EEC-I	TOP-Differential-HighSensitivity	0.72
	sig-7298	TACEDINALINE	TACEDINALINE	HDAC INHIBITOR	HDAC1	EEC-I	TOP-Differential-HighSensitivity	0.71
	sig-4325	NITRENDIPINE	NITRENDIPINE	CALCIUM CHANNEL BLOCKER	CACNA1D; KCNN4; CACNA1S; CACNA2D1; CACNA2D2; CACNG1; CACNA1H; CACNA1C; CACNB2	EEC-I	TOP-Differential-HighSensitivity	0.7
	sig-7844	PIRINIXIC-ACID	PIRINIXIC-ACID	PPAR RECEPTOR AGONIST	PPARA	EEC-I	TOP-Differential-HighSensitivity	0.69
	sig-2348	SIB-1553A	SIB-1553A			EEC-I	TOP-Differential-HighSensitivity	0.67
	sig-20812	HALCINONIDE	HALCINONIDE	GLUCOCORTICOID RECEPTOR AGONIST	NR3C1	EEC-I	TOP-Differential-HighSensitivity	0.65
	sig-16653	PSB-06126	PSB-06126	NTPDASE INHIBITOR	ENTPD3	EEC-I	TOP-Differential-HighSensitivity	0.64
	sig-7103	MK-1775	MK-1775	WEE1 KINASE INHIBITOR	WEE1	EEC-I	TOP-Differential-HighSensitivity	0.62
	sig-2241	RN1	RN1			EEC-I	TOP-Differential-HighSensitivity	0.62
	sig-794	FENPIVERINIUM	FENPIVERINIUM			EEC-I	TOP-Differential-HighSensitivity	0.61
	sig-3847	FLUTICASONE	FLUTICASONE			EEC-I	TOP-Differential-HighSensitivity	0.6
	sig-3705	FU-JMBII113B	FU-JMBII113B			EEC-I	TOP-Differential-HighSensitivity	0.59
	sig-3681	PSH-027	PSH-027			EEC-I	TOP-Differential-HighSensitivity	0.59
	sig-11489	DANTROLENE	DANTROLENE	CALCIUM CHANNEL BLOCKER	RYR1; RYR3	EEC-I	TOP-Differential-HighSensitivity	0.57
	sig-1273	NAPHAZOLINE	NAPHAZOLINE	ADRENERGIC RECEPTOR AGONIST	ADRA1A; ADRA2A	EEC-I	TOP-Differential-HighSensitivity	0.57
	sig-1826	AGK-2	AGK-2			EEC-I	TOP-Differential-HighSensitivity	0.55
	sig-2804	NSC-119889	NSC-119889			EEC-I	TOP-Differential-HighSensitivity	0.53
	sig-1175	ACETYL-FARNESYL-CYSTEINE	ACETYL-FARNESYL-CYSTEINE	INHIBITOR OF METHYLATION OF ENDOGENOUS ISOPRENYLATED PROTEINS	PPARG	EEC-I	TOP-Differential-HighSensitivity	0.52
	sig-20170	QUINIDINE	QUINIDINE	SODIUM CHANNEL BLOCKER	KCNH2; SLC29A4; KCNA5; KCNH5; KCNK1; KCNH1; KCNK6; KCNA7; SCN5A	EEC-I	TOP-Differential-HighSensitivity	0.52
	sig-933	SKF-104078	SKF-104078			EEC-I	TOP-Differential-HighSensitivity	0.52
	sig-6087	LOBELINE	LOBELINE	ACETYLCHOLINE RECEPTOR ANTAGONIST	SLC18A2; CHRNA9; CHRNA10	EEC-I	TOP-Differential-HighSensitivity	0.49
	sig-16200	SPIRONOLACTONE	SPIRONOLACTONE	MINERALOCORTICOID RECEPTOR ANTAGONIST	CACNA1D; SHBG; CACNB1; CACNA2D1; PGR; CACNA1B; CACNB2; CACNB4; CYP11B2; CACNG1; CACNA1C; CACNA1I; CACNA1S; CACNA1H; AR; CACNA1F; CACNA1A; CACNA1G; CACNA2D3; CACNA2D2; CACNB3; NR3C2; NR3C1	EEC-I	TOP-Differential-HighSensitivity	0.49
	sig-3587	KU-C104236N	KU-C104236N			EEC-I	TOP-Differential-HighSensitivity	0.48
	sig-735	STREPTOZOTOCIN	STREPTOZOTOCIN	DNA ALKYLATING AGENT	SLC2A2	EEC-I	TOP-Differential-HighSensitivity	0.45
	sig-6137	PF-04217903	PF-04217903	C-MET INHIBITOR	MET	EEC-I	TOP-Differential-HighSensitivity	0.44
	sig-1207	HYOSCYAMINE	HYOSCYAMINE	ACETYLCHOLINE RECEPTOR ANTAGONIST	CHRM1; CHRM4; CHRM2; CHRM3	EEC-I	TOP-Differential-HighSensitivity	0.44
	sig-5984	PIRIBEDIL	PIRIBEDIL	DOPAMINE RECEPTOR AGONIST	ADRA2C; DRD2; HTR2B; DRD3; HTR1A; ADRA2A; DRD4; ADRA1A	EEC-I	TOP-Differential-HighSensitivity	0.44
	sig-6510	GLYCEROL	GLYCEROL			EEC-I	TOP-Differential-HighSensitivity	0.43
	sig-2836	HALCINONIDE	HALCINONIDE	GLUCOCORTICOID RECEPTOR AGONIST	NR3C1	EEC-I	TOP-Differential-HighSensitivity	0.42
	sig-3317	TYRPHOSTIN	TYRPHOSTIN			EEC-I	TOP-Differential-HighSensitivity	0.39
	sig-3357	BH3I-1	BH3I-1			EEC-I	TOP-Differential-HighSensitivity	0.38
	sig-7021	VALPROIC-ACID	VALPROIC-ACID	HDAC INHIBITOR	SCN2B; SCN4A; SCN5A; SCN3B; SCN4B; SCN2A; SCN11A; SCN8A; ALDH5A1; HDAC9; SCN3A; HDAC1; HDAC2; ACADSB; SCN9A; SCN7A; OGDH; ABAT; SCN1A; SCN1B; SCN10A	EEC-I	TOP-Differential-HighSensitivity	0.36
	sig-20407	DIMENHYDRINATE	DIMENHYDRINATE	HISTAMINE RECEPTOR ANTAGONIST	HRH1	EEC-I	TOP-Differential-HighSensitivity	0.35
	sig-12610	LOTEPREDNOL	LOTEPREDNOL	GLUCOCORTICOID RECEPTOR AGONIST; PHOSPHOLIPASE INHIBITOR	NR3C1	EEC-I	TOP-Differential-HighSensitivity	0.33
	sig-7914	AMINOBENZTROPINE	AMINOBENZTROPINE			EEC-I	TOP-Differential-HighSensitivity	0.33
	sig-18814	PIMETHIXENE	PIMETHIXENE	ANTIHISTAMINE		EEC-I	TOP-Differential-HighSensitivity	0.33
	sig-1698	JFD02227	JFD02227			EEC-I	TOP-Differential-HighSensitivity	0.33
	sig-12861	DIPHENOXYLATE	DIPHENOXYLATE			EEC-I	TOP-Differential-HighSensitivity	0.31
	sig-11202	KETOCONAZOLE	KETOCONAZOLE	STEROL DEMETHYLASE INHIBITOR	AR; KCNA10; CYP19A1; CYP21A2	EEC-I	TOP-Differential-HighSensitivity	0.3
	sig-20829	AUSTRICINE	AUSTRICINE			EEC-I	TOP-Differential-HighSensitivity	0.3
	sig-6569	EVEROLIMUS	EVEROLIMUS	MTOR INHIBITOR	MTOR	EEC-I	TOP-Differential-HighSensitivity	0.29
	sig-7281	MERCK60	MERCK60			EEC-I	TOP-Differential-HighSensitivity	0.29
	sig-3398	MRS-1754	MRS-1754			EEC-I	TOP-Differential-HighSensitivity	0.27
	sig-6011	CHEMBL-1222381	CHEMBL-1222381			EEC-I	TOP-Differential-HighSensitivity	0.27
	sig-3570	AZ-10417808	AZ-10417808	CASPASE INHIBITOR	CASP3	EEC-I	TOP-Differential-HighSensitivity	0.21
	sig-2178	LY-2140023	LY-2140023	GLUTAMATE RECEPTOR AGONIST	GRM3	EEC-I	TOP-Differential-HighSensitivity	0.2
	sig-2144	HYDROCORTISONE	HYDROCORTISONE	GLUCOCORTICOID RECEPTOR AGONIST		EEC-I	TOP-Differential-HighSensitivity	0.2
	sig-3679	PSH-026	PSH-026			EEC-I	TOP-Differential-HighSensitivity	0.18
	sig-2161	DALCETRAPIB	DALCETRAPIB	CHOLESTERYLESTER TRANSFER PROTEIN INHIBITOR	CETP	EEC-I	TOP-Differential-HighSensitivity	0.16
	sig-3846	GW-311616	GW-311616			EEC-I	TOP-Differential-HighSensitivity	0.14
	sig-735	STREPTOZOTOCIN	STREPTOZOTOCIN	DNA ALKYLATING AGENT	SLC2A2	EEC-I	TOP-Differential-HighSensitivity	0.12
	sig-3668	PSH-021	PSH-021			EEC-I	TOP-Differential-HighSensitivity	0.11
	sig-946	SU-11274	SU-11274	HEPATOCYTE GROWTH FACTOR RECEPTOR INHIBITOR; TYROSINE KINASE INHIBITOR	MET	EEC-I	TOP-Differential-HighSensitivity	0
	sig-11131	BENZYDAMINE	BENZYDAMINE	PROSTANOID RECEPTOR ANTAGONIST		EEC-I	TOP-Differential-HighSensitivity	-0.01
	sig-8360	ISOROTENONE	ISOROTENONE			EEC-I	TOP-Differential-HighSensitivity	-0.02
	sig-10645	NORETHINDRONE	NORETHINDRONE	PROGESTOGEN HORMONE	PGR	EEC-I	TOP-Differential-HighSensitivity	-0.03
	sig-9221	RIMONABANT	RIMONABANT	CANNABINOID RECEPTOR ANTAGONIST	GPR55; CNR1	EEC-I	TOP-Differential-HighSensitivity	-0.04
	sig-4284	PHENAZONE	PHENAZONE	CYCLOOXYGENASE INHIBITOR	PTGS1; PTGS2	EEC-I	TOP-Differential-HighSensitivity	-0.06
	sig-7283	ESTRIOL	ESTRIOL	ESTROGEN RECEPTOR AGONIST	ESR2; ESR1	EEC-I	TOP-Differential-HighSensitivity	-0.1
	sig-20609	FLUNARIZINE	FLUNARIZINE	CALCIUM CHANNEL BLOCKER	CACNA1I; CACNA1H; CALM1; HRH1; CACNA1G	EEC-I	TOP-Differential-HighSensitivity	-0.11
	sig-9007	GELDANAMYCIN	GELDANAMYCIN	HSP INHIBITOR	HSP90AA1; HSP90AB1	EEC-I	TOP-Differential-HighSensitivity	-0.13
	sig-2538	OXYBUTYNIN	OXYBUTYNIN	ACETYLCHOLINE RECEPTOR ANTAGONIST	CHRM2; CHRM3; CHRM1	EEC-I	TOP-Differential-HighSensitivity	-0.13
	sig-20695	NISOLDIPINE	NISOLDIPINE	CALCIUM CHANNEL BLOCKER	CACNA2D1; CACNA1D; CACNA1F; CACNA1S; CACNB2; CACNA1C	EEC-I	TOP-Differential-HighSensitivity	-0.13
	sig-20743	MK-801	MK-801			EEC-I	TOP-Differential-HighSensitivity	-0.13
	sig-1435	YS-035	YS-035	CALCIUM CHANNEL BLOCKER		EEC-I	TOP-Differential-HighSensitivity	-0.16
	sig-20011	BG-1027	BG-1027			EEC-I	TOP-Differential-HighSensitivity	-0.16
	sig-6594	METHOPRENE-ACID	METHOPRENE-ACID			EEC-I	TOP-Differential-HighSensitivity	-0.17
	sig-16068	WZ-7043	WZ-7043			EEC-I	TOP-Differential-HighSensitivity	-0.18
	sig-20509	ESTRIOL	ESTRIOL	ESTROGEN RECEPTOR AGONIST	ESR2; ESR1	EEC-I	TOP-Differential-HighSensitivity	-0.19
	sig-6071	EMF-BCA1-57	EMF-BCA1-57			EEC-I	TOP-Differential-HighSensitivity	-0.19
	sig-14665	DIAMINOQUINAZOLINE	DIAMINOQUINAZOLINE			EEC-I	TOP-Differential-HighSensitivity	-0.2
	sig-2691	MEDETOMIDINE	MEDETOMIDINE	ADRENERGIC RECEPTOR AGONIST	ADRA1D; ADRA2B; ADRA1B; ADRA1A; ADRA2C; ADRA2A	EEC-I	TOP-Differential-HighSensitivity	-0.21
	sig-20832	DANTROLENE	DANTROLENE	CALCIUM CHANNEL BLOCKER	RYR1; RYR3	EEC-I	TOP-Differential-HighSensitivity	-0.22
	sig-1315	PREGNENOLONE	PREGNENOLONE	GLUTAMATE RECEPTOR MODULATOR	SULT2B1; CYP17A1	EEC-I	TOP-Differential-HighSensitivity	-0.23
	sig-7283	ESTRIOL	ESTRIOL	ESTROGEN RECEPTOR AGONIST	ESR2; ESR1	EEC-I	TOP-Differential-HighSensitivity	-0.23
	sig-94	IOHEXOL	IOHEXOL	RADIOPAQUE MEDIUM		EEC-I	TOP-Differential-HighSensitivity	-0.23
	sig-611	FIPEXIDE	FIPEXIDE	PSYCHOACTIVE DRUG		EEC-I	TOP-Differential-HighSensitivity	-0.24
	sig-6484	MIRIN	MIRIN			EEC-I	TOP-Differential-HighSensitivity	-0.24
	sig-20533	RUTIN	RUTIN	CAPILLARY STABILIZING AGENT; NITRIC OXIDE SCAVENGER; ANTIOXIDANT	AKR1C3	EEC-I	TOP-Differential-HighSensitivity	-0.26
	sig-14611	ISONICOTINOHYDROXAMIC-ACID	ISONICOTINOHYDROXAMIC-ACID			EEC-I	TOP-Differential-HighSensitivity	-0.27
	sig-3705	FU-JMBII113B	FU-JMBII113B			EEC-I	TOP-Differential-HighSensitivity	-0.28
	sig-2543	PENCICLOVIR	PENCICLOVIR	DNA DIRECTED DNA POLYMERASE INHIBITOR		EEC-I	TOP-Differential-HighSensitivity	-0.29
	sig-15568	C2-DIHYDROCERAMIDE	C2-DIHYDROCERAMIDE			EEC-I	TOP-Differential-HighSensitivity	-0.3
	sig-9598	ERIOCHROME-BLACK-T	ERIOCHROME-BLACK-T			EEC-I	TOP-Differential-HighSensitivity	-0.32
	sig-1293	PARGYLINE	PARGYLINE	MONOAMINE OXIDASE INHIBITOR	MAOB; MAOA	EEC-I	TOP-Differential-HighSensitivity	-0.35
	sig-2380	TRIMIDOX	TRIMIDOX			EEC-I	TOP-Differential-HighSensitivity	-0.37
	sig-1723	QUINIDINE	QUINIDINE	SODIUM CHANNEL BLOCKER	KCNH2; SLC29A4; KCNA5; KCNH5; KCNK1; KCNH1; KCNK6; KCNA7; SCN5A	EEC-I	TOP-Differential-HighSensitivity	-0.39
	sig-2836	HALCINONIDE	HALCINONIDE	GLUCOCORTICOID RECEPTOR AGONIST	NR3C1	EEC-I	TOP-Differential-HighSensitivity	-0.4
	sig-1841	AXITINIB	AXITINIB	VEGFR INHIBITOR; PDGFR TYROSINE KINASE RECEPTOR INHIBITOR	PLK4; FLT4; KDR; FLT1; CSF1	EEC-I	TOP-Differential-HighSensitivity	-0.41
	sig-5688	ONDANSETRON	ONDANSETRON	SEROTONIN RECEPTOR ANTAGONIST	OPRM1; HTR1A; HTR1B; HTR3A; HTR4; HTR3B	EEC-I	TOP-Differential-HighSensitivity	-0.41
	sig-7060	PHENAZONE	PHENAZONE	CYCLOOXYGENASE INHIBITOR	PTGS1; PTGS2	EEC-I	TOP-Differential-HighSensitivity	-0.42
	sig-3076	KM-04501	KM-04501			EEC-I	TOP-Differential-HighSensitivity	-0.42
	sig-20621	PHENAZONE	PHENAZONE	CYCLOOXYGENASE INHIBITOR	PTGS1; PTGS2	EEC-I	TOP-Differential-HighSensitivity	-0.44
	sig-1026	CETRAXATE	CETRAXATE			EEC-I	TOP-Differential-HighSensitivity	-0.47
	sig-6056	JAS07-009	JAS07-009			EEC-I	TOP-Differential-HighSensitivity	-0.47
	sig-20841	GW-4064	GW-4064	FXR AGONIST	NR1H4	EEC-I	TOP-Differential-HighSensitivity	-0.5
	sig-2753	SB-200646	SB-200646	SEROTONIN RECEPTOR ANTAGONIST	HTR2B; HTR2C	EEC-I	TOP-Differential-HighSensitivity	-0.5
	sig-689	SECURININE	SECURININE	GABA RECEPTOR ANTAGONIST; TP53 ACTIVATOR	GABRA1	EEC-I	TOP-Differential-HighSensitivity	-0.5
	sig-20812	HALCINONIDE	HALCINONIDE	GLUCOCORTICOID RECEPTOR AGONIST	NR3C1	EEC-I	TOP-Differential-HighSensitivity	-0.51
	sig-2110	IWR-1-ENDO	IWR-1-ENDO			EEC-I	TOP-Differential-HighSensitivity	-0.52
	sig-14858	TIAPRIDE	TIAPRIDE	DOPAMINE RECEPTOR ANTAGONIST	DRD3; DRD2	EEC-I	TOP-Differential-HighSensitivity	-0.54
	sig-14858	TIAPRIDE	TIAPRIDE	DOPAMINE RECEPTOR ANTAGONIST	DRD3; DRD2	EEC-I	TOP-Differential-HighSensitivity	-0.55
	sig-17593	BG-1009	BG-1009			EEC-I	TOP-Differential-HighSensitivity	-0.55
	sig-614	KU-C104133	KU-C104133			EEC-I	TOP-Differential-HighSensitivity	-0.56
	sig-2144	HYDROCORTISONE	HYDROCORTISONE	GLUCOCORTICOID RECEPTOR AGONIST		EEC-I	TOP-Differential-HighSensitivity	-0.56
	sig-2344	SEROTONIN	SEROTONIN	GROWTH FACTOR RECEPTOR ACTIVATOR	HTR2B; HTR4; HTR1F; HTR1A; HTR2C; HTR5A; SLC36A1; HTR6; HTR1B; DRD5; HTR3A; DRD1; HTR2A; HTR3B; HTR7; HTR1D; HTR1E	EEC-I	TOP-Differential-HighSensitivity	-0.57
	sig-7367	OXYPHENBUTAZONE	OXYPHENBUTAZONE	CYCLOOXYGENASE INHIBITOR	PTGS2; PLA2G2E; PTGS1	EEC-I	TOP-Differential-HighSensitivity	-0.58
	sig-2347	SIB-1508Y	SIB-1508Y			EEC-I	TOP-Differential-HighSensitivity	-0.59
	sig-1168	FLUMETASONE	FLUMETASONE	GLUCOCORTICOID RECEPTOR AGONIST	NR3C1	EEC-I	TOP-Differential-HighSensitivity	-0.62
	sig-6712	PX-12	PX-12	THIOREDOXIN INHIBITOR	TXNRD1; TXN	EEC-I	TOP-Differential-HighSensitivity	-0.63
	sig-4314	KU-C104253	KU-C104253			EEC-I	TOP-Differential-HighSensitivity	-0.63
	sig-4250	TRIBUTYLTIN	TRIBUTYLTIN			EEC-I	TOP-Differential-HighSensitivity	-0.65
	sig-16246	BRIMONIDINE	BRIMONIDINE	ADRENERGIC RECEPTOR AGONIST	ADRA2A; ADRA2B; ADRA2C	EEC-I	TOP-Differential-HighSensitivity	-0.66
	sig-6099	BRUCINE	BRUCINE	GLYCINE RECEPTOR ANTAGONIST	CHRM2; CHRM5; CHRM3; CHRM4; CHRM1	EEC-I	TOP-Differential-HighSensitivity	-0.68
	sig-3209	BU-239	BU-239	IMIDAZOLINE LIGAND; IMIDAZOLINE RECEPTOR AGONIST		EEC-I	TOP-Differential-HighSensitivity	-0.68
	sig-4349	CAM-9-021	CAM-9-021			EEC-I	TOP-Differential-HighSensitivity	-0.73
	sig-5984	PIRIBEDIL	PIRIBEDIL	DOPAMINE RECEPTOR AGONIST	ADRA2C; DRD2; HTR2B; DRD3; HTR1A; ADRA2A; DRD4; ADRA1A	EEC-I	TOP-Differential-HighSensitivity	-0.77
	sig-2488	IDEBENONE	IDEBENONE	CALCIUM CHANNEL MODULATOR		EEC-I	TOP-Differential-HighSensitivity	-0.79
	sig-6538	ICOSAPENT	ICOSAPENT	PLATELET AGGREGATION INHIBITOR	PPARG; TRPV1; PTGS2; PTGS1; FADS1; FFAR1; ACSL3; SLC8A1; ACSL4; PPARD	EEC-I	TOP-Differential-HighSensitivity	-0.8
	sig-1309	PIT	PIT	PURINERGIC RECEPTOR ANTAGONIST	P2RY1	EEC-I	TOP-Differential-HighSensitivity	-0.81
	sig-7103	MK-1775	MK-1775	WEE1 KINASE INHIBITOR	WEE1	EEC-I	TOP-Differential-HighSensitivity	-0.82
	sig-2659	TALNIFLUMATE	TALNIFLUMATE	CYCLOOXYGENASE INHIBITOR	CLCA1	EEC-I	TOP-Differential-HighSensitivity	-0.82
	sig-9577	FENTIAZAC	FENTIAZAC	CYCLOOXYGENASE INHIBITOR	PTGS1; PTGS2	EEC-I	TOP-Differential-HighSensitivity	-0.86
	sig-20679	PREDNISONE	PREDNISONE	GLUCOCORTICOID RECEPTOR AGONIST	NR3C1; HSD11B1	EEC-I	TOP-Differential-HighSensitivity	-0.87
	sig-15797	JNJ-16259685	JNJ-16259685	GLUTAMATE RECEPTOR ANTAGONIST	GRM1	EEC-I	TOP-Differential-HighSensitivity	-0.88
	sig-2036	CLINDAMYCIN	CLINDAMYCIN	PROTEIN SYNTHESIS INHIBITOR		EEC-I	TOP-Differential-HighSensitivity	-0.89
	sig-6447	ALISKIREN	ALISKIREN	ANTIHYPERTENSIVE AGENT	REN	EEC-I	TOP-Differential-HighSensitivity	-0.93
	sig-2137	HOMATROPINE	HOMATROPINE	ACETYLCHOLINE RECEPTOR ANTAGONIST	CHRM1; CES1	EEC-I	TOP-Differential-HighSensitivity	-0.93
	sig-13525	BG-1025	BG-1025			EEC-I	TOP-Differential-HighSensitivity	-0.93
	sig-20598	FLUTICASONE	FLUTICASONE			EEC-I	TOP-Differential-HighSensitivity	-0.93
	sig-6206	KUC103893N	KUC103893N			EEC-I	TOP-Differential-HighSensitivity	-0.95
	sig-10514	KU-C104230	KU-C104230			EEC-I	TOP-Differential-HighSensitivity	-0.96
	sig-1375	SKATOLE	SKATOLE			EEC-I	TOP-Differential-HighSensitivity	-0.97
	sig-12952	BML-284	BML-284			EEC-I	TOP-Differential-HighSensitivity	-0.97
	sig-8268	SERICETIN	SERICETIN			EEC-I	TOP-Differential-HighSensitivity	-0.98
	sig-19543	EMF-SUMO1-3	EMF-SUMO1-3			EEC-I	TOP-Differential-HighSensitivity	-0.99
	sig-9795	BML-210	BML-210			EEC-I	TOP-Differential-HighSensitivity	-1.01
	sig-2668	ROQUINIMEX	ROQUINIMEX	TNF PRODUCTION INHIBITOR; ANGIOGENESIS INHIBITOR		EEC-I	TOP-Differential-HighSensitivity	-1.02
	sig-1288	OLOMOUCINE	OLOMOUCINE	CDK INHIBITOR	CDK5; MAPK1; CDK1; CDK2	EEC-I	TOP-Differential-HighSensitivity	-1.05
	sig-7571	NISOLDIPINE	NISOLDIPINE	CALCIUM CHANNEL BLOCKER	CACNA2D1; CACNA1D; CACNA1F; CACNA1S; CACNB2; CACNA1C	EEC-I	TOP-Differential-HighSensitivity	-1.06
	sig-2137	HOMATROPINE	HOMATROPINE	ACETYLCHOLINE RECEPTOR ANTAGONIST	CHRM1; CES1	EEC-I	TOP-Differential-HighSensitivity	-1.07
	sig-7563	IONOMYCIN	IONOMYCIN			EEC-I	TOP-Differential-HighSensitivity	-1.07
	sig-2117	EX-527	EX-527	SIRT INHIBITOR	SIRT1	EEC-I	TOP-Differential-HighSensitivity	-1.08
	sig-10572	SORAFENIB	SORAFENIB	PDGFR TYROSINE KINASE RECEPTOR INHIBITOR; KIT INHIBITOR; RAF INHIBITOR; VEGFR INHIBITOR; RET TYROSINE KINASE INHIBITOR; FLT3 INHIBITOR	KDR; BRAF; RAF1; FLT4; RET; FLT1; FGFR1; KIT; PDGFRB; DDR2; FLT3	EEC-I	TOP-Differential-HighSensitivity	-1.08
	sig-20780	AM-404	AM-404	TRPV ANTAGONIST; FAAH INHIBITOR; CYCLOOXYGENASE INHIBITOR	FAAH; TRPV1; CNR1; CNR2	EEC-I	TOP-Differential-HighSensitivity	-1.09
	sig-13277	SULFAGUANIDINE	SULFAGUANIDINE	BACTERIAL ANTIFOLATE		EEC-I	TOP-Differential-HighSensitivity	-1.09
	sig-3573	ZM-323881	ZM-323881	VEGFR INHIBITOR	KDR	EEC-I	TOP-Differential-HighSensitivity	-1.1
	sig-2171	LBH-589	LBH-589			EEC-I	TOP-Differential-HighSensitivity	-1.15
	sig-3415	RYANODINE	RYANODINE			EEC-I	TOP-Differential-HighSensitivity	-1.16
	sig-17610	SUXIBUZONE	SUXIBUZONE	CYCLOOXYGENASE INHIBITOR		EEC-I	TOP-Differential-HighSensitivity	-1.17
	sig-2209	NOR-2-CHLORPROMAZINE	NOR-2-CHLORPROMAZINE			EEC-I	TOP-Differential-HighSensitivity	-1.18
	sig-894	ORMETOPRIM	ORMETOPRIM			EEC-I	TOP-Differential-HighSensitivity	-1.18
	sig-16687	DICLOFENAMIDE	DICLOFENAMIDE	CARBONIC ANHYDRASE INHIBITOR	CA2; CA12; CA1; CA4; CA7	EEC-I	TOP-Differential-HighSensitivity	-1.19
	sig-13326	BETULINIC-ACID	BETULINIC-ACID	APOPTOSIS STIMULANT; NFKB PATHWAY INHIBITOR	GPBAR1	EEC-I	TOP-Differential-HighSensitivity	-1.2
	sig-2095	DESMETHYL-DASB	DESMETHYL-DASB			EEC-I	TOP-Differential-HighSensitivity	-1.2
	sig-15807	ACETYL-GERANYL-CYSTEINE	ACETYL-GERANYL-CYSTEINE			EEC-I	TOP-Differential-HighSensitivity	-1.2
	sig-10514	KU-C104230	KU-C104230			EEC-I	TOP-Differential-HighSensitivity	-1.2
	sig-11153	FOSFOSAL	FOSFOSAL	PHOSPHODIESTERASE INHIBITOR	PTGS1; PTGS2	EEC-I	TOP-Differential-HighSensitivity	-1.21
	sig-10707	SR-48692	SR-48692			EEC-I	TOP-Differential-HighSensitivity	-1.21
	sig-20454	SULINDAC	SULINDAC	CYCLOOXYGENASE INHIBITOR	PTGDR2; PPARD; AKR1B1; PTGS2; PTGS1; MAPK3	EEC-I	TOP-Differential-HighSensitivity	-1.22
	sig-8390	RYUVIDINE	RYUVIDINE	HISTONE LYSINE METHYLTRANSFERASE INHIBITOR	CDK2; CDK4	EEC-I	TOP-Differential-HighSensitivity	-1.22
	sig-4325	NITRENDIPINE	NITRENDIPINE	CALCIUM CHANNEL BLOCKER	CACNA1D; KCNN4; CACNA1S; CACNA2D1; CACNA2D2; CACNG1; CACNA1H; CACNA1C; CACNB2	EEC-I	TOP-Differential-HighSensitivity	-1.22
	sig-16893	DIAZOXIDE	DIAZOXIDE	POTASSIUM CHANNEL ACTIVATOR	CA2; SLC12A3; KCNJ11; KCNMA1; ATP1A1; CA1; KCNJ8	EEC-I	TOP-Differential-HighSensitivity	-1.24
	sig-842	ASSINEX_D328	ASSINEX_D328			EEC-I	TOP-Differential-HighSensitivity	-1.24
	sig-2207	NOR-1-CHLORPROMAZINE	NOR-1-CHLORPROMAZINE			EEC-I	TOP-Differential-HighSensitivity	-1.24
	sig-2456	CYCLOPHOSPHAMIDE	CYCLOPHOSPHAMIDE	DNA ALKYLATING AGENT	CYP2C18; CYP2B6; CYP2C9; CYP3A4; CYP2A6; CYP3A5; CYP2D6; CYP2C8; CYP3A7; CYP2C19	EEC-I	TOP-Differential-HighSensitivity	-1.26
	sig-7345	VINBLASTINE	VINBLASTINE	MICROTUBULE INHIBITOR; TUBULIN INHIBITOR	TUBE1; TUBG1; TUBA1A; JUN; TUBD1; TUBB	EEC-I	TOP-Differential-HighSensitivity	-1.28
	sig-597	THIOPROPERAZINE	THIOPROPERAZINE	DOPAMINE RECEPTOR ANTAGONIST	HTR2A; HTR1A; DRD1; DRD2; ADRA1B; ADRA1A	EEC-I	TOP-Differential-HighSensitivity	-1.28
	sig-584	AS-605240	AS-605240			EEC-I	TOP-Differential-HighSensitivity	-1.29
	sig-1698	JFD02227	JFD02227			EEC-I	TOP-Differential-HighSensitivity	-1.3
	sig-19351	LY-255283	LY-255283	LEUKOTRIENE RECEPTOR ANTAGONIST	LTB4R2; LTB4R	EEC-I	TOP-Differential-HighSensitivity	-1.31
	sig-20780	AM-404	AM-404	TRPV ANTAGONIST; FAAH INHIBITOR; CYCLOOXYGENASE INHIBITOR	FAAH; TRPV1; CNR1; CNR2	EEC-I	TOP-Differential-HighSensitivity	-1.31
	sig-10572	SORAFENIB	SORAFENIB	PDGFR TYROSINE KINASE RECEPTOR INHIBITOR; KIT INHIBITOR; RAF INHIBITOR; VEGFR INHIBITOR; RET TYROSINE KINASE INHIBITOR; FLT3 INHIBITOR	KDR; BRAF; RAF1; FLT4; RET; FLT1; FGFR1; KIT; PDGFRB; DDR2; FLT3	EEC-I	TOP-Differential-HighSensitivity	-1.33
	sig-6645	TRANS-7-HYDROXY-PIPAT	TRANS-7-HYDROXY-PIPAT			EEC-I	TOP-Differential-HighSensitivity	-1.34
	sig-20841	GW-4064	GW-4064	FXR AGONIST	NR1H4	EEC-I	TOP-Differential-HighSensitivity	-1.35
	sig-2117	EX-527	EX-527	SIRT INHIBITOR	SIRT1	EEC-I	TOP-Differential-HighSensitivity	-1.37
	sig-2052	CORTISONE	CORTISONE	GLUCOCORTICOID RECEPTOR AGONIST	NR3C1	EEC-I	TOP-Differential-HighSensitivity	-1.37
	sig-3357	BH3I-1	BH3I-1			EEC-I	TOP-Differential-HighSensitivity	-1.37
	sig-7054	PREDNICARBATE	PREDNICARBATE	PHOSPHOLIPASE ACTIVATOR	NR3C1; PLA2G1B	EEC-I	TOP-Differential-HighSensitivity	-1.38
	sig-2812	GRAVEOLINE	GRAVEOLINE			EEC-I	TOP-Differential-HighSensitivity	-1.38
	sig-662	KCL	KCL			EEC-I	TOP-Differential-HighSensitivity	-1.39
	sig-2691	MEDETOMIDINE	MEDETOMIDINE	ADRENERGIC RECEPTOR AGONIST	ADRA1D; ADRA2B; ADRA1B; ADRA1A; ADRA2C; ADRA2A	EEC-I	TOP-Differential-HighSensitivity	-1.41
	sig-6854	APOPTOSIS-ACTIVATOR-II	APOPTOSIS-ACTIVATOR-II	CARBOXYLESTERASE INHIBITOR	BCHE; CES1	EEC-I	TOP-Differential-HighSensitivity	-1.43
	sig-2095	DESMETHYL-DASB	DESMETHYL-DASB			EEC-I	TOP-Differential-HighSensitivity	-1.43
	sig-1912	1-METHYLISOQUINOLINE	1-METHYLISOQUINOLINE			EEC-I	TOP-Differential-HighSensitivity	-1.43
	sig-7914	AMINOBENZTROPINE	AMINOBENZTROPINE			EEC-I	TOP-Differential-HighSensitivity	-1.43
	sig-18455	KM-00927	KM-00927			EEC-I	TOP-Differential-HighSensitivity	-1.43
	sig-9123	NOCODAZOLE	NOCODAZOLE	TUBULIN INHIBITOR	HPGDS	EEC-I	TOP-Differential-HighSensitivity	-1.44
	sig-20450	NOR-1-CHLORPROMAZINE	NOR-1-CHLORPROMAZINE			EEC-I	TOP-Differential-HighSensitivity	-1.45
	sig-2353	SKF-83822	SKF-83822			EEC-I	TOP-Differential-HighSensitivity	-1.48
	sig-2716	GINSENOSIDE	GINSENOSIDE			EEC-I	TOP-Differential-HighSensitivity	-1.48
	sig-7436	K784-3391	K784-3391			EEC-I	TOP-Differential-HighSensitivity	-1.48
	sig-6645	TRANS-7-HYDROXY-PIPAT	TRANS-7-HYDROXY-PIPAT			EEC-I	TOP-Differential-HighSensitivity	-1.48
	sig-7019	BMS-777607	BMS-777607	TYROSINE KINASE INHIBITOR; AXL KINASE INHIBITOR; FLT3 INHIBITOR; C-MET INHIBITOR; HEPATOCYTE GROWTH FACTOR RECEPTOR INHIBITOR; MACROPHAGE INHIBITOR	MST1R; MET; TYRO3; AXL; MERTK	EEC-I	TOP-Differential-HighSensitivity	-1.49
	sig-17617	AUSTRICINE	AUSTRICINE			EEC-I	TOP-Differential-HighSensitivity	-1.49
	sig-14213	CHLORHEXIDINE	CHLORHEXIDINE	MEMBRANE INTEGRITY INHIBITOR		EEC-I	TOP-Differential-HighSensitivity	-1.52
	sig-6555	SKF-81297	SKF-81297	DOPAMINE RECEPTOR AGONIST	DRD5; DRD1	EEC-I	TOP-Differential-HighSensitivity	-1.53
	sig-1830	2-AMINOTETRALIN	2-AMINOTETRALIN			EEC-I	TOP-Differential-HighSensitivity	-1.54
	sig-20679	PREDNISONE	PREDNISONE	GLUCOCORTICOID RECEPTOR AGONIST	NR3C1; HSD11B1	EEC-I	TOP-Differential-HighSensitivity	-1.56
	sig-6488	SPB02137	SPB02137			EEC-I	TOP-Differential-HighSensitivity	-1.57
	sig-1088	STRYCHNINE	STRYCHNINE	ACETYLCHOLINE RECEPTOR ANTAGONIST	GLRA3; CHRNA9; CHRM1; GLRA2; CHRM5; GLRB; CHRM2; GLRA1; CHRNA10; CHRM4; CHRM3	EEC-I	TOP-Differential-HighSensitivity	-1.58
	sig-19789	DEFLAZACORT	DEFLAZACORT	GLUCOCORTICOID RECEPTOR AGONIST	NR3C1	EEC-I	TOP-Differential-HighSensitivity	-1.6
	sig-20459	ISOXSUPRINE	ISOXSUPRINE	ADRENERGIC RECEPTOR AGONIST	ADRB2	EEC-I	TOP-Differential-HighSensitivity	-1.6
	sig-12772	BG-1006	BG-1006			EEC-I	TOP-Differential-HighSensitivity	-1.6
	sig-7292	HDAC3-SELECTIVE	HDAC3-SELECTIVE			EEC-I	TOP-Differential-HighSensitivity	-1.6
	sig-6447	ALISKIREN	ALISKIREN	ANTIHYPERTENSIVE AGENT	REN	EEC-I	TOP-Differential-HighSensitivity	-1.61
	sig-9007	GELDANAMYCIN	GELDANAMYCIN	HSP INHIBITOR	HSP90AA1; HSP90AB1	EEC-I	TOP-Differential-HighSensitivity	-1.61
	sig-2161	DALCETRAPIB	DALCETRAPIB	CHOLESTERYLESTER TRANSFER PROTEIN INHIBITOR	CETP	EEC-I	TOP-Differential-HighSensitivity	-1.62
	sig-3205	LY-225910	LY-225910	CCK RECEPTOR ANTAGONIST	CCKBR	EEC-I	TOP-Differential-HighSensitivity	-1.62
	sig-6168	EXO-1	EXO-1	ARF INHIBITOR		EEC-I	TOP-Differential-HighSensitivity	-1.63
	sig-20824	ESEROLINE	ESEROLINE			EEC-I	TOP-Differential-HighSensitivity	-1.63
	sig-2753	SB-200646	SB-200646	SEROTONIN RECEPTOR ANTAGONIST	HTR2B; HTR2C	EEC-I	TOP-Differential-HighSensitivity	-1.64
	sig-2782	ROBUSTIC-ACID	ROBUSTIC-ACID			EEC-I	TOP-Differential-HighSensitivity	-1.64
	sig-2348	SIB-1553A	SIB-1553A			EEC-I	TOP-Differential-HighSensitivity	-1.64
	sig-13202	RESERPINE	RESERPINE	VESICULAR MONOAMINE TRANSPORTER INHIBITOR	SLC18A2; SLC18A1	EEC-I	TOP-Differential-HighSensitivity	-1.66
	sig-20279	FORMOTEROL	FORMOTEROL	ADRENERGIC RECEPTOR AGONIST	ADRB2	EEC-I	TOP-Differential-HighSensitivity	-1.66
	sig-611	FIPEXIDE	FIPEXIDE	PSYCHOACTIVE DRUG		EEC-I	TOP-Differential-HighSensitivity	-1.66
	sig-7013	PREGNENOLONE	PREGNENOLONE	GLUTAMATE RECEPTOR MODULATOR	SULT2B1; CYP17A1	EEC-I	TOP-Differential-HighSensitivity	-1.68
	sig-20832	DANTROLENE	DANTROLENE	CALCIUM CHANNEL BLOCKER	RYR1; RYR3	EEC-I	TOP-Differential-HighSensitivity	-1.68
	sig-2204	SR-144528	SR-144528			EEC-I	TOP-Differential-HighSensitivity	-1.69
	sig-20433	BRIVANIB	BRIVANIB	VEGFR INHIBITOR; FGFR INHIBITOR	KCNH2; FGFR1; CYP3A4; FLT1; KDR	EEC-I	TOP-Differential-HighSensitivity	-1.7
	sig-10727	BIETASERPINE	BIETASERPINE			EEC-I	TOP-Differential-HighSensitivity	-1.72
	sig-20582	Y-27632	Y-27632	RHO ASSOCIATED KINASE INHIBITOR	PKIA; ROCK2; PKN2; PRKCE; ROCK1; PRKACA	EEC-I	TOP-Differential-HighSensitivity	-1.75
	sig-12726	LATAMOXEF	LATAMOXEF	BACTERIAL CELL WALL SYNTHESIS INHIBITOR		EEC-I	TOP-Differential-HighSensitivity	-1.75
	sig-8360	ISOROTENONE	ISOROTENONE			EEC-I	TOP-Differential-HighSensitivity	-1.75
	sig-2155	ISONICOTINAMIDE	ISONICOTINAMIDE			EEC-I	TOP-Differential-HighSensitivity	-1.75
	sig-13651	BG-1004	BG-1004			EEC-I	TOP-Differential-HighSensitivity	-1.75
	sig-17339	IDOXURIDINE	IDOXURIDINE	DNA DIRECTED DNA POLYMERASE INHIBITOR		EEC-I	TOP-Differential-HighSensitivity	-1.75
	sig-18488	BG-1028	BG-1028			EEC-I	TOP-Differential-HighSensitivity	-1.75
	sig-19825	GW-7647	GW-7647	PPAR RECEPTOR AGONIST	PPARA	EEC-I	TOP-Differential-HighSensitivity	-1.76
	sig-2096	DESOXIMETASONE	DESOXIMETASONE	GLUCOCORTICOID RECEPTOR AGONIST	NR3C1; PLA2G1B	EEC-I	TOP-Differential-HighSensitivity	-1.77
	sig-614	KU-C104133	KU-C104133			EEC-I	TOP-Differential-HighSensitivity	-1.77
	sig-2209	NOR-2-CHLORPROMAZINE	NOR-2-CHLORPROMAZINE			EEC-I	TOP-Differential-HighSensitivity	-1.79
	sig-7436	K784-3391	K784-3391			EEC-I	TOP-Differential-HighSensitivity	-1.79
	sig-10727	BIETASERPINE	BIETASERPINE			EEC-I	TOP-Differential-HighSensitivity	-1.79
	sig-5722	FUMONISIN-B1	FUMONISIN-B1			EEC-I	TOP-Differential-HighSensitivity	-1.81
	sig-13202	RESERPINE	RESERPINE	VESICULAR MONOAMINE TRANSPORTER INHIBITOR	SLC18A2; SLC18A1	EEC-I	TOP-Differential-HighSensitivity	-1.82
	sig-5790	15-DELTA-PROSTAGLANDIN-J2	15-DELTA-PROSTAGLANDIN-J2			EEC-I	TOP-Differential-HighSensitivity	-1.82
	sig-9221	RIMONABANT	RIMONABANT	CANNABINOID RECEPTOR ANTAGONIST	GPR55; CNR1	EEC-I	TOP-Differential-HighSensitivity	-1.83
	sig-6140	TELMISARTAN	TELMISARTAN	ANGIOTENSIN RECEPTOR ANTAGONIST	AGTR1; PPARG	EEC-I	TOP-Differential-HighSensitivity	-1.83
	sig-3415	RYANODINE	RYANODINE			EEC-I	TOP-Differential-HighSensitivity	-1.83
	sig-14130	SULPIRIDE	SULPIRIDE	DOPAMINE RECEPTOR ANTAGONIST		EEC-I	TOP-Differential-HighSensitivity	-1.84
	sig-2380	TRIMIDOX	TRIMIDOX			EEC-I	TOP-Differential-HighSensitivity	-1.84
	sig-8648	BG-1003	BG-1003			EEC-I	TOP-Differential-HighSensitivity	-1.85
	sig-16275	AMPICILLIN	AMPICILLIN	BACTERIAL CELL WALL SYNTHESIS INHIBITOR		EEC-I	TOP-Differential-HighSensitivity	-1.85
	sig-19351	LY-255283	LY-255283	LEUKOTRIENE RECEPTOR ANTAGONIST	LTB4R2; LTB4R	EEC-I	TOP-Differential-HighSensitivity	-1.86
	sig-2204	SR-144528	SR-144528			EEC-I	TOP-Differential-HighSensitivity	-1.86
	sig-8698	NO-ASA	NO-ASA	CYCLOOXYGENASE INHIBITOR	PTGS2	EEC-I	TOP-Differential-HighSensitivity	-1.87
	sig-17561	RO-3306	RO-3306			EEC-I	TOP-Differential-HighSensitivity	-1.88
	sig-1912	1-METHYLISOQUINOLINE	1-METHYLISOQUINOLINE			EEC-I	TOP-Differential-HighSensitivity	-1.89
	sig-20829	AUSTRICINE	AUSTRICINE			EEC-I	TOP-Differential-HighSensitivity	-1.89
	sig-2873	2-(BIPHENYL-4-YLSULFONAMIDO)PENTANEDIOIC-ACID	2-(BIPHENYL-4-YLSULFONAMIDO)PENTANEDIOIC-ACID			EEC-I	TOP-Differential-HighSensitivity	-1.9
	sig-7298	TACEDINALINE	TACEDINALINE	HDAC INHIBITOR	HDAC1	EEC-I	TOP-Differential-HighSensitivity	-1.91
	sig-4349	CAM-9-021	CAM-9-021			EEC-I	TOP-Differential-HighSensitivity	-1.91
	sig-19966	FLUORO-SAHA	FLUORO-SAHA			EEC-I	TOP-Differential-HighSensitivity	-1.91
	sig-2873	2-(BIPHENYL-4-YLSULFONAMIDO)PENTANEDIOIC-ACID	2-(BIPHENYL-4-YLSULFONAMIDO)PENTANEDIOIC-ACID			EEC-I	TOP-Differential-HighSensitivity	-1.92
	sig-14213	CHLORHEXIDINE	CHLORHEXIDINE	MEMBRANE INTEGRITY INHIBITOR		EEC-I	TOP-Differential-HighSensitivity	-1.92
	sig-7178	MEBENDAZOLE	MEBENDAZOLE	TUBULIN INHIBITOR	TUBB; TUBB4B; TUBA1A	EEC-I	TOP-Differential-HighSensitivity	-1.94
	sig-7021	VALPROIC-ACID	VALPROIC-ACID	HDAC INHIBITOR	SCN2B; SCN4A; SCN5A; SCN3B; SCN4B; SCN2A; SCN11A; SCN8A; ALDH5A1; HDAC9; SCN3A; HDAC1; HDAC2; ACADSB; SCN9A; SCN7A; OGDH; ABAT; SCN1A; SCN1B; SCN10A	EEC-I	TOP-Differential-HighSensitivity	-1.94
	sig-2835	CROMAKALIM	CROMAKALIM			EEC-I	TOP-Differential-HighSensitivity	-1.94
	sig-894	ORMETOPRIM	ORMETOPRIM			EEC-I	TOP-Differential-HighSensitivity	-1.95
	sig-3678	PSH-028	PSH-028			EEC-I	TOP-Differential-HighSensitivity	-1.95
	sig-9221	RIMONABANT	RIMONABANT	CANNABINOID RECEPTOR ANTAGONIST	GPR55; CNR1	EEC-I	TOP-Differential-HighSensitivity	-1.96
	sig-10191	BG-1013	BG-1013			EEC-I	TOP-Differential-HighSensitivity	-1.99
	sig-7178	MEBENDAZOLE	MEBENDAZOLE	TUBULIN INHIBITOR	TUBB; TUBB4B; TUBA1A	EEC-I	TOP-Differential-HighSensitivity	-2
	sig-6569	EVEROLIMUS	EVEROLIMUS	MTOR INHIBITOR	MTOR	EEC-I	TOP-Differential-HighSensitivity	-2
	sig-6299	GSK-429286A	GSK-429286A	RHO ASSOCIATED KINASE INHIBITOR	ROCK1	EEC-I	TOP-Differential-HighSensitivity	-2.01
	sig-17610	SUXIBUZONE	SUXIBUZONE	CYCLOOXYGENASE INHIBITOR		EEC-I	TOP-Differential-HighSensitivity	-2.01
	sig-2110	IWR-1-ENDO	IWR-1-ENDO			EEC-I	TOP-Differential-HighSensitivity	-2.01
	sig-17617	AUSTRICINE	AUSTRICINE			EEC-I	TOP-Differential-HighSensitivity	-2.02
	sig-3007	CINNARIZINE	CINNARIZINE	CALCIUM CHANNEL BLOCKER	CACNA1F; CACNA1G; CACNA1C; DRD5; CHRM5; CHRM2; DRD1; CHRM1; CACNA1S; CACNA1H; CHRM4; DRD2; CHRM3; CACNA1D; HRH1; CACNA1I	EEC-I	TOP-Differential-HighSensitivity	-2.03
	sig-10494	OXICONAZOLE	OXICONAZOLE	BACTERIAL CELL WALL SYNTHESIS INHIBITOR		EEC-I	TOP-Differential-HighSensitivity	-2.03
	sig-7020	FENOBAM	FENOBAM	GLUTAMATE RECEPTOR ANTAGONIST	GRM5	EEC-I	TOP-Differential-HighSensitivity	-2.04
	sig-1826	AGK-2	AGK-2			EEC-I	TOP-Differential-HighSensitivity	-2.04
	sig-2543	PENCICLOVIR	PENCICLOVIR	DNA DIRECTED DNA POLYMERASE INHIBITOR		EEC-I	TOP-Differential-HighSensitivity	-2.05
	sig-7436	K784-3391	K784-3391			EEC-I	TOP-Differential-HighSensitivity	-2.05
	sig-5914	ISOLIQUIRITIGENIN	ISOLIQUIRITIGENIN	GUANYLATE CYCLASE ACTIVATOR	GABBR1	EEC-I	TOP-Differential-HighSensitivity	-2.08
	sig-3364	MW-STK33-2C	MW-STK33-2C			EEC-I	TOP-Differential-HighSensitivity	-2.08
	sig-19825	GW-7647	GW-7647	PPAR RECEPTOR AGONIST	PPARA	EEC-I	TOP-Differential-HighSensitivity	-2.09
	sig-584	AS-605240	AS-605240			EEC-I	TOP-Differential-HighSensitivity	-2.09
	sig-7345	VINBLASTINE	VINBLASTINE	MICROTUBULE INHIBITOR; TUBULIN INHIBITOR	TUBE1; TUBG1; TUBA1A; JUN; TUBD1; TUBB	EEC-I	TOP-Differential-HighSensitivity	-2.1
	sig-2782	ROBUSTIC-ACID	ROBUSTIC-ACID			EEC-I	TOP-Differential-HighSensitivity	-2.11
	sig-6484	MIRIN	MIRIN			EEC-I	TOP-Differential-HighSensitivity	-2.11
	sig-2344	SEROTONIN	SEROTONIN	GROWTH FACTOR RECEPTOR ACTIVATOR	HTR2B; HTR4; HTR1F; HTR1A; HTR2C; HTR5A; SLC36A1; HTR6; HTR1B; DRD5; HTR3A; DRD1; HTR2A; HTR3B; HTR7; HTR1D; HTR1E	EEC-I	TOP-Differential-HighSensitivity	-2.12
	sig-20829	AUSTRICINE	AUSTRICINE			EEC-I	TOP-Differential-HighSensitivity	-2.12
	sig-1124	MEPHENESIN	MEPHENESIN	MUSCLE RELAXANT		EEC-I	TOP-Differential-HighSensitivity	-2.12
	sig-2142	HU-211	HU-211			EEC-I	TOP-Differential-HighSensitivity	-2.13
	sig-6555	SKF-81297	SKF-81297	DOPAMINE RECEPTOR AGONIST	DRD5; DRD1	EEC-I	TOP-Differential-HighSensitivity	-2.14
	sig-9123	NOCODAZOLE	NOCODAZOLE	TUBULIN INHIBITOR	HPGDS	EEC-I	TOP-Differential-HighSensitivity	-2.15
	sig-1207	HYOSCYAMINE	HYOSCYAMINE	ACETYLCHOLINE RECEPTOR ANTAGONIST	CHRM1; CHRM4; CHRM2; CHRM3	EEC-I	TOP-Differential-HighSensitivity	-2.15
	sig-1178	GANGLIOSIDE	GANGLIOSIDE			EEC-I	TOP-Differential-HighSensitivity	-2.15
	sig-1178	GANGLIOSIDE	GANGLIOSIDE			EEC-I	TOP-Differential-HighSensitivity	-2.16
	sig-17617	AUSTRICINE	AUSTRICINE			EEC-I	TOP-Differential-HighSensitivity	-2.18
	sig-3357	BH3I-1	BH3I-1			EEC-I	TOP-Differential-HighSensitivity	-2.18
	sig-6854	APOPTOSIS-ACTIVATOR-II	APOPTOSIS-ACTIVATOR-II	CARBOXYLESTERASE INHIBITOR	BCHE; CES1	EEC-I	TOP-Differential-HighSensitivity	-2.19
	sig-6326	EMF-SUMO1-2	EMF-SUMO1-2			EEC-I	TOP-Differential-HighSensitivity	-2.19
	sig-2052	CORTISONE	CORTISONE	GLUCOCORTICOID RECEPTOR AGONIST	NR3C1	EEC-I	TOP-Differential-HighSensitivity	-2.2
	sig-20310	PENBUTOLOL	PENBUTOLOL	ADRENERGIC RECEPTOR ANTAGONIST	HTR1B; ADRB2; HTR1A; ADRB1	EEC-I	TOP-Differential-HighSensitivity	-2.2
	sig-7385	HC-TOXIN	HC-TOXIN			EEC-I	TOP-Differential-HighSensitivity	-2.2
	sig-663	KDM-096	KDM-096			EEC-I	TOP-Differential-HighSensitivity	-2.21
	sig-10727	BIETASERPINE	BIETASERPINE			EEC-I	TOP-Differential-HighSensitivity	-2.21
	sig-2753	SB-200646	SB-200646	SEROTONIN RECEPTOR ANTAGONIST	HTR2B; HTR2C	EEC-I	TOP-Differential-HighSensitivity	-2.22
	sig-3482	GIVINOSTAT	GIVINOSTAT	HDAC INHIBITOR	HDAC1; HDAC8; HDAC2; HDAC7; HDAC4; HDAC6; HDAC5; HDAC9; HDAC3	EEC-I	TOP-Differential-HighSensitivity	-2.22
	sig-20310	PENBUTOLOL	PENBUTOLOL	ADRENERGIC RECEPTOR ANTAGONIST	HTR1B; ADRB2; HTR1A; ADRB1	EEC-I	TOP-Differential-HighSensitivity	-2.24
	sig-20708	SERICETIN	SERICETIN			EEC-I	TOP-Differential-HighSensitivity	-2.24
	sig-17610	SUXIBUZONE	SUXIBUZONE	CYCLOOXYGENASE INHIBITOR		EEC-I	TOP-Differential-HighSensitivity	-2.25
	sig-2144	HYDROCORTISONE	HYDROCORTISONE	GLUCOCORTICOID RECEPTOR AGONIST		EEC-I	TOP-Differential-HighSensitivity	-2.25
	sig-6714	Y-27632	Y-27632	RHO ASSOCIATED KINASE INHIBITOR	PKIA; ROCK2; PKN2; PRKCE; ROCK1; PRKACA	EEC-I	TOP-Differential-HighSensitivity	-2.26
	sig-2456	CYCLOPHOSPHAMIDE	CYCLOPHOSPHAMIDE	DNA ALKYLATING AGENT	CYP2C18; CYP2B6; CYP2C9; CYP3A4; CYP2A6; CYP3A5; CYP2D6; CYP2C8; CYP3A7; CYP2C19	EEC-I	TOP-Differential-HighSensitivity	-2.26
	sig-1265	MONASTROL	MONASTROL	KINESIN INHIBITOR	KIF11	EEC-I	TOP-Differential-HighSensitivity	-2.28
	sig-1232	LEOIDIN	LEOIDIN			EEC-I	TOP-Differential-HighSensitivity	-2.28
	sig-20412	NCH-51	NCH-51			EEC-I	TOP-Differential-HighSensitivity	-2.28
	sig-7178	MEBENDAZOLE	MEBENDAZOLE	TUBULIN INHIBITOR	TUBB; TUBB4B; TUBA1A	EEC-I	TOP-Differential-HighSensitivity	-2.29
	sig-7367	OXYPHENBUTAZONE	OXYPHENBUTAZONE	CYCLOOXYGENASE INHIBITOR	PTGS2; PLA2G2E; PTGS1	EEC-I	TOP-Differential-HighSensitivity	-2.31
	sig-7571	NISOLDIPINE	NISOLDIPINE	CALCIUM CHANNEL BLOCKER	CACNA2D1; CACNA1D; CACNA1F; CACNA1S; CACNB2; CACNA1C	EEC-I	TOP-Differential-HighSensitivity	-2.31
	sig-20878	CYCLOPAMINE	CYCLOPAMINE			EEC-I	TOP-Differential-HighSensitivity	-2.31
	sig-2442	CGP-37157	CGP-37157	SODIUM/CALCIUM EXCHANGE INHIBITOR; MITOCHONDRIAL NA+/CA2+ EXCHANGER ANTAGONIST	SLC8A1	EEC-I	TOP-Differential-HighSensitivity	-2.33
	sig-7054	PREDNICARBATE	PREDNICARBATE	PHOSPHOLIPASE ACTIVATOR	NR3C1; PLA2G1B	EEC-I	TOP-Differential-HighSensitivity	-2.33
	sig-15699	BIOTIN	BIOTIN	VITAMIN B	MCCC2; MCCC1; ACACB; PCCA; SLC5A6; HLCS; PCCB; ACACA; PC	EEC-I	TOP-Differential-HighSensitivity	-2.33
	sig-2782	ROBUSTIC-ACID	ROBUSTIC-ACID			EEC-I	TOP-Differential-HighSensitivity	-2.33
	sig-3290	MEAD-ACID	MEAD-ACID			EEC-I	TOP-Differential-HighSensitivity	-2.33
	sig-3205	LY-225910	LY-225910	CCK RECEPTOR ANTAGONIST	CCKBR	EEC-I	TOP-Differential-HighSensitivity	-2.34
	sig-7128	PD-98059	PD-98059	MEK INHIBITOR	MAPK12; GSK3B; MAPK11; MAPK14; MAPK8; RAF1; MAP2K1; AKT1; ROCK1; RPS6KB1; SGK1; MAPK1; LCK; CHEK1; PRKCA	EEC-I	TOP-Differential-HighSensitivity	-2.35
	sig-6569	EVEROLIMUS	EVEROLIMUS	MTOR INHIBITOR	MTOR	EEC-I	TOP-Differential-HighSensitivity	-2.36
	sig-1288	OLOMOUCINE	OLOMOUCINE	CDK INHIBITOR	CDK5; MAPK1; CDK1; CDK2	EEC-I	TOP-Differential-HighSensitivity	-2.36
	sig-584	AS-605240	AS-605240			EEC-I	TOP-Differential-HighSensitivity	-2.36
	sig-5984	PIRIBEDIL	PIRIBEDIL	DOPAMINE RECEPTOR AGONIST	ADRA2C; DRD2; HTR2B; DRD3; HTR1A; ADRA2A; DRD4; ADRA1A	EEC-I	TOP-Differential-HighSensitivity	-2.37
	sig-2668	ROQUINIMEX	ROQUINIMEX	TNF PRODUCTION INHIBITOR; ANGIOGENESIS INHIBITOR		EEC-I	TOP-Differential-HighSensitivity	-2.37
	sig-9577	FENTIAZAC	FENTIAZAC	CYCLOOXYGENASE INHIBITOR	PTGS1; PTGS2	EEC-I	TOP-Differential-HighSensitivity	-2.38
	sig-13594	BL003-049-HDAC3	BL003-049-HDAC3			EEC-I	TOP-Differential-HighSensitivity	-2.38
	sig-3705	FU-JMBII113B	FU-JMBII113B			EEC-I	TOP-Differential-HighSensitivity	-2.38
	sig-7080	TOSYL-PHENYLALANYL-CHLOROMETHYL-KETONE	TOSYL-PHENYLALANYL-CHLOROMETHYL-KETONE			EEC-I	TOP-Differential-HighSensitivity	-2.41
	sig-2036	CLINDAMYCIN	CLINDAMYCIN	PROTEIN SYNTHESIS INHIBITOR		EEC-I	TOP-Differential-HighSensitivity	-2.41
	sig-5913	KUC104235N	KUC104235N			EEC-I	TOP-Differential-HighSensitivity	-2.42
	sig-7103	MK-1775	MK-1775	WEE1 KINASE INHIBITOR	WEE1	EEC-I	TOP-Differential-HighSensitivity	-2.43
	sig-13326	BETULINIC-ACID	BETULINIC-ACID	APOPTOSIS STIMULANT; NFKB PATHWAY INHIBITOR	GPBAR1	EEC-I	TOP-Differential-HighSensitivity	-2.44
	sig-3011	RAN-03	RAN-03			EEC-I	TOP-Differential-HighSensitivity	-2.44
	sig-1435	YS-035	YS-035	CALCIUM CHANNEL BLOCKER		EEC-I	TOP-Differential-HighSensitivity	-2.44
	sig-3527	PHOSPHODIESTERASE-V-INHIBITOR-II	PHOSPHODIESTERASE-V-INHIBITOR-II			EEC-I	TOP-Differential-HighSensitivity	-2.45
	sig-12952	BML-284	BML-284			EEC-I	TOP-Differential-HighSensitivity	-2.45
	sig-3007	CINNARIZINE	CINNARIZINE	CALCIUM CHANNEL BLOCKER	CACNA1F; CACNA1G; CACNA1C; DRD5; CHRM5; CHRM2; DRD1; CHRM1; CACNA1S; CACNA1H; CHRM4; DRD2; CHRM3; CACNA1D; HRH1; CACNA1I	EEC-I	TOP-Differential-HighSensitivity	-2.46
	sig-14858	TIAPRIDE	TIAPRIDE	DOPAMINE RECEPTOR ANTAGONIST	DRD3; DRD2	EEC-I	TOP-Differential-HighSensitivity	-2.47
	sig-15568	C2-DIHYDROCERAMIDE	C2-DIHYDROCERAMIDE			EEC-I	TOP-Differential-HighSensitivity	-2.47
	sig-16463	ISOX	ISOX			EEC-I	TOP-Differential-HighSensitivity	-2.48
	sig-7563	IONOMYCIN	IONOMYCIN			EEC-I	TOP-Differential-HighSensitivity	-2.49
	sig-6215	KUC103903N	KUC103903N			EEC-I	TOP-Differential-HighSensitivity	-2.51
	sig-14213	CHLORHEXIDINE	CHLORHEXIDINE	MEMBRANE INTEGRITY INHIBITOR		EEC-I	TOP-Differential-HighSensitivity	-2.51
	sig-1240	D-64406	D-64406			EEC-I	TOP-Differential-HighSensitivity	-2.52
	sig-4323	N-ARACHIDONYL-GABA	N-ARACHIDONYL-GABA			EEC-I	TOP-Differential-HighSensitivity	-2.52
	sig-1415	TTNPB	TTNPB	RETINOID RECEPTOR AGONIST	RARG; RARB; RARA	EEC-I	TOP-Differential-HighSensitivity	-2.53
	sig-2146	5-HYDROXYTRYPTOPHAN	5-HYDROXYTRYPTOPHAN	NEUROTRANSMITTER	SLC36A1; SLC36A2	EEC-I	TOP-Differential-HighSensitivity	-2.54
	sig-10191	BG-1013	BG-1013			EEC-I	TOP-Differential-HighSensitivity	-2.54
	sig-7080	TOSYL-PHENYLALANYL-CHLOROMETHYL-KETONE	TOSYL-PHENYLALANYL-CHLOROMETHYL-KETONE			EEC-I	TOP-Differential-HighSensitivity	-2.55
	sig-7367	OXYPHENBUTAZONE	OXYPHENBUTAZONE	CYCLOOXYGENASE INHIBITOR	PTGS2; PLA2G2E; PTGS1	EEC-I	TOP-Differential-HighSensitivity	-2.57
	sig-1387	SU-4312	SU-4312	TYROSINE KINASE INHIBITOR; PDGFR TYROSINE KINASE RECEPTOR INHIBITOR; VEGFR INHIBITOR	PDGFRB; KDR	EEC-I	TOP-Differential-HighSensitivity	-2.57
	sig-355	KU-C103671	KU-C103671			EEC-I	TOP-Differential-HighSensitivity	-2.57
	sig-15568	C2-DIHYDROCERAMIDE	C2-DIHYDROCERAMIDE			EEC-I	TOP-Differential-HighSensitivity	-2.57
	sig-6395	MERCK-KETONE	MERCK-KETONE			EEC-I	TOP-Differential-HighSensitivity	-2.57
	sig-2221	P-AZIDO-PE-TFMPP	P-AZIDO-PE-TFMPP			EEC-I	TOP-Differential-HighSensitivity	-2.58
	sig-2442	CGP-37157	CGP-37157	SODIUM/CALCIUM EXCHANGE INHIBITOR; MITOCHONDRIAL NA+/CA2+ EXCHANGER ANTAGONIST	SLC8A1	EEC-I	TOP-Differential-HighSensitivity	-2.59
	sig-20812	HALCINONIDE	HALCINONIDE	GLUCOCORTICOID RECEPTOR AGONIST	NR3C1	EEC-I	TOP-Differential-HighSensitivity	-2.6
	sig-7020	FENOBAM	FENOBAM	GLUTAMATE RECEPTOR ANTAGONIST	GRM5	EEC-I	TOP-Differential-HighSensitivity	-2.6
	sig-662	KCL	KCL			EEC-I	TOP-Differential-HighSensitivity	-2.6
	sig-4349	CAM-9-021	CAM-9-021			EEC-I	TOP-Differential-HighSensitivity	-2.61
	sig-6447	ALISKIREN	ALISKIREN	ANTIHYPERTENSIVE AGENT	REN	EEC-I	TOP-Differential-HighSensitivity	-2.62
	sig-9007	GELDANAMYCIN	GELDANAMYCIN	HSP INHIBITOR	HSP90AA1; HSP90AB1	EEC-I	TOP-Differential-HighSensitivity	-2.62
	sig-14665	DIAMINOQUINAZOLINE	DIAMINOQUINAZOLINE			EEC-I	TOP-Differential-HighSensitivity	-2.62
	sig-7404	GARCINOL	GARCINOL			EEC-I	TOP-Differential-HighSensitivity	-2.62
	sig-9577	FENTIAZAC	FENTIAZAC	CYCLOOXYGENASE INHIBITOR	PTGS1; PTGS2	EEC-I	TOP-Differential-HighSensitivity	-2.63
	sig-1207	HYOSCYAMINE	HYOSCYAMINE	ACETYLCHOLINE RECEPTOR ANTAGONIST	CHRM1; CHRM4; CHRM2; CHRM3	EEC-I	TOP-Differential-HighSensitivity	-2.63
	sig-2835	CROMAKALIM	CROMAKALIM			EEC-I	TOP-Differential-HighSensitivity	-2.65
	sig-2691	MEDETOMIDINE	MEDETOMIDINE	ADRENERGIC RECEPTOR AGONIST	ADRA1D; ADRA2B; ADRA1B; ADRA1A; ADRA2C; ADRA2A	EEC-I	TOP-Differential-HighSensitivity	-2.67
	sig-16195	SEW-00445	SEW-00445			EEC-I	TOP-Differential-HighSensitivity	-2.69
	sig-6140	TELMISARTAN	TELMISARTAN	ANGIOTENSIN RECEPTOR ANTAGONIST	AGTR1; PPARG	EEC-I	TOP-Differential-HighSensitivity	-2.7
	sig-2110	IWR-1-ENDO	IWR-1-ENDO			EEC-I	TOP-Differential-HighSensitivity	-2.71
	sig-6986	TRACAZOLATE	TRACAZOLATE	GABA RECEPTOR MODULATOR	GABRA1	EEC-I	TOP-Differential-HighSensitivity	-2.72
	sig-2659	TALNIFLUMATE	TALNIFLUMATE	CYCLOOXYGENASE INHIBITOR	CLCA1	EEC-I	TOP-Differential-HighSensitivity	-2.74
	sig-145	BRIVANIB	BRIVANIB	VEGFR INHIBITOR; FGFR INHIBITOR	KCNH2; FGFR1; CYP3A4; FLT1; KDR	EEC-I	TOP-Differential-HighSensitivity	-2.75
	sig-2716	GINSENOSIDE	GINSENOSIDE			EEC-I	TOP-Differential-HighSensitivity	-2.75
	sig-6876	BELINOSTAT	BELINOSTAT	HDAC INHIBITOR	HDAC9; HDAC7; HDAC6; HDAC4; HDAC5; HDAC8; HDAC1; HDAC3; HDAC11; HDAC10; HDAC2	EEC-I	TOP-Differential-HighSensitivity	-2.76
	sig-16246	BRIMONIDINE	BRIMONIDINE	ADRENERGIC RECEPTOR AGONIST	ADRA2A; ADRA2B; ADRA2C	EEC-I	TOP-Differential-HighSensitivity	-2.76
	sig-15797	JNJ-16259685	JNJ-16259685	GLUTAMATE RECEPTOR ANTAGONIST	GRM1	EEC-I	TOP-Differential-HighSensitivity	-2.77
	sig-7404	GARCINOL	GARCINOL			EEC-I	TOP-Differential-HighSensitivity	-2.78
	sig-20679	PREDNISONE	PREDNISONE	GLUCOCORTICOID RECEPTOR AGONIST	NR3C1; HSD11B1	EEC-I	TOP-Differential-HighSensitivity	-2.79
	sig-2380	TRIMIDOX	TRIMIDOX			EEC-I	TOP-Differential-HighSensitivity	-2.79
	sig-735	STREPTOZOTOCIN	STREPTOZOTOCIN	DNA ALKYLATING AGENT	SLC2A2	EEC-I	TOP-Differential-HighSensitivity	-2.8
	sig-2354	SKF-83959	SKF-83959			EEC-I	TOP-Differential-HighSensitivity	-2.8
	sig-673	SIRTINOL	SIRTINOL	SIRT INHIBITOR	SIRT1; SIRT2	EEC-I	TOP-Differential-HighSensitivity	-2.81
	sig-15807	ACETYL-GERANYL-CYSTEINE	ACETYL-GERANYL-CYSTEINE			EEC-I	TOP-Differential-HighSensitivity	-2.81
	sig-355	KU-C103671	KU-C103671			EEC-I	TOP-Differential-HighSensitivity	-2.83
	sig-20454	SULINDAC	SULINDAC	CYCLOOXYGENASE INHIBITOR	PTGDR2; PPARD; AKR1B1; PTGS2; PTGS1; MAPK3	EEC-I	TOP-Differential-HighSensitivity	-2.84
	sig-7844	PIRINIXIC-ACID	PIRINIXIC-ACID	PPAR RECEPTOR AGONIST	PPARA	EEC-I	TOP-Differential-HighSensitivity	-2.84
	sig-2873	2-(BIPHENYL-4-YLSULFONAMIDO)PENTANEDIOIC-ACID	2-(BIPHENYL-4-YLSULFONAMIDO)PENTANEDIOIC-ACID			EEC-I	TOP-Differential-HighSensitivity	-2.84
	sig-7345	VINBLASTINE	VINBLASTINE	MICROTUBULE INHIBITOR; TUBULIN INHIBITOR	TUBE1; TUBG1; TUBA1A; JUN; TUBD1; TUBB	EEC-I	TOP-Differential-HighSensitivity	-2.85
	sig-597	THIOPROPERAZINE	THIOPROPERAZINE	DOPAMINE RECEPTOR ANTAGONIST	HTR2A; HTR1A; DRD1; DRD2; ADRA1B; ADRA1A	EEC-I	TOP-Differential-HighSensitivity	-2.85
	sig-20677	GUGGULSTERONE	GUGGULSTERONE			EEC-I	TOP-Differential-HighSensitivity	-2.85
	sig-6645	TRANS-7-HYDROXY-PIPAT	TRANS-7-HYDROXY-PIPAT			EEC-I	TOP-Differential-HighSensitivity	-2.85
	sig-10707	SR-48692	SR-48692			EEC-I	TOP-Differential-HighSensitivity	-2.86
	sig-11719	JAS07-007	JAS07-007			EEC-I	TOP-Differential-HighSensitivity	-2.86
	sig-2388	VALPROXAM	VALPROXAM			EEC-I	TOP-Differential-HighSensitivity	-2.87
	sig-1273	NAPHAZOLINE	NAPHAZOLINE	ADRENERGIC RECEPTOR AGONIST	ADRA1A; ADRA2A	EEC-I	TOP-Differential-HighSensitivity	-2.88
	sig-19543	EMF-SUMO1-3	EMF-SUMO1-3			EEC-I	TOP-Differential-HighSensitivity	-2.88
	sig-779	TEGAFUR	TEGAFUR			EEC-I	TOP-Differential-HighSensitivity	-2.88
	sig-6538	ICOSAPENT	ICOSAPENT	PLATELET AGGREGATION INHIBITOR	PPARG; TRPV1; PTGS2; PTGS1; FADS1; FFAR1; ACSL3; SLC8A1; ACSL4; PPARD	EEC-I	TOP-Differential-HighSensitivity	-2.89
	sig-1175	ACETYL-FARNESYL-CYSTEINE	ACETYL-FARNESYL-CYSTEINE	INHIBITOR OF METHYLATION OF ENDOGENOUS ISOPRENYLATED PROTEINS	PPARG	EEC-I	TOP-Differential-HighSensitivity	-2.89
	sig-3177	L-152804	L-152804	NEUROPEPTIDE RECEPTOR ANTAGONIST	NPY5R	EEC-I	TOP-Differential-HighSensitivity	-2.9
	sig-7298	TACEDINALINE	TACEDINALINE	HDAC INHIBITOR	HDAC1	EEC-I	TOP-Differential-HighSensitivity	-2.9
	sig-585	KIN001-266	KIN001-266			EEC-I	TOP-Differential-HighSensitivity	-2.9
	sig-6102	TRICHOSTATIN-A	TRICHOSTATIN-A	HDAC INHIBITOR	HDAC7; HDAC1; HDAC9; HDAC10; HDAC2; HDAC6; HDAC5; HDAC3; HDAC4; HDAC8	EEC-I	TOP-Differential-HighSensitivity	-2.91
	sig-624	MANNITOL	MANNITOL			EEC-I	TOP-Differential-HighSensitivity	-2.91
	sig-1124	MEPHENESIN	MEPHENESIN	MUSCLE RELAXANT		EEC-I	TOP-Differential-HighSensitivity	-2.91
	sig-2386	UGISS-186	UGISS-186			EEC-I	TOP-Differential-HighSensitivity	-2.92
	sig-16275	AMPICILLIN	AMPICILLIN	BACTERIAL CELL WALL SYNTHESIS INHIBITOR		EEC-I	TOP-Differential-HighSensitivity	-2.92
	sig-9123	NOCODAZOLE	NOCODAZOLE	TUBULIN INHIBITOR	HPGDS	EEC-I	TOP-Differential-HighSensitivity	-2.93
	sig-2204	SR-144528	SR-144528			EEC-I	TOP-Differential-HighSensitivity	-2.93
	sig-5738	PRONETALOL	PRONETALOL			EEC-I	TOP-Differential-HighSensitivity	-2.93
	sig-16068	WZ-7043	WZ-7043			EEC-I	TOP-Differential-HighSensitivity	-2.94
	sig-3205	LY-225910	LY-225910	CCK RECEPTOR ANTAGONIST	CCKBR	EEC-I	TOP-Differential-HighSensitivity	-2.95
	sig-3668	PSH-021	PSH-021			EEC-I	TOP-Differential-HighSensitivity	-2.95
	sig-11489	DANTROLENE	DANTROLENE	CALCIUM CHANNEL BLOCKER	RYR1; RYR3	EEC-I	TOP-Differential-HighSensitivity	-2.96
	sig-2836	HALCINONIDE	HALCINONIDE	GLUCOCORTICOID RECEPTOR AGONIST	NR3C1	EEC-I	TOP-Differential-HighSensitivity	-2.96
	sig-2036	CLINDAMYCIN	CLINDAMYCIN	PROTEIN SYNTHESIS INHIBITOR		EEC-I	TOP-Differential-HighSensitivity	-2.96
	sig-17896	TRIACETYLRESVERATROL	TRIACETYLRESVERATROL			EEC-I	TOP-Differential-HighSensitivity	-2.97
	sig-7060	PHENAZONE	PHENAZONE	CYCLOOXYGENASE INHIBITOR	PTGS1; PTGS2	EEC-I	TOP-Differential-HighSensitivity	-2.98
	sig-347	BAY-59-3074	BAY-59-3074			EEC-I	TOP-Differential-HighSensitivity	-3.01
	sig-2812	GRAVEOLINE	GRAVEOLINE			EEC-I	TOP-Differential-HighSensitivity	-3.01
	sig-1912	1-METHYLISOQUINOLINE	1-METHYLISOQUINOLINE			EEC-I	TOP-Differential-HighSensitivity	-3.02
	sig-611	FIPEXIDE	FIPEXIDE	PSYCHOACTIVE DRUG		EEC-I	TOP-Differential-HighSensitivity	-3.02
	sig-20412	NCH-51	NCH-51			EEC-I	TOP-Differential-HighSensitivity	-3.02
	sig-13277	SULFAGUANIDINE	SULFAGUANIDINE	BACTERIAL ANTIFOLATE		EEC-I	TOP-Differential-HighSensitivity	-3.02
	sig-1088	STRYCHNINE	STRYCHNINE	ACETYLCHOLINE RECEPTOR ANTAGONIST	GLRA3; CHRNA9; CHRM1; GLRA2; CHRM5; GLRB; CHRM2; GLRA1; CHRNA10; CHRM4; CHRM3	EEC-I	TOP-Differential-HighSensitivity	-3.03
	sig-2207	NOR-1-CHLORPROMAZINE	NOR-1-CHLORPROMAZINE			EEC-I	TOP-Differential-HighSensitivity	-3.05
	sig-6484	MIRIN	MIRIN			EEC-I	TOP-Differential-HighSensitivity	-3.05
	sig-3011	RAN-03	RAN-03			EEC-I	TOP-Differential-HighSensitivity	-3.07
	sig-11719	JAS07-007	JAS07-007			EEC-I	TOP-Differential-HighSensitivity	-3.07
	sig-2755	BMY-45778	BMY-45778	IP1 PROSTACYCLIN RECEPTOR AGONIST	PTGIR	EEC-I	TOP-Differential-HighSensitivity	-3.08
	sig-3587	KU-C104236N	KU-C104236N			EEC-I	TOP-Differential-HighSensitivity	-3.08
	sig-17098	WT-171	WT-171			EEC-I	TOP-Differential-HighSensitivity	-3.09
	sig-1293	PARGYLINE	PARGYLINE	MONOAMINE OXIDASE INHIBITOR	MAOB; MAOA	EEC-I	TOP-Differential-HighSensitivity	-3.11
	sig-7283	ESTRIOL	ESTRIOL	ESTROGEN RECEPTOR AGONIST	ESR2; ESR1	EEC-I	TOP-Differential-HighSensitivity	-3.11
	sig-16200	SPIRONOLACTONE	SPIRONOLACTONE	MINERALOCORTICOID RECEPTOR ANTAGONIST	CACNA1D; SHBG; CACNB1; CACNA2D1; PGR; CACNA1B; CACNB2; CACNB4; CYP11B2; CACNG1; CACNA1C; CACNA1I; CACNA1S; CACNA1H; AR; CACNA1F; CACNA1A; CACNA1G; CACNA2D3; CACNA2D2; CACNB3; NR3C2; NR3C1	EEC-I	TOP-Differential-HighSensitivity	-3.11
	sig-894	ORMETOPRIM	ORMETOPRIM			EEC-I	TOP-Differential-HighSensitivity	-3.12
	sig-12726	LATAMOXEF	LATAMOXEF	BACTERIAL CELL WALL SYNTHESIS INHIBITOR		EEC-I	TOP-Differential-HighSensitivity	-3.14
	sig-10707	SR-48692	SR-48692			EEC-I	TOP-Differential-HighSensitivity	-3.14
	sig-20454	SULINDAC	SULINDAC	CYCLOOXYGENASE INHIBITOR	PTGDR2; PPARD; AKR1B1; PTGS2; PTGS1; MAPK3	EEC-I	TOP-Differential-HighSensitivity	-3.15
	sig-2625	AZACYCLONOL	AZACYCLONOL	HISTAMINE RECEPTOR ANTAGONIST	HRH1	EEC-I	TOP-Differential-HighSensitivity	-3.15
	sig-20545	CILASTATIN	CILASTATIN	DEHYDROPEPTIDASE INHIBITOR	DPEP1	EEC-I	TOP-Differential-HighSensitivity	-3.15
	sig-6099	BRUCINE	BRUCINE	GLYCINE RECEPTOR ANTAGONIST	CHRM2; CHRM5; CHRM3; CHRM4; CHRM1	EEC-I	TOP-Differential-HighSensitivity	-3.16
	sig-3681	PSH-027	PSH-027			EEC-I	TOP-Differential-HighSensitivity	-3.16
	sig-16893	DIAZOXIDE	DIAZOXIDE	POTASSIUM CHANNEL ACTIVATOR	CA2; SLC12A3; KCNJ11; KCNMA1; ATP1A1; CA1; KCNJ8	EEC-I	TOP-Differential-HighSensitivity	-3.17
	sig-2537	OXYBUPROCAINE	OXYBUPROCAINE	LOCAL ANESTHETIC	SCN10A	EEC-I	TOP-Differential-HighSensitivity	-3.19
	sig-7844	PIRINIXIC-ACID	PIRINIXIC-ACID	PPAR RECEPTOR AGONIST	PPARA	EEC-I	TOP-Differential-HighSensitivity	-3.19
	sig-7281	MERCK60	MERCK60			EEC-I	TOP-Differential-HighSensitivity	-3.19
	sig-1359	SALBUTAMOL	SALBUTAMOL			EEC-I	TOP-Differential-HighSensitivity	-3.19
	sig-2178	LY-2140023	LY-2140023	GLUTAMATE RECEPTOR AGONIST	GRM3	EEC-I	TOP-Differential-HighSensitivity	-3.2
	sig-3847	FLUTICASONE	FLUTICASONE			EEC-I	TOP-Differential-HighSensitivity	-3.2
	sig-17561	RO-3306	RO-3306			EEC-I	TOP-Differential-HighSensitivity	-3.21
	sig-2096	DESOXIMETASONE	DESOXIMETASONE	GLUCOCORTICOID RECEPTOR AGONIST	NR3C1; PLA2G1B	EEC-I	TOP-Differential-HighSensitivity	-3.22
	sig-4323	N-ARACHIDONYL-GABA	N-ARACHIDONYL-GABA			EEC-I	TOP-Differential-HighSensitivity	-3.22
	sig-2388	VALPROXAM	VALPROXAM			EEC-I	TOP-Differential-HighSensitivity	-3.22
	sig-1826	AGK-2	AGK-2			EEC-I	TOP-Differential-HighSensitivity	-3.22
	sig-5688	ONDANSETRON	ONDANSETRON	SEROTONIN RECEPTOR ANTAGONIST	OPRM1; HTR1A; HTR1B; HTR3A; HTR4; HTR3B	EEC-I	TOP-Differential-HighSensitivity	-3.24
	sig-1175	ACETYL-FARNESYL-CYSTEINE	ACETYL-FARNESYL-CYSTEINE	INHIBITOR OF METHYLATION OF ENDOGENOUS ISOPRENYLATED PROTEINS	PPARG	EEC-I	TOP-Differential-HighSensitivity	-3.25
	sig-20459	ISOXSUPRINE	ISOXSUPRINE	ADRENERGIC RECEPTOR AGONIST	ADRB2	EEC-I	TOP-Differential-HighSensitivity	-3.25
	sig-14130	SULPIRIDE	SULPIRIDE	DOPAMINE RECEPTOR ANTAGONIST		EEC-I	TOP-Differential-HighSensitivity	-3.26
	sig-2142	HU-211	HU-211			EEC-I	TOP-Differential-HighSensitivity	-3.26
	sig-16893	DIAZOXIDE	DIAZOXIDE	POTASSIUM CHANNEL ACTIVATOR	CA2; SLC12A3; KCNJ11; KCNMA1; ATP1A1; CA1; KCNJ8	EEC-I	TOP-Differential-HighSensitivity	-3.28
	sig-6876	BELINOSTAT	BELINOSTAT	HDAC INHIBITOR	HDAC9; HDAC7; HDAC6; HDAC4; HDAC5; HDAC8; HDAC1; HDAC3; HDAC11; HDAC10; HDAC2	EEC-I	TOP-Differential-HighSensitivity	-3.29
	sig-12861	DIPHENOXYLATE	DIPHENOXYLATE			EEC-I	TOP-Differential-HighSensitivity	-3.29
	sig-9195	4,5-DIANILINOPHTHALIMIDE	4,5-DIANILINOPHTHALIMIDE			EEC-I	TOP-Differential-HighSensitivity	-3.32
	sig-597	THIOPROPERAZINE	THIOPROPERAZINE	DOPAMINE RECEPTOR ANTAGONIST	HTR2A; HTR1A; DRD1; DRD2; ADRA1B; ADRA1A	EEC-I	TOP-Differential-HighSensitivity	-3.33
	sig-2538	OXYBUTYNIN	OXYBUTYNIN	ACETYLCHOLINE RECEPTOR ANTAGONIST	CHRM2; CHRM3; CHRM1	EEC-I	TOP-Differential-HighSensitivity	-3.33
	sig-5722	FUMONISIN-B1	FUMONISIN-B1			EEC-I	TOP-Differential-HighSensitivity	-3.34
	sig-10645	NORETHINDRONE	NORETHINDRONE	PROGESTOGEN HORMONE	PGR	EEC-I	TOP-Differential-HighSensitivity	-3.35
	sig-19543	EMF-SUMO1-3	EMF-SUMO1-3			EEC-I	TOP-Differential-HighSensitivity	-3.35
	sig-20410	CYCLOPAMINE	CYCLOPAMINE			EEC-I	TOP-Differential-HighSensitivity	-3.36
	sig-20878	CYCLOPAMINE	CYCLOPAMINE			EEC-I	TOP-Differential-HighSensitivity	-3.36
	sig-2146	5-HYDROXYTRYPTOPHAN	5-HYDROXYTRYPTOPHAN	NEUROTRANSMITTER	SLC36A1; SLC36A2	EEC-I	TOP-Differential-HighSensitivity	-3.38
	sig-14665	DIAMINOQUINAZOLINE	DIAMINOQUINAZOLINE			EEC-I	TOP-Differential-HighSensitivity	-3.38
	sig-19789	DEFLAZACORT	DEFLAZACORT	GLUCOCORTICOID RECEPTOR AGONIST	NR3C1	EEC-I	TOP-Differential-HighSensitivity	-3.4
	sig-10572	SORAFENIB	SORAFENIB	PDGFR TYROSINE KINASE RECEPTOR INHIBITOR; KIT INHIBITOR; RAF INHIBITOR; VEGFR INHIBITOR; RET TYROSINE KINASE INHIBITOR; FLT3 INHIBITOR	KDR; BRAF; RAF1; FLT4; RET; FLT1; FGFR1; KIT; PDGFRB; DDR2; FLT3	EEC-I	TOP-Differential-HighSensitivity	-3.4
	sig-94	IOHEXOL	IOHEXOL	RADIOPAQUE MEDIUM		EEC-I	TOP-Differential-HighSensitivity	-3.41
	sig-1185	GUGGULSTERONE	GUGGULSTERONE			EEC-I	TOP-Differential-HighSensitivity	-3.42
	sig-12610	LOTEPREDNOL	LOTEPREDNOL	GLUCOCORTICOID RECEPTOR AGONIST; PHOSPHOLIPASE INHIBITOR	NR3C1	EEC-I	TOP-Differential-HighSensitivity	-3.44
	sig-6766	PYRAZOLANTHRONE	PYRAZOLANTHRONE	JNK INHIBITOR	MAPK10; MAPK9; MAPK8; TTK; MAPK8IP1	EEC-I	TOP-Differential-HighSensitivity	-3.45
	sig-3209	BU-239	BU-239	IMIDAZOLINE LIGAND; IMIDAZOLINE RECEPTOR AGONIST		EEC-I	TOP-Differential-HighSensitivity	-3.45
	sig-14130	SULPIRIDE	SULPIRIDE	DOPAMINE RECEPTOR ANTAGONIST		EEC-I	TOP-Differential-HighSensitivity	-3.46
	sig-6299	GSK-429286A	GSK-429286A	RHO ASSOCIATED KINASE INHIBITOR	ROCK1	EEC-I	TOP-Differential-HighSensitivity	-3.47
	sig-6135	URAPIDIL	URAPIDIL	ADRENERGIC RECEPTOR ANTAGONIST	HTR1A	EEC-I	TOP-Differential-HighSensitivity	-3.47
	sig-16463	ISOX	ISOX			EEC-I	TOP-Differential-HighSensitivity	-3.48
	sig-20575	TRICHOSTATIN-A	TRICHOSTATIN-A	HDAC INHIBITOR	HDAC7; HDAC1; HDAC9; HDAC10; HDAC2; HDAC6; HDAC5; HDAC3; HDAC4; HDAC8	EEC-I	TOP-Differential-HighSensitivity	-3.5
	sig-3177	L-152804	L-152804	NEUROPEPTIDE RECEPTOR ANTAGONIST	NPY5R	EEC-I	TOP-Differential-HighSensitivity	-3.53
	sig-5913	KUC104235N	KUC104235N			EEC-I	TOP-Differential-HighSensitivity	-3.54
	sig-960	LEVOCETIRIZINE	LEVOCETIRIZINE	HISTAMINE RECEPTOR ANTAGONIST	HRH1	EEC-I	TOP-Differential-HighSensitivity	-3.55
	sig-18814	PIMETHIXENE	PIMETHIXENE	ANTIHISTAMINE		EEC-I	TOP-Differential-HighSensitivity	-3.55
	sig-2347	SIB-1508Y	SIB-1508Y			EEC-I	TOP-Differential-HighSensitivity	-3.56
	sig-10429	MW-STK33-1A	MW-STK33-1A			EEC-I	TOP-Differential-HighSensitivity	-3.56
	sig-20832	DANTROLENE	DANTROLENE	CALCIUM CHANNEL BLOCKER	RYR1; RYR3	EEC-I	TOP-Differential-HighSensitivity	-3.58
	sig-19789	DEFLAZACORT	DEFLAZACORT	GLUCOCORTICOID RECEPTOR AGONIST	NR3C1	EEC-I	TOP-Differential-HighSensitivity	-3.58
	sig-4314	KU-C104253	KU-C104253			EEC-I	TOP-Differential-HighSensitivity	-3.58
	sig-18455	KM-00927	KM-00927			EEC-I	TOP-Differential-HighSensitivity	-3.58
	sig-2241	RN1	RN1			EEC-I	TOP-Differential-HighSensitivity	-3.59
	sig-9195	4,5-DIANILINOPHTHALIMIDE	4,5-DIANILINOPHTHALIMIDE			EEC-I	TOP-Differential-HighSensitivity	-3.59
	sig-7021	VALPROIC-ACID	VALPROIC-ACID	HDAC INHIBITOR	SCN2B; SCN4A; SCN5A; SCN3B; SCN4B; SCN2A; SCN11A; SCN8A; ALDH5A1; HDAC9; SCN3A; HDAC1; HDAC2; ACADSB; SCN9A; SCN7A; OGDH; ABAT; SCN1A; SCN1B; SCN10A	EEC-I	TOP-Differential-HighSensitivity	-3.6
	sig-20006	BECLOMETASONE	BECLOMETASONE			EEC-I	TOP-Differential-HighSensitivity	-3.6
	sig-2644	HEAT	HEAT			EEC-I	TOP-Differential-HighSensitivity	-3.6
	sig-20410	CYCLOPAMINE	CYCLOPAMINE			EEC-I	TOP-Differential-HighSensitivity	-3.61
	sig-13326	BETULINIC-ACID	BETULINIC-ACID	APOPTOSIS STIMULANT; NFKB PATHWAY INHIBITOR	GPBAR1	EEC-I	TOP-Differential-HighSensitivity	-3.62
	sig-6482	RISPERIDONE	RISPERIDONE	DOPAMINE RECEPTOR ANTAGONIST; SEROTONIN RECEPTOR ANTAGONIST	ADRA1B; HTR1E; HTR1B; HTR1D; HTR2A; DRD3; HRH1; HTR7; ADRA2A; ADRA1A; HTR1A; ADRA1D; DRD2; DRD1; DRD4; HTR2C; HTR6; ADRA2B; ADRA2C; HTR1F	EEC-I	TOP-Differential-HighSensitivity	-3.62
	sig-19351	LY-255283	LY-255283	LEUKOTRIENE RECEPTOR ANTAGONIST	LTB4R2; LTB4R	EEC-I	TOP-Differential-HighSensitivity	-3.64
	sig-6594	METHOPRENE-ACID	METHOPRENE-ACID			EEC-I	TOP-Differential-HighSensitivity	-3.64
	sig-4325	NITRENDIPINE	NITRENDIPINE	CALCIUM CHANNEL BLOCKER	CACNA1D; KCNN4; CACNA1S; CACNA2D1; CACNA2D2; CACNG1; CACNA1H; CACNA1C; CACNB2	EEC-I	TOP-Differential-HighSensitivity	-3.67
	sig-7385	HC-TOXIN	HC-TOXIN			EEC-I	TOP-Differential-HighSensitivity	-3.67
	sig-6712	PX-12	PX-12	THIOREDOXIN INHIBITOR	TXNRD1; TXN	EEC-I	TOP-Differential-HighSensitivity	-3.68
	sig-6854	APOPTOSIS-ACTIVATOR-II	APOPTOSIS-ACTIVATOR-II	CARBOXYLESTERASE INHIBITOR	BCHE; CES1	EEC-I	TOP-Differential-HighSensitivity	-3.68
	sig-16195	SEW-00445	SEW-00445			EEC-I	TOP-Differential-HighSensitivity	-3.68
	sig-2356	SR-12813	SR-12813			EEC-I	TOP-Differential-HighSensitivity	-3.7
	sig-3177	L-152804	L-152804	NEUROPEPTIDE RECEPTOR ANTAGONIST	NPY5R	EEC-I	TOP-Differential-HighSensitivity	-3.72
	sig-5914	ISOLIQUIRITIGENIN	ISOLIQUIRITIGENIN	GUANYLATE CYCLASE ACTIVATOR	GABBR1	EEC-I	TOP-Differential-HighSensitivity	-3.72
	sig-6510	GLYCEROL	GLYCEROL			EEC-I	TOP-Differential-HighSensitivity	-3.73
	sig-20175	ANTAZOLINE	ANTAZOLINE	ANTIHISTAMINE	HRH1	EEC-I	TOP-Differential-HighSensitivity	-3.74
	sig-689	SECURININE	SECURININE	GABA RECEPTOR ANTAGONIST; TP53 ACTIVATOR	GABRA1	EEC-I	TOP-Differential-HighSensitivity	-3.74
	sig-8360	ISOROTENONE	ISOROTENONE			EEC-I	TOP-Differential-HighSensitivity	-3.74
	sig-9195	4,5-DIANILINOPHTHALIMIDE	4,5-DIANILINOPHTHALIMIDE			EEC-I	TOP-Differential-HighSensitivity	-3.75
	sig-690	DEFERIPRONE	DEFERIPRONE	CHELATING AGENT	UGT1A6	EEC-I	TOP-Differential-HighSensitivity	-3.76
	sig-6488	SPB02137	SPB02137			EEC-I	TOP-Differential-HighSensitivity	-3.76
	sig-20450	NOR-1-CHLORPROMAZINE	NOR-1-CHLORPROMAZINE			EEC-I	TOP-Differential-HighSensitivity	-3.77
	sig-1168	FLUMETASONE	FLUMETASONE	GLUCOCORTICOID RECEPTOR AGONIST	NR3C1	EEC-I	TOP-Differential-HighSensitivity	-3.79
	sig-2221	P-AZIDO-PE-TFMPP	P-AZIDO-PE-TFMPP			EEC-I	TOP-Differential-HighSensitivity	-3.79
	sig-7054	PREDNICARBATE	PREDNICARBATE	PHOSPHOLIPASE ACTIVATOR	NR3C1; PLA2G1B	EEC-I	TOP-Differential-HighSensitivity	-3.8
	sig-1232	LEOIDIN	LEOIDIN			EEC-I	TOP-Differential-HighSensitivity	-3.82
	sig-6206	KUC103893N	KUC103893N			EEC-I	TOP-Differential-HighSensitivity	-3.82
	sig-1026	CETRAXATE	CETRAXATE			EEC-I	TOP-Differential-HighSensitivity	-3.83
	sig-2354	SKF-83959	SKF-83959			EEC-I	TOP-Differential-HighSensitivity	-3.83
	sig-20677	GUGGULSTERONE	GUGGULSTERONE			EEC-I	TOP-Differential-HighSensitivity	-3.84
	sig-7013	PREGNENOLONE	PREGNENOLONE	GLUTAMATE RECEPTOR MODULATOR	SULT2B1; CYP17A1	EEC-I	TOP-Differential-HighSensitivity	-3.85
	sig-624	MANNITOL	MANNITOL			EEC-I	TOP-Differential-HighSensitivity	-3.85
	sig-6087	LOBELINE	LOBELINE	ACETYLCHOLINE RECEPTOR ANTAGONIST	SLC18A2; CHRNA9; CHRNA10	EEC-I	TOP-Differential-HighSensitivity	-3.87
	sig-2543	PENCICLOVIR	PENCICLOVIR	DNA DIRECTED DNA POLYMERASE INHIBITOR		EEC-I	TOP-Differential-HighSensitivity	-3.87
	sig-347	BAY-59-3074	BAY-59-3074			EEC-I	TOP-Differential-HighSensitivity	-3.87
	sig-20793	BIOTIN	BIOTIN	VITAMIN B	MCCC2; MCCC1; ACACB; PCCA; SLC5A6; HLCS; PCCB; ACACA; PC	EEC-I	TOP-Differential-HighSensitivity	-3.88
	sig-1288	OLOMOUCINE	OLOMOUCINE	CDK INHIBITOR	CDK5; MAPK1; CDK1; CDK2	EEC-I	TOP-Differential-HighSensitivity	-3.89
	sig-16687	DICLOFENAMIDE	DICLOFENAMIDE	CARBONIC ANHYDRASE INHIBITOR	CA2; CA12; CA1; CA4; CA7	EEC-I	TOP-Differential-HighSensitivity	-3.9
	sig-1415	TTNPB	TTNPB	RETINOID RECEPTOR AGONIST	RARG; RARB; RARA	EEC-I	TOP-Differential-HighSensitivity	-3.92
	sig-3482	GIVINOSTAT	GIVINOSTAT	HDAC INHIBITOR	HDAC1; HDAC8; HDAC2; HDAC7; HDAC4; HDAC6; HDAC5; HDAC9; HDAC3	EEC-I	TOP-Differential-HighSensitivity	-3.92
	sig-3415	RYANODINE	RYANODINE			EEC-I	TOP-Differential-HighSensitivity	-3.92
	sig-2155	ISONICOTINAMIDE	ISONICOTINAMIDE			EEC-I	TOP-Differential-HighSensitivity	-3.92
	sig-7292	HDAC3-SELECTIVE	HDAC3-SELECTIVE			EEC-I	TOP-Differential-HighSensitivity	-3.92
	sig-6071	EMF-BCA1-57	EMF-BCA1-57			EEC-I	TOP-Differential-HighSensitivity	-3.93
	sig-6168	EXO-1	EXO-1	ARF INHIBITOR		EEC-I	TOP-Differential-HighSensitivity	-3.94
	sig-794	FENPIVERINIUM	FENPIVERINIUM			EEC-I	TOP-Differential-HighSensitivity	-3.95
	sig-4250	TRIBUTYLTIN	TRIBUTYLTIN			EEC-I	TOP-Differential-HighSensitivity	-3.95
	sig-946	SU-11274	SU-11274	HEPATOCYTE GROWTH FACTOR RECEPTOR INHIBITOR; TYROSINE KINASE INHIBITOR	MET	EEC-I	TOP-Differential-HighSensitivity	-3.96
	sig-1346	BENZYL-QUINAZOLIN-4-YL-AMINE	BENZYL-QUINAZOLIN-4-YL-AMINE			EEC-I	TOP-Differential-HighSensitivity	-3.98
	sig-1309	PIT	PIT	PURINERGIC RECEPTOR ANTAGONIST	P2RY1	EEC-I	TOP-Differential-HighSensitivity	-3.99
	sig-1723	QUINIDINE	QUINIDINE	SODIUM CHANNEL BLOCKER	KCNH2; SLC29A4; KCNA5; KCNH5; KCNK1; KCNH1; KCNK6; KCNA7; SCN5A	EEC-I	TOP-Differential-HighSensitivity	-3.99
	sig-20582	Y-27632	Y-27632	RHO ASSOCIATED KINASE INHIBITOR	PKIA; ROCK2; PKN2; PRKCE; ROCK1; PRKACA	EEC-I	TOP-Differential-HighSensitivity	-4.02
	sig-1387	SU-4312	SU-4312	TYROSINE KINASE INHIBITOR; PDGFR TYROSINE KINASE RECEPTOR INHIBITOR; VEGFR INHIBITOR	PDGFRB; KDR	EEC-I	TOP-Differential-HighSensitivity	-4.02
	sig-20575	TRICHOSTATIN-A	TRICHOSTATIN-A	HDAC INHIBITOR	HDAC7; HDAC1; HDAC9; HDAC10; HDAC2; HDAC6; HDAC5; HDAC3; HDAC4; HDAC8	EEC-I	TOP-Differential-HighSensitivity	-4.04
	sig-7484	TIMOSAPONIN	TIMOSAPONIN			EEC-I	TOP-Differential-HighSensitivity	-4.04
	sig-10494	OXICONAZOLE	OXICONAZOLE	BACTERIAL CELL WALL SYNTHESIS INHIBITOR		EEC-I	TOP-Differential-HighSensitivity	-4.08
	sig-1830	2-AMINOTETRALIN	2-AMINOTETRALIN			EEC-I	TOP-Differential-HighSensitivity	-4.09
	sig-7044	ZOLPIDEM	ZOLPIDEM	BENZODIAZEPINE RECEPTOR AGONIST	GABRA3; GABRA2; GABRA1	EEC-I	TOP-Differential-HighSensitivity	-4.1
	sig-3076	KM-04501	KM-04501			EEC-I	TOP-Differential-HighSensitivity	-4.1
	sig-9795	BML-210	BML-210			EEC-I	TOP-Differential-HighSensitivity	-4.1
	sig-6986	TRACAZOLATE	TRACAZOLATE	GABA RECEPTOR MODULATOR	GABRA1	EEC-I	TOP-Differential-HighSensitivity	-4.11
	sig-6555	SKF-81297	SKF-81297	DOPAMINE RECEPTOR AGONIST	DRD5; DRD1	EEC-I	TOP-Differential-HighSensitivity	-4.12
	sig-20279	FORMOTEROL	FORMOTEROL	ADRENERGIC RECEPTOR AGONIST	ADRB2	EEC-I	TOP-Differential-HighSensitivity	-4.12
	sig-3678	PSH-028	PSH-028			EEC-I	TOP-Differential-HighSensitivity	-4.12
	sig-3290	MEAD-ACID	MEAD-ACID			EEC-I	TOP-Differential-HighSensitivity	-4.14
	sig-15699	BIOTIN	BIOTIN	VITAMIN B	MCCC2; MCCC1; ACACB; PCCA; SLC5A6; HLCS; PCCB; ACACA; PC	EEC-I	TOP-Differential-HighSensitivity	-4.15
	sig-5738	PRONETALOL	PRONETALOL			EEC-I	TOP-Differential-HighSensitivity	-4.16
	sig-2161	DALCETRAPIB	DALCETRAPIB	CHOLESTERYLESTER TRANSFER PROTEIN INHIBITOR	CETP	EEC-I	TOP-Differential-HighSensitivity	-4.17
	sig-20170	QUINIDINE	QUINIDINE	SODIUM CHANNEL BLOCKER	KCNH2; SLC29A4; KCNA5; KCNH5; KCNK1; KCNH1; KCNK6; KCNA7; SCN5A	EEC-I	TOP-Differential-HighSensitivity	-4.18
	sig-2353	SKF-83822	SKF-83822			EEC-I	TOP-Differential-HighSensitivity	-4.18
	sig-3570	AZ-10417808	AZ-10417808	CASPASE INHIBITOR	CASP3	EEC-I	TOP-Differential-HighSensitivity	-4.19
	sig-20708	SERICETIN	SERICETIN			EEC-I	TOP-Differential-HighSensitivity	-4.19
	sig-17593	BG-1009	BG-1009			EEC-I	TOP-Differential-HighSensitivity	-4.2
	sig-1185	GUGGULSTERONE	GUGGULSTERONE			EEC-I	TOP-Differential-HighSensitivity	-4.21
	sig-614	KU-C104133	KU-C104133			EEC-I	TOP-Differential-HighSensitivity	-4.21
	sig-20509	ESTRIOL	ESTRIOL	ESTROGEN RECEPTOR AGONIST	ESR2; ESR1	EEC-I	TOP-Differential-HighSensitivity	-4.22
	sig-13594	BL003-049-HDAC3	BL003-049-HDAC3			EEC-I	TOP-Differential-HighSensitivity	-4.22
	sig-5860	CEFACLOR	CEFACLOR	BACTERIAL CELL WALL SYNTHESIS INHIBITOR		EEC-I	TOP-Differential-HighSensitivity	-4.22
	sig-20621	PHENAZONE	PHENAZONE	CYCLOOXYGENASE INHIBITOR	PTGS1; PTGS2	EEC-I	TOP-Differential-HighSensitivity	-4.24
	sig-3209	BU-239	BU-239	IMIDAZOLINE LIGAND; IMIDAZOLINE RECEPTOR AGONIST		EEC-I	TOP-Differential-HighSensitivity	-4.24
	sig-2347	SIB-1508Y	SIB-1508Y			EEC-I	TOP-Differential-HighSensitivity	-4.25
	sig-8698	NO-ASA	NO-ASA	CYCLOOXYGENASE INHIBITOR	PTGS2	EEC-I	TOP-Differential-HighSensitivity	-4.26
	sig-20793	BIOTIN	BIOTIN	VITAMIN B	MCCC2; MCCC1; ACACB; PCCA; SLC5A6; HLCS; PCCB; ACACA; PC	EEC-I	TOP-Differential-HighSensitivity	-4.26
	sig-7563	IONOMYCIN	IONOMYCIN			EEC-I	TOP-Differential-HighSensitivity	-4.26
	sig-1435	YS-035	YS-035	CALCIUM CHANNEL BLOCKER		EEC-I	TOP-Differential-HighSensitivity	-4.28
	sig-2354	SKF-83959	SKF-83959			EEC-I	TOP-Differential-HighSensitivity	-4.3
	sig-1157	EICOSATETRAYNOIC-ACID	EICOSATETRAYNOIC-ACID			EEC-I	TOP-Differential-HighSensitivity	-4.3
	sig-20598	FLUTICASONE	FLUTICASONE			EEC-I	TOP-Differential-HighSensitivity	-4.32
	sig-6766	PYRAZOLANTHRONE	PYRAZOLANTHRONE	JNK INHIBITOR	MAPK10; MAPK9; MAPK8; TTK; MAPK8IP1	EEC-I	TOP-Differential-HighSensitivity	-4.33
	sig-14963	DOPAMINE	DOPAMINE	DOPAMINE RECEPTOR AGONIST	HTR1A; SLC6A3; HTR7; SLC6A2; DRD3; DRD4; SLC6A4; DRD1; DRD5; DRD2; DBH	EEC-I	TOP-Differential-HighSensitivity	-4.33
	sig-20689	CELASTROL	CELASTROL			EEC-I	TOP-Differential-HighSensitivity	-4.33
	sig-3076	KM-04501	KM-04501			EEC-I	TOP-Differential-HighSensitivity	-4.34
	sig-2386	UGISS-186	UGISS-186			EEC-I	TOP-Differential-HighSensitivity	-4.35
	sig-3679	PSH-026	PSH-026			EEC-I	TOP-Differential-HighSensitivity	-4.35
	sig-20841	GW-4064	GW-4064	FXR AGONIST	NR1H4	EEC-I	TOP-Differential-HighSensitivity	-4.36
	sig-5784	RACLOPRIDE	RACLOPRIDE	DOPAMINE RECEPTOR ANTAGONIST	DRD2; HTR1A; DRD3	EEC-I	TOP-Differential-HighSensitivity	-4.36
	sig-2581	ZAFIRLUKAST	ZAFIRLUKAST	LEUKOTRIENE RECEPTOR ANTAGONIST	CYSLTR1; CYSLTR2	EEC-I	TOP-Differential-HighSensitivity	-4.37
	sig-2561	SPIROXATRINE	SPIROXATRINE	SEROTONIN RECEPTOR ANTAGONIST	ADRA2A; ADRA1A; ADRA2C; ADRA1B; ADRA1D; HTR2B; ADRA2B; HTR1A	EEC-I	TOP-Differential-HighSensitivity	-4.37
	sig-15807	ACETYL-GERANYL-CYSTEINE	ACETYL-GERANYL-CYSTEINE			EEC-I	TOP-Differential-HighSensitivity	-4.38
	sig-1315	PREGNENOLONE	PREGNENOLONE	GLUTAMATE RECEPTOR MODULATOR	SULT2B1; CYP17A1	EEC-I	TOP-Differential-HighSensitivity	-4.39
	sig-2795	SB-205384	SB-205384	GABA RECEPTOR MODULATOR	GABRA6; GABRA3; GABRA5	EEC-I	TOP-Differential-HighSensitivity	-4.39
	sig-17339	IDOXURIDINE	IDOXURIDINE	DNA DIRECTED DNA POLYMERASE INHIBITOR		EEC-I	TOP-Differential-HighSensitivity	-4.4
	sig-20609	FLUNARIZINE	FLUNARIZINE	CALCIUM CHANNEL BLOCKER	CACNA1I; CACNA1H; CALM1; HRH1; CACNA1G	EEC-I	TOP-Differential-HighSensitivity	-4.41
	sig-6395	MERCK-KETONE	MERCK-KETONE			EEC-I	TOP-Differential-HighSensitivity	-4.41
	sig-17098	WT-171	WT-171			EEC-I	TOP-Differential-HighSensitivity	-4.43
	sig-20734	KETOCONAZOLE	KETOCONAZOLE	STEROL DEMETHYLASE INHIBITOR	AR; KCNA10; CYP19A1; CYP21A2	EEC-I	TOP-Differential-HighSensitivity	-4.45
	sig-2117	EX-527	EX-527	SIRT INHIBITOR	SIRT1	EEC-I	TOP-Differential-HighSensitivity	-4.49
	sig-2488	IDEBENONE	IDEBENONE	CALCIUM CHANNEL MODULATOR		EEC-I	TOP-Differential-HighSensitivity	-4.49
	sig-6326	EMF-SUMO1-2	EMF-SUMO1-2			EEC-I	TOP-Differential-HighSensitivity	-4.55
	sig-2356	SR-12813	SR-12813			EEC-I	TOP-Differential-HighSensitivity	-4.55
	sig-7914	AMINOBENZTROPINE	AMINOBENZTROPINE			EEC-I	TOP-Differential-HighSensitivity	-4.57
	sig-20407	DIMENHYDRINATE	DIMENHYDRINATE	HISTAMINE RECEPTOR ANTAGONIST	HRH1	EEC-I	TOP-Differential-HighSensitivity	-4.59
	sig-3317	TYRPHOSTIN	TYRPHOSTIN			EEC-I	TOP-Differential-HighSensitivity	-4.6
	sig-1240	D-64406	D-64406			EEC-I	TOP-Differential-HighSensitivity	-4.61
	sig-145	BRIVANIB	BRIVANIB	VEGFR INHIBITOR; FGFR INHIBITOR	KCNH2; FGFR1; CYP3A4; FLT1; KDR	EEC-I	TOP-Differential-HighSensitivity	-4.62
	sig-673	SIRTINOL	SIRTINOL	SIRT INHIBITOR	SIRT1; SIRT2	EEC-I	TOP-Differential-HighSensitivity	-4.63
	sig-6714	Y-27632	Y-27632	RHO ASSOCIATED KINASE INHIBITOR	PKIA; ROCK2; PKN2; PRKCE; ROCK1; PRKACA	EEC-I	TOP-Differential-HighSensitivity	-4.63
	sig-1841	AXITINIB	AXITINIB	VEGFR INHIBITOR; PDGFR TYROSINE KINASE RECEPTOR INHIBITOR	PLK4; FLT4; KDR; FLT1; CSF1	EEC-I	TOP-Differential-HighSensitivity	-4.64
	sig-7019	BMS-777607	BMS-777607	TYROSINE KINASE INHIBITOR; AXL KINASE INHIBITOR; FLT3 INHIBITOR; C-MET INHIBITOR; HEPATOCYTE GROWTH FACTOR RECEPTOR INHIBITOR; MACROPHAGE INHIBITOR	MST1R; MET; TYRO3; AXL; MERTK	EEC-I	TOP-Differential-HighSensitivity	-4.69
	sig-20433	BRIVANIB	BRIVANIB	VEGFR INHIBITOR; FGFR INHIBITOR	KCNH2; FGFR1; CYP3A4; FLT1; KDR	EEC-I	TOP-Differential-HighSensitivity	-4.7
	sig-16283	ACECLOFENAC	ACECLOFENAC	PROSTANOID RECEPTOR ANTAGONIST	PTGS2	EEC-I	TOP-Differential-HighSensitivity	-4.72
	sig-2353	SKF-83822	SKF-83822			EEC-I	TOP-Differential-HighSensitivity	-4.74
	sig-2625	AZACYCLONOL	AZACYCLONOL	HISTAMINE RECEPTOR ANTAGONIST	HRH1	EEC-I	TOP-Differential-HighSensitivity	-4.75
	sig-20450	NOR-1-CHLORPROMAZINE	NOR-1-CHLORPROMAZINE			EEC-I	TOP-Differential-HighSensitivity	-4.75
	sig-15479	FLUTICASONE	FLUTICASONE			EEC-I	TOP-Differential-HighSensitivity	-4.75
	sig-2150	I-212148	I-212148			EEC-I	TOP-Differential-HighSensitivity	-4.76
	sig-17896	TRIACETYLRESVERATROL	TRIACETYLRESVERATROL			EEC-I	TOP-Differential-HighSensitivity	-4.76
	sig-842	ASSINEX_D328	ASSINEX_D328			EEC-I	TOP-Differential-HighSensitivity	-4.8
	sig-2537	OXYBUPROCAINE	OXYBUPROCAINE	LOCAL ANESTHETIC	SCN10A	EEC-I	TOP-Differential-HighSensitivity	-4.83
	sig-365	NSC-663284	NSC-663284	CDC INHIBITOR	CDC25A; CDC25B; CDC25C	EEC-I	TOP-Differential-HighSensitivity	-4.83
	sig-9604	GGTI-297	GGTI-297			EEC-I	TOP-Differential-HighSensitivity	-4.83
	sig-2449	CIMETIDINE	CIMETIDINE	HISTAMINE RECEPTOR ANTAGONIST	SLC47A1; SLC29A4; SLC47A2; HRH2	EEC-I	TOP-Differential-HighSensitivity	-4.85
	sig-2918	MW-STK33-4C	MW-STK33-4C			EEC-I	TOP-Differential-HighSensitivity	-4.85
	sig-11202	KETOCONAZOLE	KETOCONAZOLE	STEROL DEMETHYLASE INHIBITOR	AR; KCNA10; CYP19A1; CYP21A2	EEC-I	TOP-Differential-HighSensitivity	-4.87
	sig-11131	BENZYDAMINE	BENZYDAMINE	PROSTANOID RECEPTOR ANTAGONIST		EEC-I	TOP-Differential-HighSensitivity	-4.88
	sig-663	KDM-096	KDM-096			EEC-I	TOP-Differential-HighSensitivity	-4.96
	sig-2344	SEROTONIN	SEROTONIN	GROWTH FACTOR RECEPTOR ACTIVATOR	HTR2B; HTR4; HTR1F; HTR1A; HTR2C; HTR5A; SLC36A1; HTR6; HTR1B; DRD5; HTR3A; DRD1; HTR2A; HTR3B; HTR7; HTR1D; HTR1E	EEC-I	TOP-Differential-HighSensitivity	-4.97
	sig-1698	JFD02227	JFD02227			EEC-I	TOP-Differential-HighSensitivity	-4.98
	sig-6178	KU-C104122	KU-C104122			EEC-I	TOP-Differential-HighSensitivity	-5
	sig-2755	BMY-45778	BMY-45778	IP1 PROSTACYCLIN RECEPTOR AGONIST	PTGIR	EEC-I	TOP-Differential-HighSensitivity	-5.02
	sig-15797	JNJ-16259685	JNJ-16259685	GLUTAMATE RECEPTOR ANTAGONIST	GRM1	EEC-I	TOP-Differential-HighSensitivity	-5.02
	sig-16451	ESTRONE	ESTRONE	ESTROGENIC HORMONE; ESTROGEN RECEPTOR AGONIST	ESR1; ESR2	EEC-I	TOP-Differential-HighSensitivity	-5.03
	sig-8268	SERICETIN	SERICETIN			EEC-I	TOP-Differential-HighSensitivity	-5.04
	sig-2095	DESMETHYL-DASB	DESMETHYL-DASB			EEC-I	TOP-Differential-HighSensitivity	-5.04
	sig-20006	BECLOMETASONE	BECLOMETASONE			EEC-I	TOP-Differential-HighSensitivity	-5.07
	sig-20743	MK-801	MK-801			EEC-I	TOP-Differential-HighSensitivity	-5.07
	sig-1375	SKATOLE	SKATOLE			EEC-I	TOP-Differential-HighSensitivity	-5.08
	sig-6215	KUC103903N	KUC103903N			EEC-I	TOP-Differential-HighSensitivity	-5.09
	sig-6137	PF-04217903	PF-04217903	C-MET INHIBITOR	MET	EEC-I	TOP-Differential-HighSensitivity	-5.1
	sig-3364	MW-STK33-2C	MW-STK33-2C			EEC-I	TOP-Differential-HighSensitivity	-5.11
	sig-20689	CELASTROL	CELASTROL			EEC-I	TOP-Differential-HighSensitivity	-5.13
	sig-7350	NORNICOTINE	NORNICOTINE	ACETYLCHOLINE RECEPTOR AGONIST		EEC-I	TOP-Differential-HighSensitivity	-5.13
	sig-5784	RACLOPRIDE	RACLOPRIDE	DOPAMINE RECEPTOR ANTAGONIST	DRD2; HTR1A; DRD3	EEC-I	TOP-Differential-HighSensitivity	-5.16
	sig-590	JNJ-38877605	JNJ-38877605	TYROSINE KINASE INHIBITOR	MET	EEC-I	TOP-Differential-HighSensitivity	-5.17
	sig-6980	TIVANTINIB	TIVANTINIB	TYROSINE KINASE INHIBITOR	MET	EEC-I	TOP-Differential-HighSensitivity	-5.21
	sig-3846	GW-311616	GW-311616			EEC-I	TOP-Differential-HighSensitivity	-5.21
	sig-6011	CHEMBL-1222381	CHEMBL-1222381			EEC-I	TOP-Differential-HighSensitivity	-5.24
	sig-9598	ERIOCHROME-BLACK-T	ERIOCHROME-BLACK-T			EEC-I	TOP-Differential-HighSensitivity	-5.26
	sig-638	AMFEPRAMONE	AMFEPRAMONE	ADRENERGIC RECEPTOR AGONIST	SLC6A3; SLC6A2	EEC-I	TOP-Differential-HighSensitivity	-5.28
	sig-662	KCL	KCL			EEC-I	TOP-Differential-HighSensitivity	-5.32
	sig-2209	NOR-2-CHLORPROMAZINE	NOR-2-CHLORPROMAZINE			EEC-I	TOP-Differential-HighSensitivity	-5.32
	sig-14611	ISONICOTINOHYDROXAMIC-ACID	ISONICOTINOHYDROXAMIC-ACID			EEC-I	TOP-Differential-HighSensitivity	-5.36
	sig-10514	KU-C104230	KU-C104230			EEC-I	TOP-Differential-HighSensitivity	-5.41
	sig-1088	STRYCHNINE	STRYCHNINE	ACETYLCHOLINE RECEPTOR ANTAGONIST	GLRA3; CHRNA9; CHRM1; GLRA2; CHRM5; GLRB; CHRM2; GLRA1; CHRNA10; CHRM4; CHRM3	EEC-I	TOP-Differential-HighSensitivity	-5.42
	sig-3124	LORECLEZOLE	LORECLEZOLE	GABA RECEPTOR AGONIST	GABRB3; GABRB2	EEC-I	TOP-Differential-HighSensitivity	-5.57
	sig-13202	RESERPINE	RESERPINE	VESICULAR MONOAMINE TRANSPORTER INHIBITOR	SLC18A2; SLC18A1	EEC-I	TOP-Differential-HighSensitivity	-5.58
	sig-256	NIFEDIPINE	NIFEDIPINE	CALCIUM CHANNEL BLOCKER	KCNA1; CACNA1D; NR1I2; GLRA1; KCNA5; CACNA1S; CACNA1F; CACNA2D1; TRPM3; GLRA3; CACNB2; CACNA1H; GLRB; CALM1; CACNA1C	EEC-I	TOP-Differential-HighSensitivity	-5.59
	sig-20695	NISOLDIPINE	NISOLDIPINE	CALCIUM CHANNEL BLOCKER	CACNA2D1; CACNA1D; CACNA1F; CACNA1S; CACNB2; CACNA1C	EEC-I	TOP-Differential-HighSensitivity	-5.59
	sig-339	CHLOROFORM	CHLOROFORM			EEC-I	TOP-Differential-HighSensitivity	-5.59
	sig-17067	PAZOPANIB	PAZOPANIB	VEGFR INHIBITOR; KIT INHIBITOR; PDGFR TYROSINE KINASE RECEPTOR INHIBITOR	FGFR3; FGF1; FGFR1; CSF1R; FLT1; PDGFRA; ITK; KDR; KIT; PDGFRB; FLT4; SH2B3	EEC-I	TOP-Differential-HighSensitivity	-5.6
	sig-9795	BML-210	BML-210			EEC-I	TOP-Differential-HighSensitivity	-5.64
	sig-13651	BG-1004	BG-1004			EEC-I	TOP-Differential-HighSensitivity	-5.66
	sig-20695	NISOLDIPINE	NISOLDIPINE	CALCIUM CHANNEL BLOCKER	CACNA2D1; CACNA1D; CACNA1F; CACNA1S; CACNB2; CACNA1C	EEC-I	TOP-Differential-HighSensitivity	-5.68
	sig-8390	RYUVIDINE	RYUVIDINE	HISTONE LYSINE METHYLTRANSFERASE INHIBITOR	CDK2; CDK4	EEC-I	TOP-Differential-HighSensitivity	-5.69
	sig-1355	RS-56812	RS-56812	SEROTONIN RECEPTOR PARTIAL AGONIST	HTR3A	EEC-I	TOP-Differential-HighSensitivity	-5.7
	sig-4284	PHENAZONE	PHENAZONE	CYCLOOXYGENASE INHIBITOR	PTGS1; PTGS2	EEC-I	TOP-Differential-HighSensitivity	-5.71
	sig-20533	RUTIN	RUTIN	CAPILLARY STABILIZING AGENT; NITRIC OXIDE SCAVENGER; ANTIOXIDANT	AKR1C3	EEC-I	TOP-Differential-HighSensitivity	-5.74
	sig-3811	DMBA	DMBA			EEC-I	TOP-Differential-HighSensitivity	-5.75
	sig-6102	TRICHOSTATIN-A	TRICHOSTATIN-A	HDAC INHIBITOR	HDAC7; HDAC1; HDAC9; HDAC10; HDAC2; HDAC6; HDAC5; HDAC3; HDAC4; HDAC8	EEC-I	TOP-Differential-HighSensitivity	-5.77
	sig-16246	BRIMONIDINE	BRIMONIDINE	ADRENERGIC RECEPTOR AGONIST	ADRA2A; ADRA2B; ADRA2C	EEC-I	TOP-Differential-HighSensitivity	-5.83
	sig-14041	CHLORPROMAZINE	CHLORPROMAZINE	DOPAMINE RECEPTOR ANTAGONIST	HRH1; TRPC5; ORM1; SMPD1; DRD5; ORM2; HTR2A; HTR7; HRH4; ADRA2A; CALM1; ADRA1B; ADRA2B; ADRA1D; DRD1; ADRA2C; HTR1A; HTR2B; CHRM1; DRD3; ADRA1A; HTR2C; DRD2; KCNH2; DRD4; HTR6; CHRM3	EEC-I	TOP-Differential-HighSensitivity	-5.91
	sig-6221	PKCBETA-INHIBITOR	PKCBETA-INHIBITOR			EEC-I	TOP-Differential-HighSensitivity	-6.01
	sig-7408	FLUDROXYCORTIDE	FLUDROXYCORTIDE	GLUCOCORTICOID RECEPTOR AGONIST	NR3C1; SERPINA6	EEC-I	TOP-Differential-HighSensitivity	-6.06
	sig-20780	AM-404	AM-404	TRPV ANTAGONIST; FAAH INHIBITOR; CYCLOOXYGENASE INHIBITOR	FAAH; TRPV1; CNR1; CNR2	EEC-I	TOP-Differential-HighSensitivity	-6.1
	sig-6056	JAS07-009	JAS07-009			EEC-I	TOP-Differential-HighSensitivity	-6.1
	sig-19825	GW-7647	GW-7647	PPAR RECEPTOR AGONIST	PPARA	EEC-I	TOP-Differential-HighSensitivity	-6.12
	sig-1157	EICOSATETRAYNOIC-ACID	EICOSATETRAYNOIC-ACID			EEC-I	TOP-Differential-HighSensitivity	-6.15
	sig-7571	NISOLDIPINE	NISOLDIPINE	CALCIUM CHANNEL BLOCKER	CACNA2D1; CACNA1D; CACNA1F; CACNA1S; CACNB2; CACNA1C	EEC-I	TOP-Differential-HighSensitivity	-6.29
	sig-2137	HOMATROPINE	HOMATROPINE	ACETYLCHOLINE RECEPTOR ANTAGONIST	CHRM1; CES1	EEC-I	TOP-Differential-HighSensitivity	-6.42
	sig-3136	KU-C104139	KU-C104139			EEC-I	TOP-Differential-HighSensitivity	-6.42
	sig-17376	CHIR-99021	CHIR-99021	GLYCOGEN SYNTHASE KINASE INHIBITOR	MAPK1; CDK1; GSK3A; GSK3B	EEC-I	TOP-Differential-HighSensitivity	-6.44
	sig-16653	PSB-06126	PSB-06126	NTPDASE INHIBITOR	ENTPD3	EEC-I	TOP-Differential-HighSensitivity	-6.5
	sig-2348	SIB-1553A	SIB-1553A			EEC-I	TOP-Differential-HighSensitivity	-6.53
	sig-20826	CHIR-99021	CHIR-99021	GLYCOGEN SYNTHASE KINASE INHIBITOR	MAPK1; CDK1; GSK3A; GSK3B	EEC-I	TOP-Differential-HighSensitivity	-6.54
	sig-2207	NOR-1-CHLORPROMAZINE	NOR-1-CHLORPROMAZINE			EEC-I	TOP-Differential-HighSensitivity	-6.54
	sig-5790	15-DELTA-PROSTAGLANDIN-J2	15-DELTA-PROSTAGLANDIN-J2			EEC-I	TOP-Differential-HighSensitivity	-6.64
	sig-13525	BG-1025	BG-1025			EEC-I	TOP-Differential-HighSensitivity	-6.66
	sig-1315	PREGNENOLONE	PREGNENOLONE	GLUTAMATE RECEPTOR MODULATOR	SULT2B1; CYP17A1	EEC-I	TOP-Differential-HighSensitivity	-6.73
	sig-2804	NSC-119889	NSC-119889			EEC-I	TOP-Differential-HighSensitivity	-6.73
	sig-20011	BG-1027	BG-1027			EEC-I	TOP-Differential-HighSensitivity	-6.77
	sig-8648	BG-1003	BG-1003			EEC-I	TOP-Differential-HighSensitivity	-6.82
	sig-3573	ZM-323881	ZM-323881	VEGFR INHIBITOR	KDR	EEC-I	TOP-Differential-HighSensitivity	-6.84
	sig-3527	PHOSPHODIESTERASE-V-INHIBITOR-II	PHOSPHODIESTERASE-V-INHIBITOR-II			EEC-I	TOP-Differential-HighSensitivity	-6.88
	sig-2942	FLUNARIZINE	FLUNARIZINE	CALCIUM CHANNEL BLOCKER	CACNA1I; CACNA1H; CALM1; HRH1; CACNA1G	EEC-I	TOP-Differential-HighSensitivity	-6.89
	sig-12772	BG-1006	BG-1006			EEC-I	TOP-Differential-HighSensitivity	-6.91
	sig-11153	FOSFOSAL	FOSFOSAL	PHOSPHODIESTERASE INHIBITOR	PTGS1; PTGS2	EEC-I	TOP-Differential-HighSensitivity	-6.94
	sig-9697	KU-C104254	KU-C104254			EEC-I	TOP-Differential-HighSensitivity	-6.94
	sig-19966	FLUORO-SAHA	FLUORO-SAHA			EEC-I	TOP-Differential-HighSensitivity	-7.07
	sig-1265	MONASTROL	MONASTROL	KINESIN INHIBITOR	KIF11	EEC-I	TOP-Differential-HighSensitivity	-7.09
	sig-17593	BG-1009	BG-1009			EEC-I	TOP-Differential-HighSensitivity	-7.09
	sig-2804	NSC-119889	NSC-119889			EEC-I	TOP-Differential-HighSensitivity	-7.15
	sig-3398	MRS-1754	MRS-1754			EEC-I	TOP-Differential-HighSensitivity	-7.15
	sig-20824	ESEROLINE	ESEROLINE			EEC-I	TOP-Differential-HighSensitivity	-7.16
	sig-6857	CHIR-99021	CHIR-99021	GLYCOGEN SYNTHASE KINASE INHIBITOR	MAPK1; CDK1; GSK3A; GSK3B	EEC-I	TOP-Differential-HighSensitivity	-7.22
	sig-689	SECURININE	SECURININE	GABA RECEPTOR ANTAGONIST; TP53 ACTIVATOR	GABRA1	EEC-I	TOP-Differential-HighSensitivity	-7.28
	sig-13340	M-344	M-344	HDAC INHIBITOR		EEC-I	TOP-Differential-HighSensitivity	-7.34
	sig-9697	KU-C104254	KU-C104254			EEC-I	TOP-Differential-HighSensitivity	-7.4
	sig-16653	PSB-06126	PSB-06126	NTPDASE INHIBITOR	ENTPD3	EEC-I	TOP-Differential-HighSensitivity	-7.51
	sig-18488	BG-1028	BG-1028			EEC-I	TOP-Differential-HighSensitivity	-7.51
	sig-7128	PD-98059	PD-98059	MEK INHIBITOR	MAPK12; GSK3B; MAPK11; MAPK14; MAPK8; RAF1; MAP2K1; AKT1; ROCK1; RPS6KB1; SGK1; MAPK1; LCK; CHEK1; PRKCA	EEC-I	TOP-Differential-HighSensitivity	-7.73
	sig-20533	RUTIN	RUTIN	CAPILLARY STABILIZING AGENT; NITRIC OXIDE SCAVENGER; ANTIOXIDANT	AKR1C3	EEC-I	TOP-Differential-HighSensitivity	-7.9
	sig-933	SKF-104078	SKF-104078			EEC-I	TOP-Differential-HighSensitivity	-7.91
	sig-6011	CHEMBL-1222381	CHEMBL-1222381			EEC-I	TOP-Differential-HighSensitivity	-7.95
	sig-20743	MK-801	MK-801			EEC-I	TOP-Differential-HighSensitivity	-7.98
	sig-20609	FLUNARIZINE	FLUNARIZINE	CALCIUM CHANNEL BLOCKER	CACNA1I; CACNA1H; CALM1; HRH1; CACNA1G	EEC-I	TOP-Differential-HighSensitivity	-8.26
	sig-2942	FLUNARIZINE	FLUNARIZINE	CALCIUM CHANNEL BLOCKER	CACNA1I; CACNA1H; CALM1; HRH1; CACNA1G	EEC-I	TOP-Differential-HighSensitivity	-8.44
	sig-6758	RITA	RITA	MDM INHIBITOR	MDM2	EEC-I	TOP-Differential-HighSensitivity	-8.51
	sig-20495	HOMATROPINE	HOMATROPINE	ACETYLCHOLINE RECEPTOR ANTAGONIST	CHRM1; CES1	EEC-I	TOP-Differential-HighSensitivity	-8.74
	sig-20661	CALCIPOTRIOL	CALCIPOTRIOL	VITAMIN D RECEPTOR AGONIST	VDR	EEC-I	TOP-Differential-HighSensitivity	-8.87
	sig-2171	LBH-589	LBH-589			EEC-I	TOP-Differential-HighSensitivity	-9.14
	sig-20661	CALCIPOTRIOL	CALCIPOTRIOL	VITAMIN D RECEPTOR AGONIST	VDR	EEC-I	TOP-Differential-HighSensitivity	-9.72
	sig-20574	SULPIRIDE	SULPIRIDE	DOPAMINE RECEPTOR ANTAGONIST		EEC-I	TOP-Differential-HighSensitivity	-9.91
	sig-4250	TRIBUTYLTIN	TRIBUTYLTIN			EEC-I	TOP-Differential-HighSensitivity	-10.25
	sig-933	SKF-104078	SKF-104078			EEC-I	TOP-Differential-HighSensitivity	-10.49
	sig-14963	DOPAMINE	DOPAMINE	DOPAMINE RECEPTOR AGONIST	HTR1A; SLC6A3; HTR7; SLC6A2; DRD3; DRD4; SLC6A4; DRD1; DRD5; DRD2; DBH	EEC-I	TOP-Differential-HighSensitivity	-12.79
	sig-14041	CHLORPROMAZINE	CHLORPROMAZINE	DOPAMINE RECEPTOR ANTAGONIST	HRH1; TRPC5; ORM1; SMPD1; DRD5; ORM2; HTR2A; HTR7; HRH4; ADRA2A; CALM1; ADRA1B; ADRA2B; ADRA1D; DRD1; ADRA2C; HTR1A; HTR2B; CHRM1; DRD3; ADRA1A; HTR2C; DRD2; KCNH2; DRD4; HTR6; CHRM3	EEC-I	TOP-Differential-HighSensitivity	-13.35
	sig-20495	HOMATROPINE	HOMATROPINE	ACETYLCHOLINE RECEPTOR ANTAGONIST	CHRM1; CES1	EEC-I	TOP-Differential-HighSensitivity	-14.64
	sig-20574	SULPIRIDE	SULPIRIDE	DOPAMINE RECEPTOR ANTAGONIST		EEC-I	TOP-Differential-HighSensitivity	-17.68
	sig-6713	PIROXICAM	PIROXICAM	CYCLOOXYGENASE INHIBITOR	PTGS2; PTGS1	EEC-II	TOP-Differential-HighSensitivity	17.31
	sig-6758	RITA	RITA	MDM INHIBITOR	MDM2	EEC-II	TOP-Differential-HighSensitivity	15.82
	sig-2899	N-(3-ACETAMIDOPHENYL)-3-CHLOROBENZAMIDE	N-(3-ACETAMIDOPHENYL)-3-CHLOROBENZAMIDE			EEC-II	TOP-Differential-HighSensitivity	15.33
	sig-14734	BMS-182874	BMS-182874	ENDOTHELIN RECEPTOR ANTAGONIST	EDNRA	EEC-II	TOP-Differential-HighSensitivity	14.93
	sig-17867	RO-19-4605	RO-19-4605		GABRA3; GABRA5; GABRA1; GABRA2	EEC-II	TOP-Differential-HighSensitivity	14.36
	sig-20742	NAPROXEN	NAPROXEN	CYCLOOXYGENASE INHIBITOR	PTGS2; PTGS1	EEC-II	TOP-Differential-HighSensitivity	14.09
	sig-3136	KU-C104139	KU-C104139			EEC-II	TOP-Differential-HighSensitivity	13.52
	sig-6506	FR-180204	FR-180204	MAP KINASE INHIBITOR	MAPK1; MAPK3	EEC-II	TOP-Differential-HighSensitivity	13.17
	sig-2780	VALYLTRYPTOPHAN	VALYLTRYPTOPHAN			EEC-II	TOP-Differential-HighSensitivity	12.88
	sig-14611	ISONICOTINOHYDROXAMIC-ACID	ISONICOTINOHYDROXAMIC-ACID			EEC-II	TOP-Differential-HighSensitivity	12.58
	sig-15051	NAPROXEN	NAPROXEN	CYCLOOXYGENASE INHIBITOR	PTGS2; PTGS1	EEC-II	TOP-Differential-HighSensitivity	12.24
	sig-6954	RONDUAL-KINASE-INHIBITOR	RONDUAL-KINASE-INHIBITOR			EEC-II	TOP-Differential-HighSensitivity	11.94
	sig-6056	JAS07-009	JAS07-009			EEC-II	TOP-Differential-HighSensitivity	11.72
	sig-17067	PAZOPANIB	PAZOPANIB	VEGFR INHIBITOR; KIT INHIBITOR; PDGFR TYROSINE KINASE RECEPTOR INHIBITOR	FGFR3; FGF1; FGFR1; CSF1R; FLT1; PDGFRA; ITK; KDR; KIT; PDGFRB; FLT4; SH2B3	EEC-II	TOP-Differential-HighSensitivity	11.64
	sig-2171	LBH-589	LBH-589			EEC-II	TOP-Differential-HighSensitivity	11.59
	sig-7408	FLUDROXYCORTIDE	FLUDROXYCORTIDE	GLUCOCORTICOID RECEPTOR AGONIST	NR3C1; SERPINA6	EEC-II	TOP-Differential-HighSensitivity	11.24
	sig-14343	BENZOIC-ACID	BENZOIC-ACID	PLASTICIZERS AND MEDICINAL COMPOUNDS; PRECURSOR FOR FOOD PRESERVATIVES	PRDX5; RAB9A; HRSP12; DAO	EEC-II	TOP-Differential-HighSensitivity	11.11
	sig-3652	MOCIMYCIN	MOCIMYCIN			EEC-II	TOP-Differential-HighSensitivity	10.97
	sig-20849	DESOXYCORTONE	DESOXYCORTONE	MINERALOCORTICOID RECEPTOR AGONIST	NR3C2; NR3C1	EEC-II	TOP-Differential-HighSensitivity	10.83
	sig-6888	ST-4049616	ST-4049616			EEC-II	TOP-Differential-HighSensitivity	10.79
	sig-7105	EPIGALLOCATECHIN	EPIGALLOCATECHIN			EEC-II	TOP-Differential-HighSensitivity	10.62
	sig-1699	KM-03439	KM-03439			EEC-II	TOP-Differential-HighSensitivity	10.34
	sig-15035	OXYBENZONE	OXYBENZONE	LIPASE INHIBITOR	LIPE	EEC-II	TOP-Differential-HighSensitivity	10.2
	sig-20824	ESEROLINE	ESEROLINE			EEC-II	TOP-Differential-HighSensitivity	10.18
	sig-1355	RS-56812	RS-56812	SEROTONIN RECEPTOR PARTIAL AGONIST	HTR3A	EEC-II	TOP-Differential-HighSensitivity	10.14
	sig-5631	DM-163	DM-163			EEC-II	TOP-Differential-HighSensitivity	10.13
	sig-2409	NAPROXEN	NAPROXEN	CYCLOOXYGENASE INHIBITOR	PTGS2; PTGS1	EEC-II	TOP-Differential-HighSensitivity	10.11
	sig-1265	MONASTROL	MONASTROL	KINESIN INHIBITOR	KIF11	EEC-II	TOP-Differential-HighSensitivity	9.96
	sig-6857	CHIR-99021	CHIR-99021	GLYCOGEN SYNTHASE KINASE INHIBITOR	MAPK1; CDK1; GSK3A; GSK3B	EEC-II	TOP-Differential-HighSensitivity	9.92
	sig-1382	ST-91	ST-91	ADRENERGIC RECEPTOR AGONIST		EEC-II	TOP-Differential-HighSensitivity	9.91
	sig-6327	FENOTEROL	FENOTEROL	ADRENERGIC RECEPTOR AGONIST	ADRB2; ADRB1; ADRB3	EEC-II	TOP-Differential-HighSensitivity	9.9
	sig-7449	GOSERELIN	GOSERELIN			EEC-II	TOP-Differential-HighSensitivity	9.77
	sig-20825	BECLOMETASONE	BECLOMETASONE			EEC-II	TOP-Differential-HighSensitivity	9.76
	sig-8179	BIBR-1532	BIBR-1532	TELOMERASE INHIBITOR	TERT	EEC-II	TOP-Differential-HighSensitivity	9.65
	sig-2588	DESOXYCORTONE	DESOXYCORTONE	MINERALOCORTICOID RECEPTOR AGONIST	NR3C2; NR3C1	EEC-II	TOP-Differential-HighSensitivity	9.65
	sig-2033	CAY-10415	CAY-10415			EEC-II	TOP-Differential-HighSensitivity	9.63
	sig-7287	ESTRADIOL	ESTRADIOL	ESTROGEN RECEPTOR AGONIST	NR1I2; KCNMA1; ESR2; GPER1; ESR1	EEC-II	TOP-Differential-HighSensitivity	9.5
	sig-6896	SGX523	SGX523	HEPATOCYTE GROWTH FACTOR RECEPTOR INHIBITOR	MET	EEC-II	TOP-Differential-HighSensitivity	9.47
	sig-1799	NICOTINYL-ALCOHOL-TARTRATE	NICOTINYL-ALCOHOL-TARTRATE			EEC-II	TOP-Differential-HighSensitivity	9.47
	sig-18488	BG-1028	BG-1028			EEC-II	TOP-Differential-HighSensitivity	9.39
	sig-3124	LORECLEZOLE	LORECLEZOLE	GABA RECEPTOR AGONIST	GABRB3; GABRB2	EEC-II	TOP-Differential-HighSensitivity	9.38
	sig-17969	DM-55-3	DM-55-3			EEC-II	TOP-Differential-HighSensitivity	9.35
	sig-3695	PSH-010	PSH-010			EEC-II	TOP-Differential-HighSensitivity	9.35
	sig-19256	ORANTINIB	ORANTINIB	VEGFR INHIBITOR; FGFR INHIBITOR; PDGFR TYROSINE KINASE RECEPTOR INHIBITOR	AURKA; AURKB; FGFR2; PDGFRB; PDGFRA; FGFR1; KDR; EGFR	EEC-II	TOP-Differential-HighSensitivity	9.34
	sig-3398	MRS-1754	MRS-1754			EEC-II	TOP-Differential-HighSensitivity	9.33
	sig-2143	HUPERZINE-A	HUPERZINE-A	ACETYLCHOLINESTERASE INHIBITOR	ACHE	EEC-II	TOP-Differential-HighSensitivity	9.26
	sig-1297	PENTOXYVERINE	PENTOXYVERINE			EEC-II	TOP-Differential-HighSensitivity	9.25
	sig-1157	EICOSATETRAYNOIC-ACID	EICOSATETRAYNOIC-ACID			EEC-II	TOP-Differential-HighSensitivity	9.25
	sig-1709	STK-674938	STK-674938			EEC-II	TOP-Differential-HighSensitivity	9.2
	sig-4284	PHENAZONE	PHENAZONE	CYCLOOXYGENASE INHIBITOR	PTGS1; PTGS2	EEC-II	TOP-Differential-HighSensitivity	9.16
	sig-67	5-METHYLHYDANTOIN	5-METHYLHYDANTOIN			EEC-II	TOP-Differential-HighSensitivity	9.14
	sig-12772	BG-1006	BG-1006			EEC-II	TOP-Differential-HighSensitivity	9.13
	sig-2449	CIMETIDINE	CIMETIDINE	HISTAMINE RECEPTOR ANTAGONIST	SLC47A1; SLC29A4; SLC47A2; HRH2	EEC-II	TOP-Differential-HighSensitivity	9.12
	sig-2400	ZG-10	ZG-10			EEC-II	TOP-Differential-HighSensitivity	9.12
	sig-20826	CHIR-99021	CHIR-99021	GLYCOGEN SYNTHASE KINASE INHIBITOR	MAPK1; CDK1; GSK3A; GSK3B	EEC-II	TOP-Differential-HighSensitivity	9.01
	sig-7108	MGCD-265	MGCD-265	VEGFR INHIBITOR	MET; AXL	EEC-II	TOP-Differential-HighSensitivity	8.97
	sig-365	NSC-663284	NSC-663284	CDC INHIBITOR	CDC25A; CDC25B; CDC25C	EEC-II	TOP-Differential-HighSensitivity	8.94
	sig-20011	BG-1027	BG-1027			EEC-II	TOP-Differential-HighSensitivity	8.94
	sig-2369	TG100-115	TG100-115	PI3K INHIBITOR	PIK3CB; PIK3CA; PIK3CG; PIK3CD	EEC-II	TOP-Differential-HighSensitivity	8.92
	sig-3843	ATOVAQUONE	ATOVAQUONE	MITOCHONDRIAL ELECTRON TRANSPORT INHIBITOR	DHODH	EEC-II	TOP-Differential-HighSensitivity	8.89
	sig-15125	BENZOHYDROXAMIC-ACID	BENZOHYDROXAMIC-ACID			EEC-II	TOP-Differential-HighSensitivity	8.89
	sig-16784	DYCLONINE	DYCLONINE	SODIUM CHANNEL BLOCKER	SCN10A; SCN5A	EEC-II	TOP-Differential-HighSensitivity	8.86
	sig-8713	PALONOSETRON	PALONOSETRON	SEROTONIN RECEPTOR ANTAGONIST	HTR3A	EEC-II	TOP-Differential-HighSensitivity	8.84
	sig-13071	OXANDROLONE	OXANDROLONE	ANDROGEN RECEPTOR AGONIST	AR	EEC-II	TOP-Differential-HighSensitivity	8.82
	sig-2386	UGISS-186	UGISS-186			EEC-II	TOP-Differential-HighSensitivity	8.67
	sig-6778	QS-11	QS-11			EEC-II	TOP-Differential-HighSensitivity	8.58
	sig-1270	DESMETHYLCLOZAPINE	DESMETHYLCLOZAPINE	ACETYLCHOLINE RECEPTOR AGONIST	HTR2C	EEC-II	TOP-Differential-HighSensitivity	8.56
	sig-590	JNJ-38877605	JNJ-38877605	TYROSINE KINASE INHIBITOR	MET	EEC-II	TOP-Differential-HighSensitivity	8.55
	sig-20521	ESTRADIOL	ESTRADIOL	ESTROGEN RECEPTOR AGONIST	NR1I2; KCNMA1; ESR2; GPER1; ESR1	EEC-II	TOP-Differential-HighSensitivity	8.54
	sig-19966	FLUORO-SAHA	FLUORO-SAHA			EEC-II	TOP-Differential-HighSensitivity	8.48
	sig-1421	U-99194	U-99194	DOPAMINE RECEPTOR ANTAGONIST	DRD3	EEC-II	TOP-Differential-HighSensitivity	8.47
	sig-7350	NORNICOTINE	NORNICOTINE	ACETYLCHOLINE RECEPTOR AGONIST		EEC-II	TOP-Differential-HighSensitivity	8.45
	sig-549	PYRIDINE-2,4-DICARBOXYLIC-ACID	PYRIDINE-2,4-DICARBOXYLIC-ACID			EEC-II	TOP-Differential-HighSensitivity	8.43
	sig-7069	YM-201636	YM-201636	PI3K INHIBITOR		EEC-II	TOP-Differential-HighSensitivity	8.37
	sig-1436	ZD-7288	ZD-7288	HCN CHANNEL BLOCKER	HCN1; HCN2; HCN4; HCN3	EEC-II	TOP-Differential-HighSensitivity	8.36
	sig-6364	NIMODIPINE	NIMODIPINE	CALCIUM CHANNEL BLOCKER	CACNA1S; CACNB1; CACNB2; CACNA1F; CACNB3; CACNA1C; CACNA1D; CACNB4; CFTR; NR3C2; AHR	EEC-II	TOP-Differential-HighSensitivity	8.32
	sig-80	NM-PP1	NM-PP1			EEC-II	TOP-Differential-HighSensitivity	8.2
	sig-17376	CHIR-99021	CHIR-99021	GLYCOGEN SYNTHASE KINASE INHIBITOR	MAPK1; CDK1; GSK3A; GSK3B	EEC-II	TOP-Differential-HighSensitivity	8.19
	sig-13340	M-344	M-344	HDAC INHIBITOR		EEC-II	TOP-Differential-HighSensitivity	8.16
	sig-20708	SERICETIN	SERICETIN			EEC-II	TOP-Differential-HighSensitivity	8.13
	sig-7558	BIFONAZOLE	BIFONAZOLE	STEROL DEMETHYLASE INHIBITOR	CYP2B6	EEC-II	TOP-Differential-HighSensitivity	8.09
	sig-638	AMFEPRAMONE	AMFEPRAMONE	ADRENERGIC RECEPTOR AGONIST	SLC6A3; SLC6A2	EEC-II	TOP-Differential-HighSensitivity	8.07
	sig-980	KU-C103881	KU-C103881			EEC-II	TOP-Differential-HighSensitivity	8.06
	sig-1418	U-0124	U-0124	MEK INHIBITOR		EEC-II	TOP-Differential-HighSensitivity	8.05
	sig-14360	CARBOFURAN	CARBOFURAN			EEC-II	TOP-Differential-HighSensitivity	8.01
	sig-10273	XYLAZINE	XYLAZINE	ADRENERGIC RECEPTOR AGONIST	ADRA2C; ADRA2B; ADRA2A	EEC-II	TOP-Differential-HighSensitivity	7.97
	sig-1375	SKATOLE	SKATOLE			EEC-II	TOP-Differential-HighSensitivity	7.92
	sig-810	NIACIN	NIACIN	VITAMIN B; NAD PRECURSOR WITH LIPID LOWERING EFFECTS	DGAT2; QPRT; HCAR3; NNMT; HCAR2; HCAR1	EEC-II	TOP-Differential-HighSensitivity	7.89
	sig-2704	UBENIMEX	UBENIMEX	LEUKOTRIENE INHIBITOR	LTA4H; RNPEP	EEC-II	TOP-Differential-HighSensitivity	7.87
	sig-6488	SPB02137	SPB02137			EEC-II	TOP-Differential-HighSensitivity	7.79
	sig-3570	AZ-10417808	AZ-10417808	CASPASE INHIBITOR	CASP3	EEC-II	TOP-Differential-HighSensitivity	7.78
	sig-1194	HEMICHOLINIUM-3	HEMICHOLINIUM-3			EEC-II	TOP-Differential-HighSensitivity	7.78
	sig-20664	PHYSOSTIGMINE	PHYSOSTIGMINE	CHOLINESTERASE INHIBITOR	BCHE; ACHE	EEC-II	TOP-Differential-HighSensitivity	7.76
	sig-2773	HYOSCYAMINE	HYOSCYAMINE	ACETYLCHOLINE RECEPTOR ANTAGONIST	CHRM1; CHRM4; CHRM2; CHRM3	EEC-II	TOP-Differential-HighSensitivity	7.75
	sig-3613	UNGERINE	UNGERINE			EEC-II	TOP-Differential-HighSensitivity	7.74
	sig-1362	SB-218795	SB-218795	TACHYKININ ANTAGONIST	TACR3	EEC-II	TOP-Differential-HighSensitivity	7.66
	sig-20006	BECLOMETASONE	BECLOMETASONE			EEC-II	TOP-Differential-HighSensitivity	7.65
	sig-2678	LAMIVUDINE	LAMIVUDINE	NUCLEOSIDE REVERSE TRANSCRIPTASE INHIBITOR		EEC-II	TOP-Differential-HighSensitivity	7.65
	sig-7005	SB-525334	SB-525334	TGF BETA RECEPTOR INHIBITOR	TGFBR1	EEC-II	TOP-Differential-HighSensitivity	7.64
	sig-18244	BG-FA-0953	BG-FA-0953			EEC-II	TOP-Differential-HighSensitivity	7.63
	sig-8648	BG-1003	BG-1003			EEC-II	TOP-Differential-HighSensitivity	7.6
	sig-13525	BG-1025	BG-1025			EEC-II	TOP-Differential-HighSensitivity	7.55
	sig-3375	MW-STK33-4A	MW-STK33-4A			EEC-II	TOP-Differential-HighSensitivity	7.54
	sig-339	CHLOROFORM	CHLOROFORM			EEC-II	TOP-Differential-HighSensitivity	7.49
	sig-399	BP-554	BP-554	SEROTONIN RECEPTOR AGONIST	HTR1A	EEC-II	TOP-Differential-HighSensitivity	7.42
	sig-2795	SB-205384	SB-205384	GABA RECEPTOR MODULATOR	GABRA6; GABRA3; GABRA5	EEC-II	TOP-Differential-HighSensitivity	7.4
	sig-7013	PREGNENOLONE	PREGNENOLONE	GLUTAMATE RECEPTOR MODULATOR	SULT2B1; CYP17A1	EEC-II	TOP-Differential-HighSensitivity	7.38
	sig-4322	GW-6471	GW-6471			EEC-II	TOP-Differential-HighSensitivity	7.35
	sig-6168	EXO-1	EXO-1	ARF INHIBITOR		EEC-II	TOP-Differential-HighSensitivity	7.35
	sig-3476	1,2-DICHLOROBENZENE	1,2-DICHLOROBENZENE			EEC-II	TOP-Differential-HighSensitivity	7.33
	sig-220	MW-MITF22	MW-MITF22			EEC-II	TOP-Differential-HighSensitivity	7.31
	sig-2237	RALTEGRAVIR	RALTEGRAVIR	HIV INTEGRASE INHIBITOR		EEC-II	TOP-Differential-HighSensitivity	7.3
	sig-11391	KU-C104233	KU-C104233			EEC-II	TOP-Differential-HighSensitivity	7.3
	sig-11202	KETOCONAZOLE	KETOCONAZOLE	STEROL DEMETHYLASE INHIBITOR	AR; KCNA10; CYP19A1; CYP21A2	EEC-II	TOP-Differential-HighSensitivity	7.29
	sig-5860	CEFACLOR	CEFACLOR	BACTERIAL CELL WALL SYNTHESIS INHIBITOR		EEC-II	TOP-Differential-HighSensitivity	7.27
	sig-6221	PKCBETA-INHIBITOR	PKCBETA-INHIBITOR			EEC-II	TOP-Differential-HighSensitivity	7.26
	sig-7035	DIETHYLSTILBESTROL	DIETHYLSTILBESTROL	ESTROGEN RECEPTOR AGONIST	ESR1; ESRRB; ESRRG; ESR2	EEC-II	TOP-Differential-HighSensitivity	7.21
	sig-5383	VU-0011562	VU-0011562			EEC-II	TOP-Differential-HighSensitivity	7.2
	sig-6139	ZM-336372	ZM-336372	RAF INHIBITOR	RAF1; BRAF; LCK; MAPK14	EEC-II	TOP-Differential-HighSensitivity	7.19
	sig-1978	OXYTETRACYCLINE	OXYTETRACYCLINE	BACTERIAL 30S RIBOSOMAL SUBUNIT INHIBITOR		EEC-II	TOP-Differential-HighSensitivity	7.19
	sig-3119	SCOPOLAMINE	SCOPOLAMINE	ACETYLCHOLINE RECEPTOR ANTAGONIST		EEC-II	TOP-Differential-HighSensitivity	7.17
	sig-842	ASSINEX_D328	ASSINEX_D328			EEC-II	TOP-Differential-HighSensitivity	7.17
	sig-2826	LINEZOLID	LINEZOLID	BACTERIAL 50S RIBOSOMAL SUBUNIT INHIBITOR	MAOA; MAOB	EEC-II	TOP-Differential-HighSensitivity	7.15
	sig-3811	DMBA	DMBA			EEC-II	TOP-Differential-HighSensitivity	7.12
	sig-2488	IDEBENONE	IDEBENONE	CALCIUM CHANNEL MODULATOR		EEC-II	TOP-Differential-HighSensitivity	7.09
	sig-26	CIGLITAZONE	CIGLITAZONE	PPAR RECEPTOR AGONIST	PPARG	EEC-II	TOP-Differential-HighSensitivity	7.06
	sig-333	KU-C103874	KU-C103874			EEC-II	TOP-Differential-HighSensitivity	7.06
	sig-6299	GSK-429286A	GSK-429286A	RHO ASSOCIATED KINASE INHIBITOR	ROCK1	EEC-II	TOP-Differential-HighSensitivity	7.05
	sig-20742	NAPROXEN	NAPROXEN	CYCLOOXYGENASE INHIBITOR	PTGS2; PTGS1	EEC-II	TOP-Differential-HighSensitivity	7.03
	sig-2772	ARGATROBAN	ARGATROBAN	THROMBIN INHIBITOR	F2	EEC-II	TOP-Differential-HighSensitivity	7
	sig-336	PHYSOSTIGMINE	PHYSOSTIGMINE	CHOLINESTERASE INHIBITOR	BCHE; ACHE	EEC-II	TOP-Differential-HighSensitivity	6.96
	sig-1143	CALCITRIOL	CALCITRIOL	VITAMIN D RECEPTOR AGONIST	VDR	EEC-II	TOP-Differential-HighSensitivity	6.95
	sig-7378	PHYSOSTIGMINE	PHYSOSTIGMINE	CHOLINESTERASE INHIBITOR	BCHE; ACHE	EEC-II	TOP-Differential-HighSensitivity	6.95
	sig-7465	NAFTIDROFURYL	NAFTIDROFURYL	ADRENERGIC RECEPTOR ANTAGONIST		EEC-II	TOP-Differential-HighSensitivity	6.93
	sig-6857	CHIR-99021	CHIR-99021	GLYCOGEN SYNTHASE KINASE INHIBITOR	MAPK1; CDK1; GSK3A; GSK3B	EEC-II	TOP-Differential-HighSensitivity	6.89
	sig-2940	FILLALBIN	FILLALBIN			EEC-II	TOP-Differential-HighSensitivity	6.82
	sig-9533	KU-C104493	KU-C104493			EEC-II	TOP-Differential-HighSensitivity	6.81
	sig-2667	ATOMOXETINE	ATOMOXETINE	NOREPINEPHRINE TRANSPORTER INHIBITOR	GRIN2B; GRIN3A; SLC6A3; SLC6A4; GRIN1; GRIN2A; GRIN3B; SLC6A2; GRIN2D; GRIN2C	EEC-II	TOP-Differential-HighSensitivity	6.78
	sig-2539	OXYMETAZOLINE	OXYMETAZOLINE	ADRENERGIC RECEPTOR AGONIST	ADRA1D; ADRA1B; HTR1B; ADRA2C; HTR2C; ADRA2B; ADRA2A; HTR1D; ADRA1A	EEC-II	TOP-Differential-HighSensitivity	6.78
	sig-2755	BMY-45778	BMY-45778	IP1 PROSTACYCLIN RECEPTOR AGONIST	PTGIR	EEC-II	TOP-Differential-HighSensitivity	6.77
	sig-6313	FLUDROCORTISONE	FLUDROCORTISONE			EEC-II	TOP-Differential-HighSensitivity	6.77
	sig-16283	ACECLOFENAC	ACECLOFENAC	PROSTANOID RECEPTOR ANTAGONIST	PTGS2	EEC-II	TOP-Differential-HighSensitivity	6.76
	sig-2409	NAPROXEN	NAPROXEN	CYCLOOXYGENASE INHIBITOR	PTGS2; PTGS1	EEC-II	TOP-Differential-HighSensitivity	6.74
	sig-1107	FENSPIRIDE	FENSPIRIDE	BRONCHODILATOR		EEC-II	TOP-Differential-HighSensitivity	6.74
	sig-2564	SULFACETAMIDE	SULFACETAMIDE	PABA ANTAGONIST		EEC-II	TOP-Differential-HighSensitivity	6.72
	sig-10740	KU-C104248	KU-C104248			EEC-II	TOP-Differential-HighSensitivity	6.72
	sig-6706	EQUOL	EQUOL	ESTROGEN RECEPTOR AGONIST	ESR2; ESR1	EEC-II	TOP-Differential-HighSensitivity	6.68
	sig-8592	KU-C104487	KU-C104487			EEC-II	TOP-Differential-HighSensitivity	6.68
	sig-2634	METANEPHRINE	METANEPHRINE			EEC-II	TOP-Differential-HighSensitivity	6.68
	sig-6143	IRSOGLADINE	IRSOGLADINE	PHOSPHODIESTERASE INHIBITOR	PDE4A	EEC-II	TOP-Differential-HighSensitivity	6.66
	sig-5938	ZARDAVERINE	ZARDAVERINE	PHOSPHODIESTERASE INHIBITOR	PDE4D	EEC-II	TOP-Differential-HighSensitivity	6.65
	sig-6787	GSK-1904529A	GSK-1904529A	IGF-1 INHIBITOR	IGF1R; INSR	EEC-II	TOP-Differential-HighSensitivity	6.64
	sig-5618	AT-CSC-18	AT-CSC-18			EEC-II	TOP-Differential-HighSensitivity	6.64
	sig-2925	RAN-14A	RAN-14A			EEC-II	TOP-Differential-HighSensitivity	6.64
	sig-20421	NIACIN	NIACIN	VITAMIN B; NAD PRECURSOR WITH LIPID LOWERING EFFECTS	DGAT2; QPRT; HCAR3; NNMT; HCAR2; HCAR1	EEC-II	TOP-Differential-HighSensitivity	6.63
	sig-13923	KU-C104491	KU-C104491			EEC-II	TOP-Differential-HighSensitivity	6.62
	sig-6112	RIMCAZOLE	RIMCAZOLE	SIGMA RECEPTOR ANTAGONIST	SIGMAR1	EEC-II	TOP-Differential-HighSensitivity	6.61
	sig-2171	LBH-589	LBH-589			EEC-II	TOP-Differential-HighSensitivity	6.61
	sig-2133	GGTI-298	GGTI-298	GGTASE INHIBITOR	CDKN1A	EEC-II	TOP-Differential-HighSensitivity	6.58
	sig-7117	FK-866	FK-866	NIACINAMIDE PHOSPHORIBOSYLTRANSFERASE INHIBITOR	NAMPT	EEC-II	TOP-Differential-HighSensitivity	6.55
	sig-17260	ITDAC-1	ITDAC-1			EEC-II	TOP-Differential-HighSensitivity	6.54
	sig-946	SU-11274	SU-11274	HEPATOCYTE GROWTH FACTOR RECEPTOR INHIBITOR; TYROSINE KINASE INHIBITOR	MET	EEC-II	TOP-Differential-HighSensitivity	6.53
	sig-6797	LINSITINIB	LINSITINIB	IGF-1 INHIBITOR	INSRR; INSR; IGF1R	EEC-II	TOP-Differential-HighSensitivity	6.52
	sig-3099	KU-C103875	KU-C103875			EEC-II	TOP-Differential-HighSensitivity	6.51
	sig-20629	EPIGALLOCATECHIN	EPIGALLOCATECHIN			EEC-II	TOP-Differential-HighSensitivity	6.5
	sig-6206	KUC103893N	KUC103893N			EEC-II	TOP-Differential-HighSensitivity	6.49
	sig-5437	VU-0415556-1	VU-0415556-1			EEC-II	TOP-Differential-HighSensitivity	6.47
	sig-7504	KETOCHOLESTEROL	KETOCHOLESTEROL			EEC-II	TOP-Differential-HighSensitivity	6.47
	sig-7005	SB-525334	SB-525334	TGF BETA RECEPTOR INHIBITOR	TGFBR1	EEC-II	TOP-Differential-HighSensitivity	6.46
	sig-13576	LYSYLPHENYLALANYL-TYROSINE	LYSYLPHENYLALANYL-TYROSINE			EEC-II	TOP-Differential-HighSensitivity	6.46
	sig-3399	L-689560	L-689560	GLUTAMATE RECEPTOR ANTAGONIST	GRIN2D; GRIN2C; GRIN2A; GRIN1; GRIN2B	EEC-II	TOP-Differential-HighSensitivity	6.45
	sig-6593	ST-012030	ST-012030			EEC-II	TOP-Differential-HighSensitivity	6.43
	sig-20152	FELBAMATE	FELBAMATE	GLUTAMATE RECEPTOR ANTAGONIST	GRIN2A; GRIN2C; GRIN3A; GRIN2D; GRIN1; GRIN2B; GRIN3B	EEC-II	TOP-Differential-HighSensitivity	6.4
	sig-16687	DICLOFENAMIDE	DICLOFENAMIDE	CARBONIC ANHYDRASE INHIBITOR	CA2; CA12; CA1; CA4; CA7	EEC-II	TOP-Differential-HighSensitivity	6.4
	sig-20798	LOSARTAN	LOSARTAN	ANGIOTENSIN RECEPTOR ANTAGONIST	AGTR1	EEC-II	TOP-Differential-HighSensitivity	6.4
	sig-2841	RETINOL	RETINOL	RETINOID RECEPTOR LIGAND	RDH14; RDH11; RDH13; ALDH1A1; RHO; RBP3; RXRB; RXRA; RLBP1; RDH12; RBP1; RDH5; RXRG; RETSAT; NR2C2; ALDH1A2; LRAT; RDH8; ALDH1A3; DHRS4; DHRS3	EEC-II	TOP-Differential-HighSensitivity	6.38
	sig-4314	KU-C104253	KU-C104253			EEC-II	TOP-Differential-HighSensitivity	6.38
	sig-5402	KU-C104126N	KU-C104126N			EEC-II	TOP-Differential-HighSensitivity	6.38
	sig-6741	KU-60019	KU-60019	ATM KINASE INHIBITOR	ATM	EEC-II	TOP-Differential-HighSensitivity	6.36
	sig-3529	IVACHTIN	IVACHTIN			EEC-II	TOP-Differential-HighSensitivity	6.36
	sig-20538	SILDENAFIL	SILDENAFIL	PHOSPHODIESTERASE INHIBITOR	PDE6H; SLCO1B1; PDE6G; PDE5A; SLCO1B3	EEC-II	TOP-Differential-HighSensitivity	6.34
	sig-145	BRIVANIB	BRIVANIB	VEGFR INHIBITOR; FGFR INHIBITOR	KCNH2; FGFR1; CYP3A4; FLT1; KDR	EEC-II	TOP-Differential-HighSensitivity	6.32
	sig-4209	TRICHLOROETHYLENE	TRICHLOROETHYLENE			EEC-II	TOP-Differential-HighSensitivity	6.3
	sig-3073	KM-01366	KM-01366			EEC-II	TOP-Differential-HighSensitivity	6.29
	sig-4258	KU-C104141	KU-C104141			EEC-II	TOP-Differential-HighSensitivity	6.29
	sig-6159	LOSARTAN	LOSARTAN	ANGIOTENSIN RECEPTOR ANTAGONIST	AGTR1	EEC-II	TOP-Differential-HighSensitivity	6.27
	sig-20769	RITONAVIR	RITONAVIR	HIV PROTEASE INHIBITOR	CYP1A2; CYP3A5; CYP2C9; CYP3A7; CYP2C19; CYP2D6; CYP2C8; CYP2B6; CYP2E1; CYP3A4	EEC-II	TOP-Differential-HighSensitivity	6.26
	sig-7115	ENALAPRIL	ENALAPRIL	ANGIOTENSIN CONVERTING ENZYME INHIBITOR	ACE	EEC-II	TOP-Differential-HighSensitivity	6.25
	sig-3290	MEAD-ACID	MEAD-ACID			EEC-II	TOP-Differential-HighSensitivity	6.24
	sig-5494	KUC104502N	KUC104502N			EEC-II	TOP-Differential-HighSensitivity	6.24
	sig-5784	RACLOPRIDE	RACLOPRIDE	DOPAMINE RECEPTOR ANTAGONIST	DRD2; HTR1A; DRD3	EEC-II	TOP-Differential-HighSensitivity	6.23
	sig-20504	HUPERZINE-A	HUPERZINE-A	ACETYLCHOLINESTERASE INHIBITOR	ACHE	EEC-II	TOP-Differential-HighSensitivity	6.21
	sig-17339	IDOXURIDINE	IDOXURIDINE	DNA DIRECTED DNA POLYMERASE INHIBITOR		EEC-II	TOP-Differential-HighSensitivity	6.2
	sig-2413	AMINOMETHYLTRANSFERASE	AMINOMETHYLTRANSFERASE	NITRIC OXIDE SYNTHASE INHIBITOR	NOS2	EEC-II	TOP-Differential-HighSensitivity	6.19
	sig-7475	KUC103420N	KUC103420N			EEC-II	TOP-Differential-HighSensitivity	6.19
	sig-6679	ALPHA-ESTRADIOL	ALPHA-ESTRADIOL			EEC-II	TOP-Differential-HighSensitivity	6.18
	sig-179	REPAGLINIDE	REPAGLINIDE	INSULIN SECRETAGOGUE	ABCC8; KCNJ11; PPARG	EEC-II	TOP-Differential-HighSensitivity	6.16
	sig-670	METOLAZONE	METOLAZONE	CARBONIC ANHYDRASE INHIBITOR	SLC12A3	EEC-II	TOP-Differential-HighSensitivity	6.15
	sig-2362	TBEP	TBEP			EEC-II	TOP-Differential-HighSensitivity	6.15
	sig-6760	TUBASTATIN-A	TUBASTATIN-A	HDAC INHIBITOR	HDAC6	EEC-II	TOP-Differential-HighSensitivity	6.14
	sig-9604	GGTI-297	GGTI-297			EEC-II	TOP-Differential-HighSensitivity	6.14
	sig-6165	MENADIONE	MENADIONE	PHOSPHATASE INHIBITOR; MITOCHONDRIAL DNA POLYMERASE INHIBITOR	F2; VKORC1; BGLAP; NQO1; F9; AOX1; PROC; PROS1; PROZ; GGCX; NQO2; F10; F7; VKORC1L1	EEC-II	TOP-Differential-HighSensitivity	6.09
	sig-8268	SERICETIN	SERICETIN			EEC-II	TOP-Differential-HighSensitivity	6.07
	sig-6865	ASCORBYL-PALMITATE	ASCORBYL-PALMITATE			EEC-II	TOP-Differential-HighSensitivity	6.07
	sig-914	PHENYLBUTAZONE	PHENYLBUTAZONE	CYCLOOXYGENASE INHIBITOR; PROSTANOID RECEPTOR ANTAGONIST	PTGIS; PTGS1; PTGS2	EEC-II	TOP-Differential-HighSensitivity	6.05
	sig-11719	JAS07-007	JAS07-007			EEC-II	TOP-Differential-HighSensitivity	6.05
	sig-1414	TROPISETRON	TROPISETRON	SEROTONIN RECEPTOR ANTAGONIST	GLRA2; HTR4; GLRB; GLRA1; HTR3A	EEC-II	TOP-Differential-HighSensitivity	6.04
	sig-5929	DARINAPARSIN	DARINAPARSIN			EEC-II	TOP-Differential-HighSensitivity	6.04
	sig-2168	LACTOTENSIN	LACTOTENSIN			EEC-II	TOP-Differential-HighSensitivity	6.03
	sig-1841	AXITINIB	AXITINIB	VEGFR INHIBITOR; PDGFR TYROSINE KINASE RECEPTOR INHIBITOR	PLK4; FLT4; KDR; FLT1; CSF1	EEC-II	TOP-Differential-HighSensitivity	6.01
	sig-1240	D-64406	D-64406			EEC-II	TOP-Differential-HighSensitivity	6.01
	sig-3314	AG-494	AG-494			EEC-II	TOP-Differential-HighSensitivity	6
	sig-907	BENZANTHRONE	BENZANTHRONE			EEC-II	TOP-Differential-HighSensitivity	5.99
	sig-690	DEFERIPRONE	DEFERIPRONE	CHELATING AGENT	UGT1A6	EEC-II	TOP-Differential-HighSensitivity	5.98
	sig-6724	NALTREXONE	NALTREXONE	OPIOID RECEPTOR ANTAGONIST	OPRK1; OPRM1; OPRD1; SIGMAR1	EEC-II	TOP-Differential-HighSensitivity	5.96
	sig-6102	TRICHOSTATIN-A	TRICHOSTATIN-A	HDAC INHIBITOR	HDAC7; HDAC1; HDAC9; HDAC10; HDAC2; HDAC6; HDAC5; HDAC3; HDAC4; HDAC8	EEC-II	TOP-Differential-HighSensitivity	5.96
	sig-624	MANNITOL	MANNITOL			EEC-II	TOP-Differential-HighSensitivity	5.94
	sig-12557	AVRAINVILLAMIDE-ANALOG-3	AVRAINVILLAMIDE-ANALOG-3			EEC-II	TOP-Differential-HighSensitivity	5.93
	sig-20598	FLUTICASONE	FLUTICASONE			EEC-II	TOP-Differential-HighSensitivity	5.93
	sig-11153	FOSFOSAL	FOSFOSAL	PHOSPHODIESTERASE INHIBITOR	PTGS1; PTGS2	EEC-II	TOP-Differential-HighSensitivity	5.92
	sig-788	OXOLINIC-ACID	OXOLINIC-ACID	BACTERIAL DNA GYRASE INHIBITOR		EEC-II	TOP-Differential-HighSensitivity	5.92
	sig-7448	HYDROXYZINE	HYDROXYZINE	ANTIHISTAMINE	HRH1	EEC-II	TOP-Differential-HighSensitivity	5.91
	sig-1374	SITAGLIPTIN	SITAGLIPTIN	DIPEPTIDYL PEPTIDASE INHIBITOR	DPP4	EEC-II	TOP-Differential-HighSensitivity	5.88
	sig-10650	N-NITROSODIETHYLAMINE	N-NITROSODIETHYLAMINE			EEC-II	TOP-Differential-HighSensitivity	5.87
	sig-6193	PEROSPIRONE	PEROSPIRONE	DOPAMINE RECEPTOR ANTAGONIST; SEROTONIN RECEPTOR ANTAGONIST	DRD4; DRD3; DRD2	EEC-II	TOP-Differential-HighSensitivity	5.86
	sig-6848	FLUTICASONE	FLUTICASONE			EEC-II	TOP-Differential-HighSensitivity	5.86
	sig-1387	SU-4312	SU-4312	TYROSINE KINASE INHIBITOR; PDGFR TYROSINE KINASE RECEPTOR INHIBITOR; VEGFR INHIBITOR	PDGFRB; KDR	EEC-II	TOP-Differential-HighSensitivity	5.85
	sig-3266	TOPIRAMATE	TOPIRAMATE	CARBONIC ANHYDRASE INHIBITOR; KAINATE RECEPTOR ANTAGONIST; GLUTAMATE RECEPTOR ANTAGONIST	GABRG2; SCN8A; GRIA4; GABRB1; GABRG1; SCN11A; GRIA2; SCN7A; GABRB2; GABRA2; SCN10A; CA1; GABRA3; SCN9A; GABRA5; GRIK5; CA2; GRIA1; GABRA1; GABRQ; SCN1A; GRIK1; GABRA6; GABRE; GRIK4; SCN4A; GABRB3; GRIK2; GRIA3; CA4; CA12; GRIK3; SCN5A; GABRA4; GABRG3; GABRD; GABRP; SCN3A; CA7; SCN2A	EEC-II	TOP-Differential-HighSensitivity	5.85
	sig-13651	BG-1004	BG-1004			EEC-II	TOP-Differential-HighSensitivity	5.85
	sig-7315	TOREMIFENE	TOREMIFENE	ESTROGEN RECEPTOR ANTAGONIST; SELECTIVE ESTROGEN RECEPTOR MODULATOR (SERM)	ESR1	EEC-II	TOP-Differential-HighSensitivity	5.83
	sig-5428	VU-0415374-1	VU-0415374-1			EEC-II	TOP-Differential-HighSensitivity	5.82
	sig-6083	KUC103904N	KUC103904N			EEC-II	TOP-Differential-HighSensitivity	5.81
	sig-4426	PINACIDIL	PINACIDIL	ATP CHANNEL ACTIVATOR; POTASSIUM CHANNEL ACTIVATOR	ABCC9; ABCC8	EEC-II	TOP-Differential-HighSensitivity	5.8
	sig-14907	ASENAPINE	ASENAPINE	SEROTONIN RECEPTOR ANTAGONIST; DOPAMINE RECEPTOR ANTAGONIST	HTR2A; ADRA1A; HTR5A; HTR1E; HTR2B; HTR1B; DRD2; DRD3; DRD4; HRH1; HTR1D; ADRA2B; HRH2; ADRA2A; HTR1A; HTR7; HTR6; DRD1; ADRA2C; ADRB1; HTR2C; ADRB2	EEC-II	TOP-Differential-HighSensitivity	5.79
	sig-7254	LINIFANIB	LINIFANIB	VEGFR INHIBITOR; PDGFR TYROSINE KINASE RECEPTOR INHIBITOR	CSF1; PDGFRB; KIT; CSF1R; FLT3; TEK; FLT4; RET; FLT1; KDR	EEC-II	TOP-Differential-HighSensitivity	5.79
	sig-5471	EMF-BCA1-64	EMF-BCA1-64			EEC-II	TOP-Differential-HighSensitivity	5.79
	sig-163	MERCAPTOPURINE	MERCAPTOPURINE	PURINE ANTAGONIST; IMMUNOSUPPRESSANT; PROTEIN SYNTHESIS INHIBITOR	IMPDH1; HPRT1; IMPDH2; PPAT	EEC-II	TOP-Differential-HighSensitivity	5.78
	sig-13594	BL003-049-HDAC3	BL003-049-HDAC3			EEC-II	TOP-Differential-HighSensitivity	5.78
	sig-8390	RYUVIDINE	RYUVIDINE	HISTONE LYSINE METHYLTRANSFERASE INHIBITOR	CDK2; CDK4	EEC-II	TOP-Differential-HighSensitivity	5.72
	sig-14440	CARBARYL	CARBARYL			EEC-II	TOP-Differential-HighSensitivity	5.72
	sig-1284	NOSCAPINE	NOSCAPINE	TUBULIN INHIBITOR; BRADYKININ RECEPTOR ANTAGONIST	SIGMAR1	EEC-II	TOP-Differential-HighSensitivity	5.7
	sig-2060	STK-064652	STK-064652			EEC-II	TOP-Differential-HighSensitivity	5.7
	sig-6178	KU-C104122	KU-C104122			EEC-II	TOP-Differential-HighSensitivity	5.7
	sig-2586	TESTOSTERONE	TESTOSTERONE	ANDROGEN RECEPTOR AGONIST	AR	EEC-II	TOP-Differential-HighSensitivity	5.69
	sig-4323	N-ARACHIDONYL-GABA	N-ARACHIDONYL-GABA			EEC-II	TOP-Differential-HighSensitivity	5.69
	sig-2160	ITSA-1	ITSA-1			EEC-II	TOP-Differential-HighSensitivity	5.69
	sig-6634	NORELEAGNINE	NORELEAGNINE			EEC-II	TOP-Differential-HighSensitivity	5.68
	sig-6943	NITROCARAMIPHEN	NITROCARAMIPHEN	CHOLINERGIC RECEPTOR ANTAGONIST	CHRM1	EEC-II	TOP-Differential-HighSensitivity	5.66
	sig-20603	LAPATINIB	LAPATINIB	ERBB2 INHIBITOR; EGFR INHIBITOR	ERBB2; EGFR	EEC-II	TOP-Differential-HighSensitivity	5.65
	sig-20452	NORFENFLURAMINE	NORFENFLURAMINE			EEC-II	TOP-Differential-HighSensitivity	5.64
	sig-18488	BG-1028	BG-1028			EEC-II	TOP-Differential-HighSensitivity	5.64
	sig-16775	DIHYDROERGOTAMINE	DIHYDROERGOTAMINE	SEROTONIN RECEPTOR AGONIST	ADRA2A; HTR1F; DRD2; HTR1B; HTR1E; HTR2B; HTR7; HTR1D	EEC-II	TOP-Differential-HighSensitivity	5.58
	sig-20340	CEFATRIZINE	CEFATRIZINE			EEC-II	TOP-Differential-HighSensitivity	5.56
	sig-257	DIOXANE	DIOXANE			EEC-II	TOP-Differential-HighSensitivity	5.54
	sig-2435	BUDESONIDE	BUDESONIDE	GLUCOCORTICOID RECEPTOR AGONIST	NR3C1	EEC-II	TOP-Differential-HighSensitivity	5.53
	sig-2096	DESOXIMETASONE	DESOXIMETASONE	GLUCOCORTICOID RECEPTOR AGONIST	NR3C1; PLA2G1B	EEC-II	TOP-Differential-HighSensitivity	5.52
	sig-6701	VELIPARIB	VELIPARIB	PARP INHIBITOR	PARP1; PARP2	EEC-II	TOP-Differential-HighSensitivity	5.51
	sig-3266	TOPIRAMATE	TOPIRAMATE	CARBONIC ANHYDRASE INHIBITOR; KAINATE RECEPTOR ANTAGONIST; GLUTAMATE RECEPTOR ANTAGONIST	GABRG2; SCN8A; GRIA4; GABRB1; GABRG1; SCN11A; GRIA2; SCN7A; GABRB2; GABRA2; SCN10A; CA1; GABRA3; SCN9A; GABRA5; GRIK5; CA2; GRIA1; GABRA1; GABRQ; SCN1A; GRIK1; GABRA6; GABRE; GRIK4; SCN4A; GABRB3; GRIK2; GRIA3; CA4; CA12; GRIK3; SCN5A; GABRA4; GABRG3; GABRD; GABRP; SCN3A; CA7; SCN2A	EEC-II	TOP-Differential-HighSensitivity	5.51
	sig-19749	TRAPIDIL	TRAPIDIL	PDGFR TYROSINE KINASE RECEPTOR INHIBITOR	PDGFRA	EEC-II	TOP-Differential-HighSensitivity	5.5
	sig-17098	WT-171	WT-171			EEC-II	TOP-Differential-HighSensitivity	5.5
	sig-12465	ST-4075437	ST-4075437			EEC-II	TOP-Differential-HighSensitivity	5.46
	sig-5385	VU-0415011	VU-0415011			EEC-II	TOP-Differential-HighSensitivity	5.45
	sig-1881	GLAFENINE	GLAFENINE	DELTAF508-CFTR CORRECTORS	CFTR	EEC-II	TOP-Differential-HighSensitivity	5.44
	sig-19966	FLUORO-SAHA	FLUORO-SAHA			EEC-II	TOP-Differential-HighSensitivity	5.44
	sig-7044	ZOLPIDEM	ZOLPIDEM	BENZODIAZEPINE RECEPTOR AGONIST	GABRA3; GABRA2; GABRA1	EEC-II	TOP-Differential-HighSensitivity	5.43
	sig-2404	EPIBATIDINE	EPIBATIDINE			EEC-II	TOP-Differential-HighSensitivity	5.42
	sig-6712	PX-12	PX-12	THIOREDOXIN INHIBITOR	TXNRD1; TXN	EEC-II	TOP-Differential-HighSensitivity	5.41
	sig-2780	VALYLTRYPTOPHAN	VALYLTRYPTOPHAN			EEC-II	TOP-Differential-HighSensitivity	5.4
	sig-639	EHPG-PIPERAZINE	EHPG-PIPERAZINE			EEC-II	TOP-Differential-HighSensitivity	5.39
	sig-20079	TUBACIN	TUBACIN			EEC-II	TOP-Differential-HighSensitivity	5.37
	sig-8648	BG-1003	BG-1003			EEC-II	TOP-Differential-HighSensitivity	5.37
	sig-6896	SGX523	SGX523	HEPATOCYTE GROWTH FACTOR RECEPTOR INHIBITOR	MET	EEC-II	TOP-Differential-HighSensitivity	5.36
	sig-3428	MONOCROTALINE	MONOCROTALINE			EEC-II	TOP-Differential-HighSensitivity	5.36
	sig-1025	NIFEKALANT	NIFEKALANT	POTASSIUM CHANNEL BLOCKER		EEC-II	TOP-Differential-HighSensitivity	5.34
	sig-1415	TTNPB	TTNPB	RETINOID RECEPTOR AGONIST	RARG; RARB; RARA	EEC-II	TOP-Differential-HighSensitivity	5.32
	sig-11345	DEXAMETHASONE	DEXAMETHASONE	GLUCOCORTICOID RECEPTOR AGONIST	NR3C2; NR3C1; NOS2; NR0B1; ANXA1	EEC-II	TOP-Differential-HighSensitivity	5.32
	sig-20519	ATOVAQUONE	ATOVAQUONE	MITOCHONDRIAL ELECTRON TRANSPORT INHIBITOR	DHODH	EEC-II	TOP-Differential-HighSensitivity	5.31
	sig-1417	TYRPHOSTIN-47	TYRPHOSTIN-47			EEC-II	TOP-Differential-HighSensitivity	5.29
	sig-14103	RITONAVIR	RITONAVIR	HIV PROTEASE INHIBITOR	CYP1A2; CYP3A5; CYP2C9; CYP3A7; CYP2C19; CYP2D6; CYP2C8; CYP2B6; CYP2E1; CYP3A4	EEC-II	TOP-Differential-HighSensitivity	5.28
	sig-3071	S-206352	S-206352			EEC-II	TOP-Differential-HighSensitivity	5.28
	sig-6552	TRANILAST	TRANILAST	ANGIOGENESIS INHIBITOR	HPGDS; HRH1	EEC-II	TOP-Differential-HighSensitivity	5.26
	sig-20721	DIETHYLSTILBESTROL	DIETHYLSTILBESTROL	ESTROGEN RECEPTOR AGONIST	ESR1; ESRRB; ESRRG; ESR2	EEC-II	TOP-Differential-HighSensitivity	5.26
	sig-11131	BENZYDAMINE	BENZYDAMINE	PROSTANOID RECEPTOR ANTAGONIST		EEC-II	TOP-Differential-HighSensitivity	5.26
	sig-6878	BRL-54443	BRL-54443	SEROTONIN RECEPTOR AGONIST	HTR1E; HTR1F	EEC-II	TOP-Differential-HighSensitivity	5.25
	sig-3106	BETAXOLOL	BETAXOLOL	ADRENERGIC RECEPTOR ANTAGONIST	ADRB1; ADRB2	EEC-II	TOP-Differential-HighSensitivity	5.25
	sig-11767	ACTARIT	ACTARIT	INTERLEUKIN RECEPTOR AGONIST		EEC-II	TOP-Differential-HighSensitivity	5.25
	sig-2388	VALPROXAM	VALPROXAM			EEC-II	TOP-Differential-HighSensitivity	5.25
	sig-1265	MONASTROL	MONASTROL	KINESIN INHIBITOR	KIF11	EEC-II	TOP-Differential-HighSensitivity	5.24
	sig-576	MEMANTINE	MEMANTINE	GLUTAMATE RECEPTOR ANTAGONIST	CHRFAM7A; GRIN1; DRD2; GRIN2B; HTR3A; GRIN3A; GRIN2A	EEC-II	TOP-Differential-HighSensitivity	5.24
	sig-2635	ZALCITABINE	ZALCITABINE	NUCLEOSIDE REVERSE TRANSCRIPTASE INHIBITOR		EEC-II	TOP-Differential-HighSensitivity	5.24
	sig-1149	EQUILIN	EQUILIN	ESTROGEN RECEPTOR AGONIST	HSD17B1	EEC-II	TOP-Differential-HighSensitivity	5.22
	sig-454	TILETAMINE	TILETAMINE	GLUTAMATE RECEPTOR ANTAGONIST		EEC-II	TOP-Differential-HighSensitivity	5.21
	sig-4152	NEROL	NEROL			EEC-II	TOP-Differential-HighSensitivity	5.19
	sig-20279	FORMOTEROL	FORMOTEROL	ADRENERGIC RECEPTOR AGONIST	ADRB2	EEC-II	TOP-Differential-HighSensitivity	5.17
	sig-9257	VU-0366968	VU-0366968			EEC-II	TOP-Differential-HighSensitivity	5.17
	sig-57	BMY-7378	BMY-7378	ADRENERGIC RECEPTOR ANTAGONIST; SEROTONIN RECEPTOR ANTAGONIST	ADRA1D; HTR1A; ADRA1B; ADRA1A	EEC-II	TOP-Differential-HighSensitivity	5.15
	sig-6212	WITHAFERIN-A	WITHAFERIN-A			EEC-II	TOP-Differential-HighSensitivity	5.13
	sig-3233	LIQUIRITIGENIN	LIQUIRITIGENIN			EEC-II	TOP-Differential-HighSensitivity	5.12
	sig-20824	ESEROLINE	ESEROLINE			EEC-II	TOP-Differential-HighSensitivity	5.12
	sig-1124	MEPHENESIN	MEPHENESIN	MUSCLE RELAXANT		EEC-II	TOP-Differential-HighSensitivity	5.12
	sig-11293	DEFOROLIMUS	DEFOROLIMUS	MTOR INHIBITOR	MTOR	EEC-II	TOP-Differential-HighSensitivity	5.11
	sig-2789	U-54494A	U-54494A	OPIOID RECEPTOR AGONIST	OPRK1	EEC-II	TOP-Differential-HighSensitivity	5.09
	sig-2581	ZAFIRLUKAST	ZAFIRLUKAST	LEUKOTRIENE RECEPTOR ANTAGONIST	CYSLTR1; CYSLTR2	EEC-II	TOP-Differential-HighSensitivity	5.09
	sig-14531	PIVMECILLINAM	PIVMECILLINAM	BACTERIAL CELL WALL SYNTHESIS INHIBITOR		EEC-II	TOP-Differential-HighSensitivity	5.09
	sig-12772	BG-1006	BG-1006			EEC-II	TOP-Differential-HighSensitivity	5.09
	sig-1351	ROTENONIC-ACID	ROTENONIC-ACID			EEC-II	TOP-Differential-HighSensitivity	5.09
	sig-20621	PHENAZONE	PHENAZONE	CYCLOOXYGENASE INHIBITOR	PTGS1; PTGS2	EEC-II	TOP-Differential-HighSensitivity	5.08
	sig-18402	AURAPTENE	AURAPTENE			EEC-II	TOP-Differential-HighSensitivity	5.08
	sig-1226	L-741626	L-741626			EEC-II	TOP-Differential-HighSensitivity	5.08
	sig-3225	CGP-7930	CGP-7930	GABA RECEPTOR MODULATOR	GABBR1	EEC-II	TOP-Differential-HighSensitivity	5.07
	sig-123	SB-206553	SB-206553	SEROTONIN RECEPTOR ANTAGONIST	HTR2A; HTR2C; HTR2B	EEC-II	TOP-Differential-HighSensitivity	5.06
	sig-16275	AMPICILLIN	AMPICILLIN	BACTERIAL CELL WALL SYNTHESIS INHIBITOR		EEC-II	TOP-Differential-HighSensitivity	5.06
	sig-6958	MW-STK33-2A	MW-STK33-2A			EEC-II	TOP-Differential-HighSensitivity	5.05
	sig-13340	M-344	M-344	HDAC INHIBITOR		EEC-II	TOP-Differential-HighSensitivity	5.05
	sig-6701	VELIPARIB	VELIPARIB	PARP INHIBITOR	PARP1; PARP2	EEC-II	TOP-Differential-HighSensitivity	5.04
	sig-3317	TYRPHOSTIN	TYRPHOSTIN			EEC-II	TOP-Differential-HighSensitivity	5.04
	sig-1238	LY-288513	LY-288513	CCK RECEPTOR ANTAGONIST	CCKBR	EEC-II	TOP-Differential-HighSensitivity	5.03
	sig-20689	CELASTROL	CELASTROL			EEC-II	TOP-Differential-HighSensitivity	5.03
	sig-20786	DIZOCILPINE	DIZOCILPINE			EEC-II	TOP-Differential-HighSensitivity	5.02
	sig-13525	BG-1025	BG-1025			EEC-II	TOP-Differential-HighSensitivity	5.02
	sig-16195	SEW-00445	SEW-00445			EEC-II	TOP-Differential-HighSensitivity	5.01
	sig-3482	GIVINOSTAT	GIVINOSTAT	HDAC INHIBITOR	HDAC1; HDAC8; HDAC2; HDAC7; HDAC4; HDAC6; HDAC5; HDAC9; HDAC3	EEC-II	TOP-Differential-HighSensitivity	5
	sig-20761	ENALAPRIL	ENALAPRIL	ANGIOTENSIN CONVERTING ENZYME INHIBITOR	ACE	EEC-II	TOP-Differential-HighSensitivity	5
	sig-8880	MESTRANOL	MESTRANOL	ESTROGEN RECEPTOR AGONIST	ESR1	EEC-II	TOP-Differential-HighSensitivity	4.99
	sig-5403	KU-C104220	KU-C104220			EEC-II	TOP-Differential-HighSensitivity	4.99
	sig-7541	ESTRIOL	ESTRIOL	ESTROGEN RECEPTOR AGONIST	ESR2; ESR1	EEC-II	TOP-Differential-HighSensitivity	4.98
	sig-20536	CIMETIDINE	CIMETIDINE	HISTAMINE RECEPTOR ANTAGONIST	SLC47A1; SLC29A4; SLC47A2; HRH2	EEC-II	TOP-Differential-HighSensitivity	4.97
	sig-20043	CYCLOPENTENE	CYCLOPENTENE			EEC-II	TOP-Differential-HighSensitivity	4.97
	sig-7404	GARCINOL	GARCINOL			EEC-II	TOP-Differential-HighSensitivity	4.97
	sig-9502	NEVIRAPINE	NEVIRAPINE	REVERSE TRANSCRIPTASE INHIBITOR	CYP3A5; CYP1A2; CYP2C9; CYP2A6; CYP2B6; CYP2D6; CYP3A4	EEC-II	TOP-Differential-HighSensitivity	4.96
	sig-11733	INDINAVIR	INDINAVIR	HIV PROTEASE INHIBITOR	CYP3A4; CYP3A5; CYP3A7	EEC-II	TOP-Differential-HighSensitivity	4.95
	sig-20761	ENALAPRIL	ENALAPRIL	ANGIOTENSIN CONVERTING ENZYME INHIBITOR	ACE	EEC-II	TOP-Differential-HighSensitivity	4.95
	sig-20459	ISOXSUPRINE	ISOXSUPRINE	ADRENERGIC RECEPTOR AGONIST	ADRB2	EEC-II	TOP-Differential-HighSensitivity	4.94
	sig-1185	GUGGULSTERONE	GUGGULSTERONE			EEC-II	TOP-Differential-HighSensitivity	4.94
	sig-1157	EICOSATETRAYNOIC-ACID	EICOSATETRAYNOIC-ACID			EEC-II	TOP-Differential-HighSensitivity	4.94
	sig-6102	TRICHOSTATIN-A	TRICHOSTATIN-A	HDAC INHIBITOR	HDAC7; HDAC1; HDAC9; HDAC10; HDAC2; HDAC6; HDAC5; HDAC3; HDAC4; HDAC8	EEC-II	TOP-Differential-HighSensitivity	4.93
	sig-2724	DIHYDROERGOCRISTINE	DIHYDROERGOCRISTINE	ADRENERGIC RECEPTOR ANTAGONIST; PROLACTIN INHIBITOR	DRD5; DRD3; ADRB1; HTR1A; ADRA1A; DRD4; HTR3A; HTR2A; HTR4; HTR6; DRD2; HTR5A; HTR7; DRD1	EEC-II	TOP-Differential-HighSensitivity	4.93
	sig-3846	GW-311616	GW-311616			EEC-II	TOP-Differential-HighSensitivity	4.92
	sig-6215	KUC103903N	KUC103903N			EEC-II	TOP-Differential-HighSensitivity	4.91
	sig-20585	NALTREXONE	NALTREXONE	OPIOID RECEPTOR ANTAGONIST	OPRK1; OPRM1; OPRD1; SIGMAR1	EEC-II	TOP-Differential-HighSensitivity	4.9
	sig-2635	ZALCITABINE	ZALCITABINE	NUCLEOSIDE REVERSE TRANSCRIPTASE INHIBITOR		EEC-II	TOP-Differential-HighSensitivity	4.89
	sig-2611	BOLDINE	BOLDINE			EEC-II	TOP-Differential-HighSensitivity	4.89
	sig-2130	ESMOLOL	ESMOLOL	ADRENERGIC RECEPTOR ANTAGONIST	ADRB1	EEC-II	TOP-Differential-HighSensitivity	4.88
	sig-17113	YM-09151-2	YM-09151-2			EEC-II	TOP-Differential-HighSensitivity	4.87
	sig-2541	PCA-4248	PCA-4248	PLATELET ACTIVATING FACTOR RECEPTOR ANTAGONIST	PTAFR	EEC-II	TOP-Differential-HighSensitivity	4.86
	sig-20170	QUINIDINE	QUINIDINE	SODIUM CHANNEL BLOCKER	KCNH2; SLC29A4; KCNA5; KCNH5; KCNK1; KCNH1; KCNK6; KCNA7; SCN5A	EEC-II	TOP-Differential-HighSensitivity	4.86
	sig-3398	MRS-1754	MRS-1754			EEC-II	TOP-Differential-HighSensitivity	4.86
	sig-2752	AMTHAMINE	AMTHAMINE	HISTAMINE RECEPTOR AGONIST	HRH2	EEC-II	TOP-Differential-HighSensitivity	4.85
	sig-6947	BROAD-SAI-595	BROAD-SAI-595			EEC-II	TOP-Differential-HighSensitivity	4.85
	sig-8670	SARAFLOXACIN	SARAFLOXACIN	BACTERIAL DNA GYRASE INHIBITOR		EEC-II	TOP-Differential-HighSensitivity	4.84
	sig-20677	GUGGULSTERONE	GUGGULSTERONE			EEC-II	TOP-Differential-HighSensitivity	4.83
	sig-3696	JAS07-003	JAS07-003			EEC-II	TOP-Differential-HighSensitivity	4.83
	sig-6042	IRBESARTAN	IRBESARTAN	ANGIOTENSIN RECEPTOR ANTAGONIST	AGTR1; JUN; SLC10A1	EEC-II	TOP-Differential-HighSensitivity	4.82
	sig-355	KU-C103671	KU-C103671			EEC-II	TOP-Differential-HighSensitivity	4.82
	sig-3834	SDZ-NKT-343	SDZ-NKT-343	TACHYKININ ANTAGONIST	TACR1	EEC-II	TOP-Differential-HighSensitivity	4.81
	sig-729	COUMARIN	COUMARIN	VITAMIN K ANTAGONIST	CA9; CA2; CA12; CA1; CA4; CA14; CA6; CYP2A6	EEC-II	TOP-Differential-HighSensitivity	4.8
	sig-6891	CLOFIBRIC-ACID	CLOFIBRIC-ACID	PPAR RECEPTOR AGONIST	PPARA	EEC-II	TOP-Differential-HighSensitivity	4.78
	sig-2415	BEMESETRON	BEMESETRON	SEROTONIN RECEPTOR ANTAGONIST	HTR3A; HTR3B	EEC-II	TOP-Differential-HighSensitivity	4.78
	sig-15199	BG-1017	BG-1017			EEC-II	TOP-Differential-HighSensitivity	4.77
	sig-19292	DIMETHYLNITROSAMINE	DIMETHYLNITROSAMINE			EEC-II	TOP-Differential-HighSensitivity	4.74
	sig-2623	SPECTINOMYCIN	SPECTINOMYCIN	BACTERIAL 30S RIBOSOMAL SUBUNIT INHIBITOR		EEC-II	TOP-Differential-HighSensitivity	4.73
	sig-1309	PIT	PIT	PURINERGIC RECEPTOR ANTAGONIST	P2RY1	EEC-II	TOP-Differential-HighSensitivity	4.72
	sig-722	MINOXIDIL	MINOXIDIL	KATP ACTIVATOR; VASODILATOR; KIR6 CHANNEL (KATP) ACTIVATOR	KCNJ10; KCNJ1; ABCC9; KCNJ8; KCNJ11; PTGS1	EEC-II	TOP-Differential-HighSensitivity	4.72
	sig-2411	ODQ	ODQ	GUANYLYL CYCLASE INHIBITOR	GUCY1B3; GUCY1A2; GUCY1A3	EEC-II	TOP-Differential-HighSensitivity	4.72
	sig-5434	VU-0415533-1	VU-0415533-1			EEC-II	TOP-Differential-HighSensitivity	4.72
	sig-11153	FOSFOSAL	FOSFOSAL	PHOSPHODIESTERASE INHIBITOR	PTGS1; PTGS2	EEC-II	TOP-Differential-HighSensitivity	4.7
	sig-270	OXPRENOLOL	OXPRENOLOL	ADRENERGIC RECEPTOR ANTAGONIST	ADRB1; ADRB2	EEC-II	TOP-Differential-HighSensitivity	4.7
	sig-6986	TRACAZOLATE	TRACAZOLATE	GABA RECEPTOR MODULATOR	GABRA1	EEC-II	TOP-Differential-HighSensitivity	4.67
	sig-7112	ENZALUTAMIDE	ENZALUTAMIDE	ANDROGEN RECEPTOR ANTAGONIST	AR	EEC-II	TOP-Differential-HighSensitivity	4.67
	sig-20011	BG-1027	BG-1027			EEC-II	TOP-Differential-HighSensitivity	4.67
	sig-5784	RACLOPRIDE	RACLOPRIDE	DOPAMINE RECEPTOR ANTAGONIST	DRD2; HTR1A; DRD3	EEC-II	TOP-Differential-HighSensitivity	4.63
	sig-13651	BG-1004	BG-1004			EEC-II	TOP-Differential-HighSensitivity	4.59
	sig-8390	RYUVIDINE	RYUVIDINE	HISTONE LYSINE METHYLTRANSFERASE INHIBITOR	CDK2; CDK4	EEC-II	TOP-Differential-HighSensitivity	4.53
	sig-7115	ENALAPRIL	ENALAPRIL	ANGIOTENSIN CONVERTING ENZYME INHIBITOR	ACE	EEC-II	TOP-Differential-HighSensitivity	4.52
	sig-6758	RITA	RITA	MDM INHIBITOR	MDM2	EEC-II	TOP-Differential-HighSensitivity	4.41
	sig-6215	KUC103903N	KUC103903N			EEC-II	TOP-Differential-HighSensitivity	4.41
	sig-6954	RONDUAL-KINASE-INHIBITOR	RONDUAL-KINASE-INHIBITOR			EEC-II	TOP-Differential-HighSensitivity	4.35
	sig-6313	FLUDROCORTISONE	FLUDROCORTISONE			EEC-II	TOP-Differential-HighSensitivity	4.32
	sig-15051	NAPROXEN	NAPROXEN	CYCLOOXYGENASE INHIBITOR	PTGS2; PTGS1	EEC-II	TOP-Differential-HighSensitivity	4.31
	sig-20689	CELASTROL	CELASTROL			EEC-II	TOP-Differential-HighSensitivity	4.24
	sig-7108	MGCD-265	MGCD-265	VEGFR INHIBITOR	MET; AXL	EEC-II	TOP-Differential-HighSensitivity	4.21
	sig-2678	LAMIVUDINE	LAMIVUDINE	NUCLEOSIDE REVERSE TRANSCRIPTASE INHIBITOR		EEC-II	TOP-Differential-HighSensitivity	4.2
	sig-3106	BETAXOLOL	BETAXOLOL	ADRENERGIC RECEPTOR ANTAGONIST	ADRB1; ADRB2	EEC-II	TOP-Differential-HighSensitivity	4.16
	sig-6865	ASCORBYL-PALMITATE	ASCORBYL-PALMITATE			EEC-II	TOP-Differential-HighSensitivity	4.13
	sig-17376	CHIR-99021	CHIR-99021	GLYCOGEN SYNTHASE KINASE INHIBITOR	MAPK1; CDK1; GSK3A; GSK3B	EEC-II	TOP-Differential-HighSensitivity	4.09
	sig-20006	BECLOMETASONE	BECLOMETASONE			EEC-II	TOP-Differential-HighSensitivity	4.08
	sig-6506	FR-180204	FR-180204	MAP KINASE INHIBITOR	MAPK1; MAPK3	EEC-II	TOP-Differential-HighSensitivity	4.03
	sig-270	OXPRENOLOL	OXPRENOLOL	ADRENERGIC RECEPTOR ANTAGONIST	ADRB1; ADRB2	EEC-II	TOP-Differential-HighSensitivity	3.99
	sig-6327	FENOTEROL	FENOTEROL	ADRENERGIC RECEPTOR AGONIST	ADRB2; ADRB1; ADRB3	EEC-II	TOP-Differential-HighSensitivity	3.96
	sig-3846	GW-311616	GW-311616			EEC-II	TOP-Differential-HighSensitivity	3.93
	sig-20826	CHIR-99021	CHIR-99021	GLYCOGEN SYNTHASE KINASE INHIBITOR	MAPK1; CDK1; GSK3A; GSK3B	EEC-II	TOP-Differential-HighSensitivity	3.83
	sig-8268	SERICETIN	SERICETIN			EEC-II	TOP-Differential-HighSensitivity	3.79
	sig-7449	GOSERELIN	GOSERELIN			EEC-II	TOP-Differential-HighSensitivity	3.79
	sig-17867	RO-19-4605	RO-19-4605		GABRA3; GABRA5; GABRA1; GABRA2	EEC-II	TOP-Differential-HighSensitivity	3.78
	sig-145	BRIVANIB	BRIVANIB	VEGFR INHIBITOR; FGFR INHIBITOR	KCNH2; FGFR1; CYP3A4; FLT1; KDR	EEC-II	TOP-Differential-HighSensitivity	3.74
	sig-7105	EPIGALLOCATECHIN	EPIGALLOCATECHIN			EEC-II	TOP-Differential-HighSensitivity	3.74
	sig-4284	PHENAZONE	PHENAZONE	CYCLOOXYGENASE INHIBITOR	PTGS1; PTGS2	EEC-II	TOP-Differential-HighSensitivity	3.6
	sig-11131	BENZYDAMINE	BENZYDAMINE	PROSTANOID RECEPTOR ANTAGONIST		EEC-II	TOP-Differential-HighSensitivity	3.59
	sig-2033	CAY-10415	CAY-10415			EEC-II	TOP-Differential-HighSensitivity	3.58
	sig-4258	KU-C104141	KU-C104141			EEC-II	TOP-Differential-HighSensitivity	3.56
	sig-20826	CHIR-99021	CHIR-99021	GLYCOGEN SYNTHASE KINASE INHIBITOR	MAPK1; CDK1; GSK3A; GSK3B	EEC-II	TOP-Differential-HighSensitivity	3.55
	sig-6056	JAS07-009	JAS07-009			EEC-II	TOP-Differential-HighSensitivity	3.54
	sig-1025	NIFEKALANT	NIFEKALANT	POTASSIUM CHANNEL BLOCKER		EEC-II	TOP-Differential-HighSensitivity	3.53
	sig-10650	N-NITROSODIETHYLAMINE	N-NITROSODIETHYLAMINE			EEC-II	TOP-Differential-HighSensitivity	3.53
	sig-6221	PKCBETA-INHIBITOR	PKCBETA-INHIBITOR			EEC-II	TOP-Differential-HighSensitivity	3.52
	sig-339	CHLOROFORM	CHLOROFORM			EEC-II	TOP-Differential-HighSensitivity	3.48
	sig-1375	SKATOLE	SKATOLE			EEC-II	TOP-Differential-HighSensitivity	3.45
	sig-842	ASSINEX_D328	ASSINEX_D328			EEC-II	TOP-Differential-HighSensitivity	3.4
	sig-6143	IRSOGLADINE	IRSOGLADINE	PHOSPHODIESTERASE INHIBITOR	PDE4A	EEC-II	TOP-Differential-HighSensitivity	3.39
	sig-13594	BL003-049-HDAC3	BL003-049-HDAC3			EEC-II	TOP-Differential-HighSensitivity	3.38
	sig-3529	IVACHTIN	IVACHTIN			EEC-II	TOP-Differential-HighSensitivity	3.37
	sig-1436	ZD-7288	ZD-7288	HCN CHANNEL BLOCKER	HCN1; HCN2; HCN4; HCN3	EEC-II	TOP-Differential-HighSensitivity	3.36
	sig-3811	DMBA	DMBA			EEC-II	TOP-Differential-HighSensitivity	3.34
	sig-6857	CHIR-99021	CHIR-99021	GLYCOGEN SYNTHASE KINASE INHIBITOR	MAPK1; CDK1; GSK3A; GSK3B	EEC-II	TOP-Differential-HighSensitivity	3.33
	sig-17339	IDOXURIDINE	IDOXURIDINE	DNA DIRECTED DNA POLYMERASE INHIBITOR		EEC-II	TOP-Differential-HighSensitivity	3.32
	sig-1841	AXITINIB	AXITINIB	VEGFR INHIBITOR; PDGFR TYROSINE KINASE RECEPTOR INHIBITOR	PLK4; FLT4; KDR; FLT1; CSF1	EEC-II	TOP-Differential-HighSensitivity	3.29
	sig-3317	TYRPHOSTIN	TYRPHOSTIN			EEC-II	TOP-Differential-HighSensitivity	3.28
	sig-6221	PKCBETA-INHIBITOR	PKCBETA-INHIBITOR			EEC-II	TOP-Differential-HighSensitivity	3.27
	sig-20279	FORMOTEROL	FORMOTEROL	ADRENERGIC RECEPTOR AGONIST	ADRB2	EEC-II	TOP-Differential-HighSensitivity	3.25
	sig-1415	TTNPB	TTNPB	RETINOID RECEPTOR AGONIST	RARG; RARB; RARA	EEC-II	TOP-Differential-HighSensitivity	3.22
	sig-1387	SU-4312	SU-4312	TYROSINE KINASE INHIBITOR; PDGFR TYROSINE KINASE RECEPTOR INHIBITOR; VEGFR INHIBITOR	PDGFRB; KDR	EEC-II	TOP-Differential-HighSensitivity	3.22
	sig-3124	LORECLEZOLE	LORECLEZOLE	GABA RECEPTOR AGONIST	GABRB3; GABRB2	EEC-II	TOP-Differential-HighSensitivity	3.22
	sig-3482	GIVINOSTAT	GIVINOSTAT	HDAC INHIBITOR	HDAC1; HDAC8; HDAC2; HDAC7; HDAC4; HDAC6; HDAC5; HDAC9; HDAC3	EEC-II	TOP-Differential-HighSensitivity	3.21
	sig-2133	GGTI-298	GGTI-298	GGTASE INHIBITOR	CDKN1A	EEC-II	TOP-Differential-HighSensitivity	3.21
	sig-7117	FK-866	FK-866	NIACINAMIDE PHOSPHORIBOSYLTRANSFERASE INHIBITOR	NAMPT	EEC-II	TOP-Differential-HighSensitivity	3.2
	sig-3290	MEAD-ACID	MEAD-ACID			EEC-II	TOP-Differential-HighSensitivity	3.2
	sig-1185	GUGGULSTERONE	GUGGULSTERONE			EEC-II	TOP-Differential-HighSensitivity	3.19
	sig-2362	TBEP	TBEP			EEC-II	TOP-Differential-HighSensitivity	3.18
	sig-20598	FLUTICASONE	FLUTICASONE			EEC-II	TOP-Differential-HighSensitivity	3.12
	sig-20621	PHENAZONE	PHENAZONE	CYCLOOXYGENASE INHIBITOR	PTGS1; PTGS2	EEC-II	TOP-Differential-HighSensitivity	3.11
	sig-624	MANNITOL	MANNITOL			EEC-II	TOP-Differential-HighSensitivity	3.11
	sig-9502	NEVIRAPINE	NEVIRAPINE	REVERSE TRANSCRIPTASE INHIBITOR	CYP3A5; CYP1A2; CYP2C9; CYP2A6; CYP2B6; CYP2D6; CYP3A4	EEC-II	TOP-Differential-HighSensitivity	3.1
	sig-3811	DMBA	DMBA			EEC-II	TOP-Differential-HighSensitivity	3.1
	sig-11202	KETOCONAZOLE	KETOCONAZOLE	STEROL DEMETHYLASE INHIBITOR	AR; KCNA10; CYP19A1; CYP21A2	EEC-II	TOP-Differential-HighSensitivity	3.09
	sig-16195	SEW-00445	SEW-00445			EEC-II	TOP-Differential-HighSensitivity	3.09
	sig-7541	ESTRIOL	ESTRIOL	ESTROGEN RECEPTOR AGONIST	ESR2; ESR1	EEC-II	TOP-Differential-HighSensitivity	3.07
	sig-2539	OXYMETAZOLINE	OXYMETAZOLINE	ADRENERGIC RECEPTOR AGONIST	ADRA1D; ADRA1B; HTR1B; ADRA2C; HTR2C; ADRA2B; ADRA2A; HTR1D; ADRA1A	EEC-II	TOP-Differential-HighSensitivity	3.07
	sig-17067	PAZOPANIB	PAZOPANIB	VEGFR INHIBITOR; KIT INHIBITOR; PDGFR TYROSINE KINASE RECEPTOR INHIBITOR	FGFR3; FGF1; FGFR1; CSF1R; FLT1; PDGFRA; ITK; KDR; KIT; PDGFRB; FLT4; SH2B3	EEC-II	TOP-Differential-HighSensitivity	3.06
	sig-6178	KU-C104122	KU-C104122			EEC-II	TOP-Differential-HighSensitivity	3.06
	sig-2386	UGISS-186	UGISS-186			EEC-II	TOP-Differential-HighSensitivity	3.04
	sig-9604	GGTI-297	GGTI-297			EEC-II	TOP-Differential-HighSensitivity	3.04
	sig-1309	PIT	PIT	PURINERGIC RECEPTOR ANTAGONIST	P2RY1	EEC-II	TOP-Differential-HighSensitivity	3.02
	sig-6593	ST-012030	ST-012030			EEC-II	TOP-Differential-HighSensitivity	3.02
	sig-2488	IDEBENONE	IDEBENONE	CALCIUM CHANNEL MODULATOR		EEC-II	TOP-Differential-HighSensitivity	3.02
	sig-4152	NEROL	NEROL			EEC-II	TOP-Differential-HighSensitivity	3.02
	sig-2899	N-(3-ACETAMIDOPHENYL)-3-CHLOROBENZAMIDE	N-(3-ACETAMIDOPHENYL)-3-CHLOROBENZAMIDE			EEC-II	TOP-Differential-HighSensitivity	3.01
	sig-7378	PHYSOSTIGMINE	PHYSOSTIGMINE	CHOLINESTERASE INHIBITOR	BCHE; ACHE	EEC-II	TOP-Differential-HighSensitivity	2.96
	sig-16283	ACECLOFENAC	ACECLOFENAC	PROSTANOID RECEPTOR ANTAGONIST	PTGS2	EEC-II	TOP-Differential-HighSensitivity	2.95
	sig-7448	HYDROXYZINE	HYDROXYZINE	ANTIHISTAMINE	HRH1	EEC-II	TOP-Differential-HighSensitivity	2.95
	sig-6947	BROAD-SAI-595	BROAD-SAI-595			EEC-II	TOP-Differential-HighSensitivity	2.95
	sig-20079	TUBACIN	TUBACIN			EEC-II	TOP-Differential-HighSensitivity	2.94
	sig-7350	NORNICOTINE	NORNICOTINE	ACETYLCHOLINE RECEPTOR AGONIST		EEC-II	TOP-Differential-HighSensitivity	2.93
	sig-3136	KU-C104139	KU-C104139			EEC-II	TOP-Differential-HighSensitivity	2.92
	sig-1355	RS-56812	RS-56812	SEROTONIN RECEPTOR PARTIAL AGONIST	HTR3A	EEC-II	TOP-Differential-HighSensitivity	2.91
	sig-7408	FLUDROXYCORTIDE	FLUDROXYCORTIDE	GLUCOCORTICOID RECEPTOR AGONIST	NR3C1; SERPINA6	EEC-II	TOP-Differential-HighSensitivity	2.89
	sig-20170	QUINIDINE	QUINIDINE	SODIUM CHANNEL BLOCKER	KCNH2; SLC29A4; KCNA5; KCNH5; KCNK1; KCNH1; KCNK6; KCNA7; SCN5A	EEC-II	TOP-Differential-HighSensitivity	2.88
	sig-20708	SERICETIN	SERICETIN			EEC-II	TOP-Differential-HighSensitivity	2.85
	sig-638	AMFEPRAMONE	AMFEPRAMONE	ADRENERGIC RECEPTOR AGONIST	SLC6A3; SLC6A2	EEC-II	TOP-Differential-HighSensitivity	2.82
	sig-17098	WT-171	WT-171			EEC-II	TOP-Differential-HighSensitivity	2.81
	sig-2581	ZAFIRLUKAST	ZAFIRLUKAST	LEUKOTRIENE RECEPTOR ANTAGONIST	CYSLTR1; CYSLTR2	EEC-II	TOP-Differential-HighSensitivity	2.79
	sig-549	PYRIDINE-2,4-DICARBOXYLIC-ACID	PYRIDINE-2,4-DICARBOXYLIC-ACID			EEC-II	TOP-Differential-HighSensitivity	2.76
	sig-7408	FLUDROXYCORTIDE	FLUDROXYCORTIDE	GLUCOCORTICOID RECEPTOR AGONIST	NR3C1; SERPINA6	EEC-II	TOP-Differential-HighSensitivity	2.74
	sig-2413	AMINOMETHYLTRANSFERASE	AMINOMETHYLTRANSFERASE	NITRIC OXIDE SYNTHASE INHIBITOR	NOS2	EEC-II	TOP-Differential-HighSensitivity	2.72
	sig-590	JNJ-38877605	JNJ-38877605	TYROSINE KINASE INHIBITOR	MET	EEC-II	TOP-Differential-HighSensitivity	2.71
	sig-2755	BMY-45778	BMY-45778	IP1 PROSTACYCLIN RECEPTOR AGONIST	PTGIR	EEC-II	TOP-Differential-HighSensitivity	2.69
	sig-2623	SPECTINOMYCIN	SPECTINOMYCIN	BACTERIAL 30S RIBOSOMAL SUBUNIT INHIBITOR		EEC-II	TOP-Differential-HighSensitivity	2.69
	sig-2415	BEMESETRON	BEMESETRON	SEROTONIN RECEPTOR ANTAGONIST	HTR3A; HTR3B	EEC-II	TOP-Differential-HighSensitivity	2.68
	sig-16687	DICLOFENAMIDE	DICLOFENAMIDE	CARBONIC ANHYDRASE INHIBITOR	CA2; CA12; CA1; CA4; CA7	EEC-II	TOP-Differential-HighSensitivity	2.68
	sig-6787	GSK-1904529A	GSK-1904529A	IGF-1 INHIBITOR	IGF1R; INSR	EEC-II	TOP-Differential-HighSensitivity	2.65
	sig-2388	VALPROXAM	VALPROXAM			EEC-II	TOP-Differential-HighSensitivity	2.64
	sig-6168	EXO-1	EXO-1	ARF INHIBITOR		EEC-II	TOP-Differential-HighSensitivity	2.63
	sig-14611	ISONICOTINOHYDROXAMIC-ACID	ISONICOTINOHYDROXAMIC-ACID			EEC-II	TOP-Differential-HighSensitivity	2.62
	sig-2400	ZG-10	ZG-10			EEC-II	TOP-Differential-HighSensitivity	2.6
	sig-20677	GUGGULSTERONE	GUGGULSTERONE			EEC-II	TOP-Differential-HighSensitivity	2.59
	sig-1351	ROTENONIC-ACID	ROTENONIC-ACID			EEC-II	TOP-Differential-HighSensitivity	2.58
	sig-638	AMFEPRAMONE	AMFEPRAMONE	ADRENERGIC RECEPTOR AGONIST	SLC6A3; SLC6A2	EEC-II	TOP-Differential-HighSensitivity	2.57
	sig-6986	TRACAZOLATE	TRACAZOLATE	GABA RECEPTOR MODULATOR	GABRA1	EEC-II	TOP-Differential-HighSensitivity	2.56
	sig-6712	PX-12	PX-12	THIOREDOXIN INHIBITOR	TXNRD1; TXN	EEC-II	TOP-Differential-HighSensitivity	2.55
	sig-7013	PREGNENOLONE	PREGNENOLONE	GLUTAMATE RECEPTOR MODULATOR	SULT2B1; CYP17A1	EEC-II	TOP-Differential-HighSensitivity	2.55
	sig-14343	BENZOIC-ACID	BENZOIC-ACID	PLASTICIZERS AND MEDICINAL COMPOUNDS; PRECURSOR FOR FOOD PRESERVATIVES	PRDX5; RAB9A; HRSP12; DAO	EEC-II	TOP-Differential-HighSensitivity	2.54
	sig-6206	KUC103893N	KUC103893N			EEC-II	TOP-Differential-HighSensitivity	2.54
	sig-365	NSC-663284	NSC-663284	CDC INHIBITOR	CDC25A; CDC25B; CDC25C	EEC-II	TOP-Differential-HighSensitivity	2.49
	sig-2541	PCA-4248	PCA-4248	PLATELET ACTIVATING FACTOR RECEPTOR ANTAGONIST	PTAFR	EEC-II	TOP-Differential-HighSensitivity	2.48
	sig-7044	ZOLPIDEM	ZOLPIDEM	BENZODIAZEPINE RECEPTOR AGONIST	GABRA3; GABRA2; GABRA1	EEC-II	TOP-Differential-HighSensitivity	2.48
	sig-4323	N-ARACHIDONYL-GABA	N-ARACHIDONYL-GABA			EEC-II	TOP-Differential-HighSensitivity	2.48
	sig-10740	KU-C104248	KU-C104248			EEC-II	TOP-Differential-HighSensitivity	2.48
	sig-20459	ISOXSUPRINE	ISOXSUPRINE	ADRENERGIC RECEPTOR AGONIST	ADRB2	EEC-II	TOP-Differential-HighSensitivity	2.46
	sig-946	SU-11274	SU-11274	HEPATOCYTE GROWTH FACTOR RECEPTOR INHIBITOR; TYROSINE KINASE INHIBITOR	MET	EEC-II	TOP-Differential-HighSensitivity	2.45
	sig-2564	SULFACETAMIDE	SULFACETAMIDE	PABA ANTAGONIST		EEC-II	TOP-Differential-HighSensitivity	2.44
	sig-6178	KU-C104122	KU-C104122			EEC-II	TOP-Differential-HighSensitivity	2.44
	sig-2795	SB-205384	SB-205384	GABA RECEPTOR MODULATOR	GABRA6; GABRA3; GABRA5	EEC-II	TOP-Differential-HighSensitivity	2.43
	sig-6165	MENADIONE	MENADIONE	PHOSPHATASE INHIBITOR; MITOCHONDRIAL DNA POLYMERASE INHIBITOR	F2; VKORC1; BGLAP; NQO1; F9; AOX1; PROC; PROS1; PROZ; GGCX; NQO2; F10; F7; VKORC1L1	EEC-II	TOP-Differential-HighSensitivity	2.39
	sig-3570	AZ-10417808	AZ-10417808	CASPASE INHIBITOR	CASP3	EEC-II	TOP-Differential-HighSensitivity	2.37
	sig-6488	SPB02137	SPB02137			EEC-II	TOP-Differential-HighSensitivity	2.36
	sig-2096	DESOXIMETASONE	DESOXIMETASONE	GLUCOCORTICOID RECEPTOR AGONIST	NR3C1; PLA2G1B	EEC-II	TOP-Differential-HighSensitivity	2.34
	sig-7558	BIFONAZOLE	BIFONAZOLE	STEROL DEMETHYLASE INHIBITOR	CYP2B6	EEC-II	TOP-Differential-HighSensitivity	2.34
	sig-6299	GSK-429286A	GSK-429286A	RHO ASSOCIATED KINASE INHIBITOR	ROCK1	EEC-II	TOP-Differential-HighSensitivity	2.33
	sig-17067	PAZOPANIB	PAZOPANIB	VEGFR INHIBITOR; KIT INHIBITOR; PDGFR TYROSINE KINASE RECEPTOR INHIBITOR	FGFR3; FGF1; FGFR1; CSF1R; FLT1; PDGFRA; ITK; KDR; KIT; PDGFRB; FLT4; SH2B3	EEC-II	TOP-Differential-HighSensitivity	2.31
	sig-5860	CEFACLOR	CEFACLOR	BACTERIAL CELL WALL SYNTHESIS INHIBITOR		EEC-II	TOP-Differential-HighSensitivity	2.3
	sig-355	KU-C103671	KU-C103671			EEC-II	TOP-Differential-HighSensitivity	2.29
	sig-2449	CIMETIDINE	CIMETIDINE	HISTAMINE RECEPTOR ANTAGONIST	SLC47A1; SLC29A4; SLC47A2; HRH2	EEC-II	TOP-Differential-HighSensitivity	2.28
	sig-13576	LYSYLPHENYLALANYL-TYROSINE	LYSYLPHENYLALANYL-TYROSINE			EEC-II	TOP-Differential-HighSensitivity	2.27
	sig-4314	KU-C104253	KU-C104253			EEC-II	TOP-Differential-HighSensitivity	2.26
	sig-6758	RITA	RITA	MDM INHIBITOR	MDM2	EEC-II	TOP-Differential-HighSensitivity	2.25
	sig-7404	GARCINOL	GARCINOL			EEC-II	TOP-Differential-HighSensitivity	2.23
	sig-2449	CIMETIDINE	CIMETIDINE	HISTAMINE RECEPTOR ANTAGONIST	SLC47A1; SLC29A4; SLC47A2; HRH2	EEC-II	TOP-Differential-HighSensitivity	2.21
	sig-1240	D-64406	D-64406			EEC-II	TOP-Differential-HighSensitivity	2.21
	sig-5631	DM-163	DM-163			EEC-II	TOP-Differential-HighSensitivity	2.21
	sig-690	DEFERIPRONE	DEFERIPRONE	CHELATING AGENT	UGT1A6	EEC-II	TOP-Differential-HighSensitivity	2.2
	sig-6797	LINSITINIB	LINSITINIB	IGF-1 INHIBITOR	INSRR; INSR; IGF1R	EEC-II	TOP-Differential-HighSensitivity	2.2
	sig-1124	MEPHENESIN	MEPHENESIN	MUSCLE RELAXANT		EEC-II	TOP-Differential-HighSensitivity	2.2
	sig-11719	JAS07-007	JAS07-007			EEC-II	TOP-Differential-HighSensitivity	2.19
	sig-590	JNJ-38877605	JNJ-38877605	TYROSINE KINASE INHIBITOR	MET	EEC-II	TOP-Differential-HighSensitivity	2.17
	sig-1699	KM-03439	KM-03439			EEC-II	TOP-Differential-HighSensitivity	2.17
	sig-16275	AMPICILLIN	AMPICILLIN	BACTERIAL CELL WALL SYNTHESIS INHIBITOR		EEC-II	TOP-Differential-HighSensitivity	2.17
	sig-639	EHPG-PIPERAZINE	EHPG-PIPERAZINE			EEC-II	TOP-Differential-HighSensitivity	2.15
	sig-2789	U-54494A	U-54494A	OPIOID RECEPTOR AGONIST	OPRK1	EEC-II	TOP-Differential-HighSensitivity	2.14
	sig-8713	PALONOSETRON	PALONOSETRON	SEROTONIN RECEPTOR ANTAGONIST	HTR3A	EEC-II	TOP-Differential-HighSensitivity	2.14
	sig-1355	RS-56812	RS-56812	SEROTONIN RECEPTOR PARTIAL AGONIST	HTR3A	EEC-II	TOP-Differential-HighSensitivity	2.14
	sig-20825	BECLOMETASONE	BECLOMETASONE			EEC-II	TOP-Differential-HighSensitivity	2.14
	sig-14343	BENZOIC-ACID	BENZOIC-ACID	PLASTICIZERS AND MEDICINAL COMPOUNDS; PRECURSOR FOR FOOD PRESERVATIVES	PRDX5; RAB9A; HRSP12; DAO	EEC-II	TOP-Differential-HighSensitivity	2.13
	sig-2772	ARGATROBAN	ARGATROBAN	THROMBIN INHIBITOR	F2	EEC-II	TOP-Differential-HighSensitivity	2.13
	sig-2400	ZG-10	ZG-10			EEC-II	TOP-Differential-HighSensitivity	2.1
	sig-3136	KU-C104139	KU-C104139			EEC-II	TOP-Differential-HighSensitivity	2.09
	sig-5383	VU-0011562	VU-0011562			EEC-II	TOP-Differential-HighSensitivity	2.09
	sig-15199	BG-1017	BG-1017			EEC-II	TOP-Differential-HighSensitivity	2.08
	sig-6634	NORELEAGNINE	NORELEAGNINE			EEC-II	TOP-Differential-HighSensitivity	2.08
	sig-3696	JAS07-003	JAS07-003			EEC-II	TOP-Differential-HighSensitivity	2.08
	sig-1270	DESMETHYLCLOZAPINE	DESMETHYLCLOZAPINE	ACETYLCHOLINE RECEPTOR AGONIST	HTR2C	EEC-II	TOP-Differential-HighSensitivity	2.07
	sig-6724	NALTREXONE	NALTREXONE	OPIOID RECEPTOR ANTAGONIST	OPRK1; OPRM1; OPRD1; SIGMAR1	EEC-II	TOP-Differential-HighSensitivity	2.05
	sig-16775	DIHYDROERGOTAMINE	DIHYDROERGOTAMINE	SEROTONIN RECEPTOR AGONIST	ADRA2A; HTR1F; DRD2; HTR1B; HTR1E; HTR2B; HTR7; HTR1D	EEC-II	TOP-Differential-HighSensitivity	2.05
	sig-20043	CYCLOPENTENE	CYCLOPENTENE			EEC-II	TOP-Differential-HighSensitivity	2.05
	sig-722	MINOXIDIL	MINOXIDIL	KATP ACTIVATOR; VASODILATOR; KIR6 CHANNEL (KATP) ACTIVATOR	KCNJ10; KCNJ1; ABCC9; KCNJ8; KCNJ11; PTGS1	EEC-II	TOP-Differential-HighSensitivity	2.04
	sig-18244	BG-FA-0953	BG-FA-0953			EEC-II	TOP-Differential-HighSensitivity	2.04
	sig-9533	KU-C104493	KU-C104493			EEC-II	TOP-Differential-HighSensitivity	2.03
	sig-2409	NAPROXEN	NAPROXEN	CYCLOOXYGENASE INHIBITOR	PTGS2; PTGS1	EEC-II	TOP-Differential-HighSensitivity	2.02
	sig-7035	DIETHYLSTILBESTROL	DIETHYLSTILBESTROL	ESTROGEN RECEPTOR AGONIST	ESR1; ESRRB; ESRRG; ESR2	EEC-II	TOP-Differential-HighSensitivity	2.01
	sig-6193	PEROSPIRONE	PEROSPIRONE	DOPAMINE RECEPTOR ANTAGONIST; SEROTONIN RECEPTOR ANTAGONIST	DRD4; DRD3; DRD2	EEC-II	TOP-Differential-HighSensitivity	2.01
	sig-13923	KU-C104491	KU-C104491			EEC-II	TOP-Differential-HighSensitivity	2
	sig-6848	FLUTICASONE	FLUTICASONE			EEC-II	TOP-Differential-HighSensitivity	1.97
	sig-2634	METANEPHRINE	METANEPHRINE			EEC-II	TOP-Differential-HighSensitivity	1.97
	sig-7069	YM-201636	YM-201636	PI3K INHIBITOR		EEC-II	TOP-Differential-HighSensitivity	1.96
	sig-6506	FR-180204	FR-180204	MAP KINASE INHIBITOR	MAPK1; MAPK3	EEC-II	TOP-Differential-HighSensitivity	1.95
	sig-1799	NICOTINYL-ALCOHOL-TARTRATE	NICOTINYL-ALCOHOL-TARTRATE			EEC-II	TOP-Differential-HighSensitivity	1.93
	sig-3613	UNGERINE	UNGERINE			EEC-II	TOP-Differential-HighSensitivity	1.93
	sig-7448	HYDROXYZINE	HYDROXYZINE	ANTIHISTAMINE	HRH1	EEC-II	TOP-Differential-HighSensitivity	1.92
	sig-6797	LINSITINIB	LINSITINIB	IGF-1 INHIBITOR	INSRR; INSR; IGF1R	EEC-II	TOP-Differential-HighSensitivity	1.91
	sig-7112	ENZALUTAMIDE	ENZALUTAMIDE	ANDROGEN RECEPTOR ANTAGONIST	AR	EEC-II	TOP-Differential-HighSensitivity	1.91
	sig-16784	DYCLONINE	DYCLONINE	SODIUM CHANNEL BLOCKER	SCN10A; SCN5A	EEC-II	TOP-Differential-HighSensitivity	1.9
	sig-3695	PSH-010	PSH-010			EEC-II	TOP-Differential-HighSensitivity	1.9
	sig-3073	KM-01366	KM-01366			EEC-II	TOP-Differential-HighSensitivity	1.88
	sig-1418	U-0124	U-0124	MEK INHIBITOR		EEC-II	TOP-Differential-HighSensitivity	1.88
	sig-11767	ACTARIT	ACTARIT	INTERLEUKIN RECEPTOR AGONIST		EEC-II	TOP-Differential-HighSensitivity	1.88
	sig-3529	IVACHTIN	IVACHTIN			EEC-II	TOP-Differential-HighSensitivity	1.87
	sig-1374	SITAGLIPTIN	SITAGLIPTIN	DIPEPTIDYL PEPTIDASE INHIBITOR	DPP4	EEC-II	TOP-Differential-HighSensitivity	1.86
	sig-1194	HEMICHOLINIUM-3	HEMICHOLINIUM-3			EEC-II	TOP-Differential-HighSensitivity	1.84
	sig-4322	GW-6471	GW-6471			EEC-II	TOP-Differential-HighSensitivity	1.82
	sig-20798	LOSARTAN	LOSARTAN	ANGIOTENSIN RECEPTOR ANTAGONIST	AGTR1	EEC-II	TOP-Differential-HighSensitivity	1.81
	sig-6159	LOSARTAN	LOSARTAN	ANGIOTENSIN RECEPTOR ANTAGONIST	AGTR1	EEC-II	TOP-Differential-HighSensitivity	1.8
	sig-10273	XYLAZINE	XYLAZINE	ADRENERGIC RECEPTOR AGONIST	ADRA2C; ADRA2B; ADRA2A	EEC-II	TOP-Differential-HighSensitivity	1.8
	sig-14531	PIVMECILLINAM	PIVMECILLINAM	BACTERIAL CELL WALL SYNTHESIS INHIBITOR		EEC-II	TOP-Differential-HighSensitivity	1.8
	sig-1881	GLAFENINE	GLAFENINE	DELTAF508-CFTR CORRECTORS	CFTR	EEC-II	TOP-Differential-HighSensitivity	1.79
	sig-179	REPAGLINIDE	REPAGLINIDE	INSULIN SECRETAGOGUE	ABCC8; KCNJ11; PPARG	EEC-II	TOP-Differential-HighSensitivity	1.78
	sig-18402	AURAPTENE	AURAPTENE			EEC-II	TOP-Differential-HighSensitivity	1.78
	sig-17376	CHIR-99021	CHIR-99021	GLYCOGEN SYNTHASE KINASE INHIBITOR	MAPK1; CDK1; GSK3A; GSK3B	EEC-II	TOP-Differential-HighSensitivity	1.76
	sig-20340	CEFATRIZINE	CEFATRIZINE			EEC-II	TOP-Differential-HighSensitivity	1.76
	sig-6701	VELIPARIB	VELIPARIB	PARP INHIBITOR	PARP1; PARP2	EEC-II	TOP-Differential-HighSensitivity	1.75
	sig-15035	OXYBENZONE	OXYBENZONE	LIPASE INHIBITOR	LIPE	EEC-II	TOP-Differential-HighSensitivity	1.75
	sig-1107	FENSPIRIDE	FENSPIRIDE	BRONCHODILATOR		EEC-II	TOP-Differential-HighSensitivity	1.75
	sig-2678	LAMIVUDINE	LAMIVUDINE	NUCLEOSIDE REVERSE TRANSCRIPTASE INHIBITOR		EEC-II	TOP-Differential-HighSensitivity	1.74
	sig-19256	ORANTINIB	ORANTINIB	VEGFR INHIBITOR; FGFR INHIBITOR; PDGFR TYROSINE KINASE RECEPTOR INHIBITOR	AURKA; AURKB; FGFR2; PDGFRB; PDGFRA; FGFR1; KDR; EGFR	EEC-II	TOP-Differential-HighSensitivity	1.73
	sig-399	BP-554	BP-554	SEROTONIN RECEPTOR AGONIST	HTR1A	EEC-II	TOP-Differential-HighSensitivity	1.71
	sig-7254	LINIFANIB	LINIFANIB	VEGFR INHIBITOR; PDGFR TYROSINE KINASE RECEPTOR INHIBITOR	CSF1; PDGFRB; KIT; CSF1R; FLT3; TEK; FLT4; RET; FLT1; KDR	EEC-II	TOP-Differential-HighSensitivity	1.71
	sig-8179	BIBR-1532	BIBR-1532	TELOMERASE INHIBITOR	TERT	EEC-II	TOP-Differential-HighSensitivity	1.7
	sig-11345	DEXAMETHASONE	DEXAMETHASONE	GLUCOCORTICOID RECEPTOR AGONIST	NR3C2; NR3C1; NOS2; NR0B1; ANXA1	EEC-II	TOP-Differential-HighSensitivity	1.7
	sig-7449	GOSERELIN	GOSERELIN			EEC-II	TOP-Differential-HighSensitivity	1.7
	sig-914	PHENYLBUTAZONE	PHENYLBUTAZONE	CYCLOOXYGENASE INHIBITOR; PROSTANOID RECEPTOR ANTAGONIST	PTGIS; PTGS1; PTGS2	EEC-II	TOP-Differential-HighSensitivity	1.69
	sig-220	MW-MITF22	MW-MITF22			EEC-II	TOP-Differential-HighSensitivity	1.69
	sig-5471	EMF-BCA1-64	EMF-BCA1-64			EEC-II	TOP-Differential-HighSensitivity	1.68
	sig-1351	ROTENONIC-ACID	ROTENONIC-ACID			EEC-II	TOP-Differential-HighSensitivity	1.68
	sig-14907	ASENAPINE	ASENAPINE	SEROTONIN RECEPTOR ANTAGONIST; DOPAMINE RECEPTOR ANTAGONIST	HTR2A; ADRA1A; HTR5A; HTR1E; HTR2B; HTR1B; DRD2; DRD3; DRD4; HRH1; HTR1D; ADRA2B; HRH2; ADRA2A; HTR1A; HTR7; HTR6; DRD1; ADRA2C; ADRB1; HTR2C; ADRB2	EEC-II	TOP-Differential-HighSensitivity	1.67
	sig-7465	NAFTIDROFURYL	NAFTIDROFURYL	ADRENERGIC RECEPTOR ANTAGONIST		EEC-II	TOP-Differential-HighSensitivity	1.66
	sig-2773	HYOSCYAMINE	HYOSCYAMINE	ACETYLCHOLINE RECEPTOR ANTAGONIST	CHRM1; CHRM4; CHRM2; CHRM3	EEC-II	TOP-Differential-HighSensitivity	1.65
	sig-17113	YM-09151-2	YM-09151-2			EEC-II	TOP-Differential-HighSensitivity	1.65
	sig-4209	TRICHLOROETHYLENE	TRICHLOROETHYLENE			EEC-II	TOP-Differential-HighSensitivity	1.65
	sig-14103	RITONAVIR	RITONAVIR	HIV PROTEASE INHIBITOR	CYP1A2; CYP3A5; CYP2C9; CYP3A7; CYP2C19; CYP2D6; CYP2C8; CYP2B6; CYP2E1; CYP3A4	EEC-II	TOP-Differential-HighSensitivity	1.64
	sig-1418	U-0124	U-0124	MEK INHIBITOR		EEC-II	TOP-Differential-HighSensitivity	1.64
	sig-5383	VU-0011562	VU-0011562			EEC-II	TOP-Differential-HighSensitivity	1.64
	sig-7541	ESTRIOL	ESTRIOL	ESTROGEN RECEPTOR AGONIST	ESR2; ESR1	EEC-II	TOP-Differential-HighSensitivity	1.63
	sig-13071	OXANDROLONE	OXANDROLONE	ANDROGEN RECEPTOR AGONIST	AR	EEC-II	TOP-Differential-HighSensitivity	1.6
	sig-57	BMY-7378	BMY-7378	ADRENERGIC RECEPTOR ANTAGONIST; SEROTONIN RECEPTOR ANTAGONIST	ADRA1D; HTR1A; ADRA1B; ADRA1A	EEC-II	TOP-Differential-HighSensitivity	1.59
	sig-67	5-METHYLHYDANTOIN	5-METHYLHYDANTOIN			EEC-II	TOP-Differential-HighSensitivity	1.58
	sig-20786	DIZOCILPINE	DIZOCILPINE			EEC-II	TOP-Differential-HighSensitivity	1.57
	sig-6042	IRBESARTAN	IRBESARTAN	ANGIOTENSIN RECEPTOR ANTAGONIST	AGTR1; JUN; SLC10A1	EEC-II	TOP-Differential-HighSensitivity	1.56
	sig-5494	KUC104502N	KUC104502N			EEC-II	TOP-Differential-HighSensitivity	1.55
	sig-6193	PEROSPIRONE	PEROSPIRONE	DOPAMINE RECEPTOR ANTAGONIST; SEROTONIN RECEPTOR ANTAGONIST	DRD4; DRD3; DRD2	EEC-II	TOP-Differential-HighSensitivity	1.54
	sig-2581	ZAFIRLUKAST	ZAFIRLUKAST	LEUKOTRIENE RECEPTOR ANTAGONIST	CYSLTR1; CYSLTR2	EEC-II	TOP-Differential-HighSensitivity	1.52
	sig-6313	FLUDROCORTISONE	FLUDROCORTISONE			EEC-II	TOP-Differential-HighSensitivity	1.52
	sig-788	OXOLINIC-ACID	OXOLINIC-ACID	BACTERIAL DNA GYRASE INHIBITOR		EEC-II	TOP-Differential-HighSensitivity	1.51
	sig-6706	EQUOL	EQUOL	ESTROGEN RECEPTOR AGONIST	ESR2; ESR1	EEC-II	TOP-Differential-HighSensitivity	1.49
	sig-20721	DIETHYLSTILBESTROL	DIETHYLSTILBESTROL	ESTROGEN RECEPTOR AGONIST	ESR1; ESRRB; ESRRG; ESR2	EEC-II	TOP-Differential-HighSensitivity	1.49
	sig-1421	U-99194	U-99194	DOPAMINE RECEPTOR ANTAGONIST	DRD3	EEC-II	TOP-Differential-HighSensitivity	1.48
	sig-7044	ZOLPIDEM	ZOLPIDEM	BENZODIAZEPINE RECEPTOR AGONIST	GABRA3; GABRA2; GABRA1	EEC-II	TOP-Differential-HighSensitivity	1.47
	sig-20536	CIMETIDINE	CIMETIDINE	HISTAMINE RECEPTOR ANTAGONIST	SLC47A1; SLC29A4; SLC47A2; HRH2	EEC-II	TOP-Differential-HighSensitivity	1.46
	sig-6943	NITROCARAMIPHEN	NITROCARAMIPHEN	CHOLINERGIC RECEPTOR ANTAGONIST	CHRM1	EEC-II	TOP-Differential-HighSensitivity	1.45
	sig-339	CHLOROFORM	CHLOROFORM			EEC-II	TOP-Differential-HighSensitivity	1.45
	sig-3119	SCOPOLAMINE	SCOPOLAMINE	ACETYLCHOLINE RECEPTOR ANTAGONIST		EEC-II	TOP-Differential-HighSensitivity	1.44
	sig-9604	GGTI-297	GGTI-297			EEC-II	TOP-Differential-HighSensitivity	1.44
	sig-1978	OXYTETRACYCLINE	OXYTETRACYCLINE	BACTERIAL 30S RIBOSOMAL SUBUNIT INHIBITOR		EEC-II	TOP-Differential-HighSensitivity	1.43
	sig-3119	SCOPOLAMINE	SCOPOLAMINE	ACETYLCHOLINE RECEPTOR ANTAGONIST		EEC-II	TOP-Differential-HighSensitivity	1.42
	sig-3071	S-206352	S-206352			EEC-II	TOP-Differential-HighSensitivity	1.41
	sig-3314	AG-494	AG-494			EEC-II	TOP-Differential-HighSensitivity	1.41
	sig-20629	EPIGALLOCATECHIN	EPIGALLOCATECHIN			EEC-II	TOP-Differential-HighSensitivity	1.41
	sig-2133	GGTI-298	GGTI-298	GGTASE INHIBITOR	CDKN1A	EEC-II	TOP-Differential-HighSensitivity	1.39
	sig-270	OXPRENOLOL	OXPRENOLOL	ADRENERGIC RECEPTOR ANTAGONIST	ADRB1; ADRB2	EEC-II	TOP-Differential-HighSensitivity	1.39
	sig-2435	BUDESONIDE	BUDESONIDE	GLUCOCORTICOID RECEPTOR AGONIST	NR3C1	EEC-II	TOP-Differential-HighSensitivity	1.38
	sig-6760	TUBASTATIN-A	TUBASTATIN-A	HDAC INHIBITOR	HDAC6	EEC-II	TOP-Differential-HighSensitivity	1.38
	sig-365	NSC-663284	NSC-663284	CDC INHIBITOR	CDC25A; CDC25B; CDC25C	EEC-II	TOP-Differential-HighSensitivity	1.38
	sig-1799	NICOTINYL-ALCOHOL-TARTRATE	NICOTINYL-ALCOHOL-TARTRATE			EEC-II	TOP-Differential-HighSensitivity	1.36
	sig-3843	ATOVAQUONE	ATOVAQUONE	MITOCHONDRIAL ELECTRON TRANSPORT INHIBITOR	DHODH	EEC-II	TOP-Differential-HighSensitivity	1.35
	sig-7069	YM-201636	YM-201636	PI3K INHIBITOR		EEC-II	TOP-Differential-HighSensitivity	1.35
	sig-6943	NITROCARAMIPHEN	NITROCARAMIPHEN	CHOLINERGIC RECEPTOR ANTAGONIST	CHRM1	EEC-II	TOP-Differential-HighSensitivity	1.34
	sig-8880	MESTRANOL	MESTRANOL	ESTROGEN RECEPTOR AGONIST	ESR1	EEC-II	TOP-Differential-HighSensitivity	1.33
	sig-8592	KU-C104487	KU-C104487			EEC-II	TOP-Differential-HighSensitivity	1.33
	sig-4258	KU-C104141	KU-C104141			EEC-II	TOP-Differential-HighSensitivity	1.3
	sig-6083	KUC103904N	KUC103904N			EEC-II	TOP-Differential-HighSensitivity	1.3
	sig-1417	TYRPHOSTIN-47	TYRPHOSTIN-47			EEC-II	TOP-Differential-HighSensitivity	1.3
	sig-2411	ODQ	ODQ	GUANYLYL CYCLASE INHIBITOR	GUCY1B3; GUCY1A2; GUCY1A3	EEC-II	TOP-Differential-HighSensitivity	1.29
	sig-11733	INDINAVIR	INDINAVIR	HIV PROTEASE INHIBITOR	CYP3A4; CYP3A5; CYP3A7	EEC-II	TOP-Differential-HighSensitivity	1.28
	sig-13340	M-344	M-344	HDAC INHIBITOR		EEC-II	TOP-Differential-HighSensitivity	1.28
	sig-6954	RONDUAL-KINASE-INHIBITOR	RONDUAL-KINASE-INHIBITOR			EEC-II	TOP-Differential-HighSensitivity	1.26
	sig-17969	DM-55-3	DM-55-3			EEC-II	TOP-Differential-HighSensitivity	1.26
	sig-14734	BMS-182874	BMS-182874	ENDOTHELIN RECEPTOR ANTAGONIST	EDNRA	EEC-II	TOP-Differential-HighSensitivity	1.25
	sig-722	MINOXIDIL	MINOXIDIL	KATP ACTIVATOR; VASODILATOR; KIR6 CHANNEL (KATP) ACTIVATOR	KCNJ10; KCNJ1; ABCC9; KCNJ8; KCNJ11; PTGS1	EEC-II	TOP-Differential-HighSensitivity	1.24
	sig-7504	KETOCHOLESTEROL	KETOCHOLESTEROL			EEC-II	TOP-Differential-HighSensitivity	1.24
	sig-11767	ACTARIT	ACTARIT	INTERLEUKIN RECEPTOR AGONIST		EEC-II	TOP-Differential-HighSensitivity	1.24
	sig-20421	NIACIN	NIACIN	VITAMIN B; NAD PRECURSOR WITH LIPID LOWERING EFFECTS	DGAT2; QPRT; HCAR3; NNMT; HCAR2; HCAR1	EEC-II	TOP-Differential-HighSensitivity	1.23
	sig-2925	RAN-14A	RAN-14A			EEC-II	TOP-Differential-HighSensitivity	1.23
	sig-7558	BIFONAZOLE	BIFONAZOLE	STEROL DEMETHYLASE INHIBITOR	CYP2B6	EEC-II	TOP-Differential-HighSensitivity	1.21
	sig-20603	LAPATINIB	LAPATINIB	ERBB2 INHIBITOR; EGFR INHIBITOR	ERBB2; EGFR	EEC-II	TOP-Differential-HighSensitivity	1.19
	sig-454	TILETAMINE	TILETAMINE	GLUTAMATE RECEPTOR ANTAGONIST		EEC-II	TOP-Differential-HighSensitivity	1.19
	sig-907	BENZANTHRONE	BENZANTHRONE			EEC-II	TOP-Differential-HighSensitivity	1.19
	sig-7287	ESTRADIOL	ESTRADIOL	ESTROGEN RECEPTOR AGONIST	NR1I2; KCNMA1; ESR2; GPER1; ESR1	EEC-II	TOP-Differential-HighSensitivity	1.18
	sig-6896	SGX523	SGX523	HEPATOCYTE GROWTH FACTOR RECEPTOR INHIBITOR	MET	EEC-II	TOP-Differential-HighSensitivity	1.18
	sig-3099	KU-C103875	KU-C103875			EEC-II	TOP-Differential-HighSensitivity	1.18
	sig-333	KU-C103874	KU-C103874			EEC-II	TOP-Differential-HighSensitivity	1.18
	sig-2168	LACTOTENSIN	LACTOTENSIN			EEC-II	TOP-Differential-HighSensitivity	1.18
	sig-20629	EPIGALLOCATECHIN	EPIGALLOCATECHIN			EEC-II	TOP-Differential-HighSensitivity	1.17
	sig-3428	MONOCROTALINE	MONOCROTALINE			EEC-II	TOP-Differential-HighSensitivity	1.16
	sig-2795	SB-205384	SB-205384	GABA RECEPTOR MODULATOR	GABRA6; GABRA3; GABRA5	EEC-II	TOP-Differential-HighSensitivity	1.15
[truncated: 3,779 more rows]

## Sheet: Supplementary Table 5
	Supplementary Table 5. Identified differentially expressed genes of different NKT cell clusters
	gene	avg_log2FC	pct.1	pct.2	p_val	p_val_adj	cluster
	IL7R	1.83409	0.823	0.354	0	0	CD4+ naive
	ANK3	1.56531	0.585	0.18	0	0	CD4+ naive
	CD40LG	0.87787	0.314	0.065	0	0	CD4+ naive
	BACH2	0.874761	0.43	0.235	0	0	CD4+ naive
	GPR183	0.821024	0.467	0.228	0	0	CD4+ naive
	LTB	0.802148	0.76	0.45	0	0	CD4+ naive
	CCR7	0.755697	0.298	0.086	0	0	CD4+ naive
	MGAT5	0.749924	0.533	0.329	0	0	CD4+ naive
	TPT1	0.744112	0.973	0.973	0	0	CD4+ naive
	TC2N	0.709698	0.587	0.34	0	0	CD4+ naive
	SERINC5	0.695231	0.468	0.277	0	0	CD4+ naive
	RPS12	0.683634	0.962	0.963	0	0	CD4+ naive
	LEF1	0.678543	0.293	0.124	0	0	CD4+ naive
	NR3C2	0.6673	0.26	0.095	0	0	CD4+ naive
	RPL34	0.662229	0.949	0.944	0	0	CD4+ naive
	TNFAIP8	0.661604	0.749	0.56	0	0	CD4+ naive
	BTBD11	0.656632	0.25	0.092	0	0	CD4+ naive
	SSBP2	0.655694	0.302	0.14	5.06E-296	1.69E-291	CD4+ naive
	RPS3A	0.642481	0.935	0.936	0	0	CD4+ naive
	RPL3	0.63365	0.943	0.938	0	0	CD4+ naive
	EEF1B2	0.633528	0.85	0.79	0	0	CD4+ naive
	ADAM19	0.633365	0.379	0.236	1.83E-204	6.11E-200	CD4+ naive
	FTH1	0.632619	0.948	0.939	6.29E-119	2.10E-114	CD4+ naive
	RPS6	0.632007	0.947	0.939	0	0	CD4+ naive
	TCF7	0.630422	0.392	0.193	0	0	CD4+ naive
	RPL32	0.621152	0.955	0.954	0	0	CD4+ naive
	RPS8	0.610496	0.951	0.947	0	0	CD4+ naive
	RPL11	0.606353	0.953	0.954	0	0	CD4+ naive
	AC079793.1	0.602585	0.501	0.363	1.94E-191	6.48E-187	CD4+ naive
	RPS18	0.597745	0.965	0.969	0	0	CD4+ naive
	CAMK1D	0.591805	0.412	0.246	5.63E-241	1.88E-236	CD4+ naive
	KLRB1	0.591415	0.446	0.299	4.71E-173	1.57E-168	CD4+ naive
	CRYBG1	0.588767	0.395	0.257	1.21E-170	4.06E-166	CD4+ naive
	MGAT4A	0.58677	0.464	0.275	2.35E-290	7.85E-286	CD4+ naive
	RPL13	0.584422	0.975	0.976	0	0	CD4+ naive
	RPL9	0.582301	0.93	0.924	0	0	CD4+ naive
	FAAH2	0.578784	0.281	0.135	7.33E-240	2.45E-235	CD4+ naive
	RPL30	0.576103	0.955	0.958	0	0	CD4+ naive
	SLC2A3	0.573366	0.677	0.544	1.04E-183	3.46E-179	CD4+ naive
	FOXP1	0.561339	0.766	0.619	6.35E-269	2.12E-264	CD4+ naive
	RPLP1	0.560247	0.971	0.974	0	0	CD4+ naive
	MCUB	0.556748	0.465	0.291	6.79E-262	2.27E-257	CD4+ naive
	RPL21	0.556007	0.923	0.931	0	0	CD4+ naive
	CDC14A	0.55369	0.578	0.427	1.06E-201	3.54E-197	CD4+ naive
	RPS27A	0.545594	0.952	0.957	0	0	CD4+ naive
	EEF1G	0.544742	0.814	0.742	5.83E-308	1.95E-303	CD4+ naive
	RPL39	0.542258	0.938	0.932	0	0	CD4+ naive
	PABPC1	0.54087	0.778	0.708	7.78E-208	2.60E-203	CD4+ naive
	RPL5	0.540862	0.909	0.895	0	0	CD4+ naive
	RBMS1	0.539228	0.51	0.394	9.76E-138	3.26E-133	CD4+ naive
	RPS23	0.539035	0.95	0.946	0	0	CD4+ naive
	RPS14	0.538484	0.95	0.95	0	0	CD4+ naive
	IMMP2L	0.535706	0.336	0.221	4.02E-129	1.34E-124	CD4+ naive
	RPS4X	0.53394	0.948	0.951	0	0	CD4+ naive
	EEF1A1	0.530719	0.974	0.973	0	0	CD4+ naive
	RPS13	0.524543	0.916	0.909	0	0	CD4+ naive
	HIVEP2	0.523546	0.52	0.384	5.08E-172	1.70E-167	CD4+ naive
	ARHGAP15	0.522001	0.854	0.768	2.98E-219	9.96E-215	CD4+ naive
	RPS20	0.517184	0.902	0.879	0	0	CD4+ naive
	INPP4B	0.516416	0.643	0.505	1.02E-172	3.41E-168	CD4+ naive
	DOCK9	0.513502	0.354	0.216	3.21E-183	1.07E-178	CD4+ naive
	RPL10	0.513446	0.963	0.967	0	0	CD4+ naive
	MPP7	0.511449	0.324	0.176	3.54E-222	1.18E-217	CD4+ naive
	RPL22	0.508926	0.873	0.839	0	0	CD4+ naive
	CAMK4	0.501823	0.66	0.48	2.19E-247	7.31E-243	CD4+ naive
	RPS16	0.498778	0.927	0.924	0	0	CD4+ naive
	RPL36A	0.497932	0.878	0.83	0	0	CD4+ naive
	RPLP2	0.497421	0.942	0.936	0	0	CD4+ naive
	P2RY8	0.496093	0.322	0.182	4.07E-190	1.36E-185	CD4+ naive
	RPL7	0.494544	0.87	0.834	6.82E-298	2.28E-293	CD4+ naive
	PLCB1	0.493839	0.295	0.188	1.26E-113	4.20E-109	CD4+ naive
	RPS17	0.493269	0.749	0.668	5.93E-207	1.98E-202	CD4+ naive
	CD55	0.492312	0.285	0.208	4.81E-70	1.61E-65	CD4+ naive
	RPLP0	0.485633	0.873	0.833	0	0	CD4+ naive
	KLF2	0.484079	0.38	0.272	1.34E-99	4.48E-95	CD4+ naive
	CCND3	0.483828	0.575	0.445	3.74E-166	1.25E-161	CD4+ naive
	AC068587.4	0.479168	0.355	0.238	1.23E-130	4.12E-126	CD4+ naive
	ZFP36L2	0.478944	0.789	0.69	1.24E-153	4.15E-149	CD4+ naive
	RPS3	0.475754	0.945	0.947	0	0	CD4+ naive
	GIMAP7	0.467251	0.679	0.545	2.21E-198	7.37E-194	CD4+ naive
	FXYD5	0.466745	0.645	0.523	2.88E-189	9.61E-185	CD4+ naive
	ERN1	0.46616	0.509	0.391	2.57E-123	8.60E-119	CD4+ naive
	RPL13A	0.463561	0.948	0.952	0	0	CD4+ naive
	SENP7	0.463383	0.498	0.395	5.38E-117	1.80E-112	CD4+ naive
	RPL36	0.460936	0.916	0.911	0	0	CD4+ naive
	PATJ	0.459546	0.319	0.186	7.27E-177	2.43E-172	CD4+ naive
	ETV6	0.459248	0.469	0.36	1.66E-117	5.56E-113	CD4+ naive
	RPL38	0.452643	0.88	0.843	9.18E-305	3.07E-300	CD4+ naive
	CD4	0.451461	0.305	0.169	5.13E-184	1.71E-179	CD4+ naive
	RPL19	0.451352	0.947	0.951	0	0	CD4+ naive
	NOP53	0.447364	0.669	0.563	3.83E-186	1.28E-181	CD4+ naive
	LINC01619	0.445416	0.479	0.387	9.86E-81	3.29E-76	CD4+ naive
	PRKCQ-AS1	0.445173	0.311	0.22	5.58E-95	1.86E-90	CD4+ naive
	JAZF1	0.438451	0.507	0.454	4.20E-49	1.40E-44	CD4+ naive
	RPL35A	0.437735	0.927	0.926	0	0	CD4+ naive
	RPL8	0.437641	0.931	0.924	0	0	CD4+ naive
	RNASET2	0.437078	0.457	0.327	1.95E-157	6.50E-153	CD4+ naive
	RPS25	0.436708	0.93	0.933	0	0	CD4+ naive
	RPS28	0.436108	0.943	0.934	0	0	CD4+ naive
	RORA	0.436095	0.663	0.553	8.39E-127	2.80E-122	CD4+ naive
	RPS5	0.43448	0.879	0.868	9.79E-254	3.27E-249	CD4+ naive
	RPS10	0.433656	0.885	0.883	3.75E-263	1.25E-258	CD4+ naive
	RPS21	0.43089	0.907	0.891	3.23E-299	1.08E-294	CD4+ naive
	TNFSF8	0.430036	0.251	0.131	1.05E-176	3.50E-172	CD4+ naive
	CXCR4	0.429396	0.732	0.659	3.55E-98	1.18E-93	CD4+ naive
	RPS2	0.428872	0.955	0.958	0	0	CD4+ naive
	ABLIM1	0.428358	0.363	0.25	5.44E-112	1.82E-107	CD4+ naive
	RPL37	0.427939	0.937	0.929	0	0	CD4+ naive
	AKT3	0.426512	0.518	0.397	9.87E-121	3.30E-116	CD4+ naive
	RPL23	0.425934	0.824	0.782	2.64E-170	8.84E-166	CD4+ naive
	RPL31	0.4238	0.838	0.79	3.88E-235	1.30E-230	CD4+ naive
	SORL1	0.423353	0.312	0.186	2.59E-155	8.64E-151	CD4+ naive
	RPL10A	0.421721	0.905	0.898	2.16E-268	7.21E-264	CD4+ naive
	CD6	0.420594	0.479	0.354	2.45E-139	8.20E-135	CD4+ naive
	AC022217.3	0.417712	0.399	0.311	1.38E-76	4.63E-72	CD4+ naive
	RPL18A	0.413112	0.937	0.938	3.00E-305	1.00E-300	CD4+ naive
	RCAN3	0.412885	0.375	0.256	7.32E-137	2.45E-132	CD4+ naive
	FLT3LG	0.411812	0.266	0.146	2.20E-172	7.35E-168	CD4+ naive
	RPL14	0.41164	0.935	0.932	0	0	CD4+ naive
	RPL27A	0.41056	0.93	0.924	0	0	CD4+ naive
	AP001011.1	0.409418	0.384	0.325	4.21E-46	1.41E-41	CD4+ naive
	EML4	0.408483	0.78	0.671	9.92E-149	3.31E-144	CD4+ naive
	GNAQ	0.407402	0.284	0.186	4.42E-103	1.48E-98	CD4+ naive
	RIPOR2	0.406175	0.61	0.509	3.24E-107	1.08E-102	CD4+ naive
	BCL11B	0.404859	0.734	0.636	6.03E-148	2.02E-143	CD4+ naive
	CD69	0.40345	0.725	0.666	3.25E-59	1.09E-54	CD4+ naive
	RPL12	0.402054	0.937	0.934	6.52E-301	2.18E-296	CD4+ naive
	TMEM131L	0.401041	0.418	0.323	4.82E-92	1.61E-87	CD4+ naive
	RPL18	0.399944	0.932	0.932	2.22E-300	7.43E-296	CD4+ naive
	RPL17	0.398948	0.936	0.939	0	0	CD4+ naive
	NCF1	0.39521	0.267	0.154	2.54E-148	8.48E-144	CD4+ naive
	AL499604.1	0.395171	0.276	0.178	1.35E-102	4.50E-98	CD4+ naive
	TNFAIP3	0.391283	0.686	0.657	9.38E-37	3.14E-32	CD4+ naive
	BTG1	0.390349	0.937	0.918	4.14E-161	1.38E-156	CD4+ naive
	FOS	0.389456	0.625	0.569	7.53E-41	2.52E-36	CD4+ naive
	MAML2	0.38697	0.611	0.509	6.13E-96	2.05E-91	CD4+ naive
	TNF	0.386288	0.295	0.223	2.36E-51	7.88E-47	CD4+ naive
	ST6GAL1	0.385529	0.384	0.296	2.11E-76	7.06E-72	CD4+ naive
	TMEM123	0.383662	0.44	0.315	1.66E-140	5.53E-136	CD4+ naive
	MAP4K4	0.383547	0.422	0.331	3.58E-82	1.19E-77	CD4+ naive
	BCL2	0.383075	0.591	0.496	3.12E-80	1.04E-75	CD4+ naive
	RPS9	0.382218	0.928	0.929	1.83E-281	6.12E-277	CD4+ naive
	TTC39C	0.381834	0.562	0.461	1.39E-93	4.65E-89	CD4+ naive
	RPS29	0.381632	0.926	0.93	3.42E-278	1.14E-273	CD4+ naive
	ST8SIA1	0.377981	0.276	0.207	1.02E-54	3.40E-50	CD4+ naive
	RPL29	0.373407	0.93	0.934	2.30E-252	7.70E-248	CD4+ naive
	PRKCA	0.371164	0.406	0.295	2.11E-99	7.06E-95	CD4+ naive
	TNFRSF25	0.370626	0.258	0.153	2.76E-133	9.21E-129	CD4+ naive
	LINC00513	0.363767	0.423	0.338	4.37E-65	1.46E-60	CD4+ naive
	AC006369.1	0.362563	0.266	0.186	8.62E-73	2.88E-68	CD4+ naive
	SOD2	0.360882	0.421	0.403	1.71E-10	5.70E-06	CD4+ naive
	RORA-AS1	0.35941	0.337	0.263	4.84E-59	1.62E-54	CD4+ naive
	TOMM7	0.35916	0.744	0.676	2.73E-138	9.12E-134	CD4+ naive
	RPS11	0.359059	0.905	0.901	1.51E-188	5.03E-184	CD4+ naive
	RPL26	0.358647	0.946	0.951	1.07E-293	3.59E-289	CD4+ naive
	RPS27	0.358139	0.956	0.96	3.94E-263	1.32E-258	CD4+ naive
	SMAD3	0.356749	0.297	0.214	4.41E-74	1.47E-69	CD4+ naive
	LEPROTL1	0.354159	0.659	0.576	6.42E-112	2.14E-107	CD4+ naive
	SARAF	0.352161	0.849	0.795	7.04E-138	2.35E-133	CD4+ naive
	NFKBIA	0.350359	0.577	0.556	3.46E-16	1.16E-11	CD4+ naive
	RPL27	0.34802	0.877	0.863	2.42E-186	8.10E-182	CD4+ naive
	RASA3	0.347353	0.308	0.21	5.82E-93	1.94E-88	CD4+ naive
	CD28	0.342266	0.361	0.24	1.50E-120	5.02E-116	CD4+ naive
	RASSF3	0.33994	0.339	0.259	1.67E-63	5.58E-59	CD4+ naive
	GAS5	0.337637	0.648	0.582	1.98E-91	6.61E-87	CD4+ naive
	SNHG6	0.335946	0.612	0.537	5.43E-93	1.81E-88	CD4+ naive
	NMRK1	0.33573	0.319	0.238	1.01E-65	3.38E-61	CD4+ naive
	HIST1H2AC	0.334122	0.351	0.295	2.53E-34	8.44E-30	CD4+ naive
	RPSA	0.333466	0.879	0.876	2.39E-144	7.98E-140	CD4+ naive
	AAK1	0.332984	0.626	0.544	4.58E-87	1.53E-82	CD4+ naive
	LDHB	0.332855	0.571	0.484	3.00E-96	1.00E-91	CD4+ naive
	TIMP1	0.332614	0.309	0.209	1.51E-97	5.05E-93	CD4+ naive
	UBA52	0.328729	0.897	0.892	2.71E-185	9.05E-181	CD4+ naive
	IKZF1	0.328429	0.753	0.69	1.29E-92	4.32E-88	CD4+ naive
	AC025164.1	0.32794	0.347	0.279	7.45E-46	2.49E-41	CD4+ naive
	JUNB	0.327484	0.734	0.703	1.00E-40	3.35E-36	CD4+ naive
	TESPA1	0.324609	0.262	0.179	1.21E-79	4.05E-75	CD4+ naive
	CYTH1	0.323889	0.586	0.504	3.36E-76	1.12E-71	CD4+ naive
	HOOK2	0.322405	0.278	0.206	1.46E-57	4.89E-53	CD4+ naive
	INTS6	0.320528	0.489	0.426	7.02E-45	2.34E-40	CD4+ naive
	RPL6	0.319234	0.93	0.925	2.67E-189	8.94E-185	CD4+ naive
	TLE4	0.317144	0.376	0.289	3.61E-67	1.21E-62	CD4+ naive
	NCK2	0.316763	0.436	0.348	2.23E-73	7.46E-69	CD4+ naive
	RPL4	0.316307	0.754	0.707	2.27E-103	7.57E-99	CD4+ naive
	OXNAD1	0.315876	0.595	0.51	2.34E-84	7.82E-80	CD4+ naive
	VIM	0.313855	0.878	0.837	2.14E-101	7.14E-97	CD4+ naive
	PBX4	0.311077	0.373	0.298	9.43E-55	3.15E-50	CD4+ naive
	OSBPL8	0.309875	0.625	0.547	1.99E-69	6.64E-65	CD4+ naive
	OCIAD2	0.308972	0.494	0.421	5.14E-67	1.72E-62	CD4+ naive
	ATF7IP2	0.308304	0.311	0.241	1.65E-53	5.51E-49	CD4+ naive
	DIPK1A	0.307553	0.284	0.23	1.03E-34	3.43E-30	CD4+ naive
	RPL35	0.306801	0.913	0.909	6.61E-189	2.21E-184	CD4+ naive
	TGFBR2	0.303084	0.524	0.439	3.24E-63	1.08E-58	CD4+ naive
	PFKFB3	0.303061	0.274	0.222	8.17E-36	2.73E-31	CD4+ naive
	EIF3E	0.302176	0.614	0.555	6.20E-78	2.07E-73	CD4+ naive
	RPL23A	0.301984	0.93	0.937	4.67E-197	1.56E-192	CD4+ naive
	WWP1	0.301176	0.332	0.258	2.01E-58	6.71E-54	CD4+ naive
	RPL37A	0.298179	0.904	0.899	8.52E-165	2.85E-160	CD4+ naive
	SMURF2	0.297632	0.422	0.356	2.23E-44	7.46E-40	CD4+ naive
	USP3	0.296755	0.471	0.405	4.77E-52	1.59E-47	CD4+ naive
	SNHG5	0.296697	0.627	0.567	1.51E-53	5.06E-49	CD4+ naive
	NACA	0.29484	0.907	0.902	5.11E-147	1.71E-142	CD4+ naive
	RPS15A	0.294093	0.946	0.952	1.23E-227	4.12E-223	CD4+ naive
	RPL28	0.293765	0.966	0.972	2.07E-265	6.91E-261	CD4+ naive
	FBXO34	0.291188	0.415	0.338	4.93E-55	1.65E-50	CD4+ naive
	RPL41	0.290632	0.964	0.971	1.40E-220	4.68E-216	CD4+ naive
	RPS7	0.288944	0.933	0.932	7.44E-183	2.49E-178	CD4+ naive
	UBAC2	0.287871	0.479	0.41	1.21E-55	4.05E-51	CD4+ naive
	RPL7A	0.285079	0.939	0.941	5.95E-194	1.99E-189	CD4+ naive
	PCNX1	0.285003	0.49	0.43	6.61E-43	2.21E-38	CD4+ naive
	ADD3	0.284411	0.415	0.338	1.51E-57	5.05E-53	CD4+ naive
	ATM	0.279466	0.507	0.431	1.09E-58	3.63E-54	CD4+ naive
	SKIL	0.278452	0.445	0.383	2.42E-44	8.09E-40	CD4+ naive
	FAM102A	0.276683	0.308	0.222	3.91E-72	1.31E-67	CD4+ naive
	PBXIP1	0.276342	0.398	0.315	2.20E-63	7.36E-59	CD4+ naive
	RACK1	0.276209	0.883	0.885	2.41E-117	8.05E-113	CD4+ naive
	EPB41	0.276008	0.524	0.45	5.19E-57	1.73E-52	CD4+ naive
	EMB	0.275985	0.585	0.526	2.71E-48	9.06E-44	CD4+ naive
	TRAT1	0.27594	0.303	0.198	3.40E-100	1.14E-95	CD4+ naive
	CUX1	0.274879	0.265	0.2	4.17E-48	1.39E-43	CD4+ naive
	ZBTB20	0.274338	0.758	0.684	6.05E-67	2.02E-62	CD4+ naive
	SMCHD1	0.272536	0.712	0.709	3.68E-14	1.23E-09	CD4+ naive
	RPL24	0.269863	0.922	0.924	1.42E-158	4.75E-154	CD4+ naive
	KLF12	0.268388	0.57	0.495	2.42E-54	8.08E-50	CD4+ naive
	DOCK10	0.267945	0.628	0.567	9.81E-47	3.28E-42	CD4+ naive
	OOEP	0.267938	0.327	0.25	9.37E-63	3.13E-58	CD4+ naive
	NDFIP1	0.267349	0.465	0.437	5.32E-20	1.78E-15	CD4+ naive
	WFDC2	0.264687	0.288	0.232	7.16E-31	2.39E-26	CD4+ naive
	PIK3IP1	0.264507	0.499	0.419	7.46E-62	2.49E-57	CD4+ naive
	S100A11	0.264359	0.754	0.725	2.19E-47	7.32E-43	CD4+ naive
	GIMAP5	0.263774	0.29	0.205	3.29E-71	1.10E-66	CD4+ naive
	ELL2	0.263224	0.311	0.278	6.20E-16	2.07E-11	CD4+ naive
	RUNX1	0.261246	0.549	0.501	2.46E-32	8.21E-28	CD4+ naive
	PDCD4	0.26113	0.69	0.613	2.78E-70	9.30E-66	CD4+ naive
	SNHG29	0.259661	0.642	0.584	1.30E-64	4.34E-60	CD4+ naive
	NOSIP	0.257531	0.275	0.217	1.41E-42	4.70E-38	CD4+ naive
	PCNX2	0.257152	0.391	0.341	4.26E-30	1.42E-25	CD4+ naive
	ITM2B	0.257001	0.841	0.8	6.55E-100	2.19E-95	CD4+ naive
	DGKA	0.255289	0.254	0.184	5.78E-57	1.93E-52	CD4+ naive
	ANKRD12	0.254828	0.805	0.747	1.48E-69	4.95E-65	CD4+ naive
	ATP1A1	0.253275	0.413	0.35	4.91E-40	1.64E-35	CD4+ naive
	SPOCK2	0.253092	0.586	0.465	3.39E-91	1.13E-86	CD4+ naive
	NFE2L3	0.252664	0.287	0.235	1.39E-30	4.64E-26	CD4+ naive
	TMEM173	0.250932	0.318	0.247	8.57E-51	2.86E-46	CD4+ naive
	PDE7B	3.00896	0.636	0.107	0	0	CD4+ Tex
	CXCL13	2.98052	0.835	0.179	0	0	CD4+ Tex
	TSHZ2	1.87801	0.642	0.154	0	0	CD4+ Tex
	NR3C1	1.66262	0.914	0.61	0	0	CD4+ Tex
	IGFL2	1.63607	0.323	0.005	0	0	CD4+ Tex
	GNG4	1.59234	0.388	0.031	0	0	CD4+ Tex
	NMB	1.50872	0.276	0.049	0	0	CD4+ Tex
	MAF	1.43236	0.655	0.29	0	0	CD4+ Tex
	AHI1	1.35488	0.627	0.267	0	0	CD4+ Tex
	CSGALNACT1	1.3538	0.498	0.164	0	0	CD4+ Tex
	AL138828.1	1.34647	0.328	0.027	0	0	CD4+ Tex
	LHFPL6	1.24791	0.264	0.031	0	0	CD4+ Tex
	CDK14	1.23444	0.366	0.101	0	0	CD4+ Tex
	RBPJ	1.21505	0.866	0.517	0	0	CD4+ Tex
	GEM	1.21299	0.368	0.115	6.61E-273	2.21E-268	CD4+ Tex
	TNFRSF18	1.15266	0.633	0.234	0	0	CD4+ Tex
	SESN3	1.14624	0.509	0.246	5.71E-200	1.91E-195	CD4+ Tex
	PTPN13	1.14198	0.265	0.038	0	0	CD4+ Tex
	CD200	1.12719	0.349	0.044	0	0	CD4+ Tex
	TRPS1	1.12317	0.697	0.413	1.34E-223	4.49E-219	CD4+ Tex
	TOX	1.119	0.778	0.492	9.56E-222	3.20E-217	CD4+ Tex
	KIAA0319L	1.07749	0.421	0.195	4.18E-168	1.40E-163	CD4+ Tex
	DUSP4	1.07443	0.631	0.299	1.74E-274	5.81E-270	CD4+ Tex
	GADD45G	1.06734	0.422	0.154	1.14E-244	3.80E-240	CD4+ Tex
	TOX2	1.0572	0.452	0.143	0	0	CD4+ Tex
	TNFRSF4	1.03998	0.576	0.161	0	0	CD4+ Tex
	DLEU1	1.02204	0.41	0.28	1.22E-56	4.08E-52	CD4+ Tex
	CCDC50	1.01174	0.409	0.119	0	0	CD4+ Tex
	AL138720.1	1.00359	0.284	0.075	1.71E-255	5.72E-251	CD4+ Tex
	IFI44L	0.995545	0.447	0.219	1.55E-156	5.19E-152	CD4+ Tex
	CD4	0.98891	0.534	0.18	0	0	CD4+ Tex
	RAB11FIP1	0.983508	0.599	0.354	1.79E-167	5.99E-163	CD4+ Tex
	PDE4D	0.983116	0.614	0.365	2.95E-153	9.86E-149	CD4+ Tex
	ITM2A	0.977342	0.751	0.502	6.45E-219	2.16E-214	CD4+ Tex
	CYSLTR1	0.974322	0.341	0.069	0	0	CD4+ Tex
	GAB2	0.960871	0.299	0.091	1.07E-222	3.57E-218	CD4+ Tex
	DRAIC	0.9604	0.271	0.075	1.70E-232	5.66E-228	CD4+ Tex
	FKBP5	0.927399	0.657	0.39	1.36E-181	4.56E-177	CD4+ Tex
	GK	0.909816	0.366	0.134	5.35E-202	1.79E-197	CD4+ Tex
	LIMA1	0.900568	0.469	0.186	8.71E-250	2.91E-245	CD4+ Tex
	ST8SIA1	0.899922	0.421	0.211	3.53E-129	1.18E-124	CD4+ Tex
	AL360178.1	0.881059	0.255	0.034	0	0	CD4+ Tex
	PLIN2	0.878808	0.443	0.268	2.51E-86	8.40E-82	CD4+ Tex
	BIRC3	0.873668	0.608	0.425	4.22E-98	1.41E-93	CD4+ Tex
	BTLA	0.87182	0.338	0.068	0	0	CD4+ Tex
	ICA1	0.866667	0.316	0.106	9.20E-197	3.07E-192	CD4+ Tex
	LINC01934	0.864314	0.696	0.52	7.91E-108	2.64E-103	CD4+ Tex
	CHN1	0.854553	0.319	0.074	0	0	CD4+ Tex
	PDE3B	0.854551	0.691	0.514	6.12E-87	2.04E-82	CD4+ Tex
	BHLHE40-AS1	0.85354	0.324	0.067	0	0	CD4+ Tex
	PDCD1	0.848952	0.437	0.162	3.02E-247	1.01E-242	CD4+ Tex
	CTLA4	0.841229	0.571	0.25	3.89E-237	1.30E-232	CD4+ Tex
	EPSTI1	0.838722	0.696	0.432	1.10E-177	3.66E-173	CD4+ Tex
	CPM	0.831791	0.273	0.051	0	0	CD4+ Tex
	SPOCK2	0.825808	0.75	0.476	8.74E-201	2.92E-196	CD4+ Tex
	TBXAS1	0.799052	0.3	0.091	4.27E-219	1.43E-214	CD4+ Tex
	PHACTR2	0.797153	0.708	0.454	2.14E-158	7.14E-154	CD4+ Tex
	CDK6	0.79691	0.579	0.329	5.58E-150	1.87E-145	CD4+ Tex
	TRBC1	0.787788	0.648	0.523	1.69E-63	5.64E-59	CD4+ Tex
	LDLRAD4	0.787587	0.727	0.572	7.18E-100	2.40E-95	CD4+ Tex
	IFI6	0.783259	0.542	0.373	1.39E-84	4.63E-80	CD4+ Tex
	GRAMD1B	0.779835	0.408	0.203	1.22E-123	4.09E-119	CD4+ Tex
	TMEM173	0.768989	0.478	0.25	4.45E-139	1.49E-134	CD4+ Tex
	AGFG1	0.766813	0.533	0.277	1.56E-173	5.22E-169	CD4+ Tex
	DAPK2	0.760581	0.403	0.176	2.45E-155	8.20E-151	CD4+ Tex
	SLC9A9	0.759157	0.469	0.294	2.61E-84	8.71E-80	CD4+ Tex
	RGS1	0.738317	0.77	0.551	1.30E-127	4.34E-123	CD4+ Tex
	ELMO1	0.735384	0.671	0.518	1.24E-91	4.15E-87	CD4+ Tex
	RGS2	0.728263	0.615	0.417	1.36E-95	4.55E-91	CD4+ Tex
	BAG3	0.713814	0.484	0.327	5.66E-67	1.89E-62	CD4+ Tex
	PAM	0.712234	0.599	0.409	1.08E-94	3.61E-90	CD4+ Tex
	DAPP1	0.699722	0.32	0.11	1.35E-195	4.52E-191	CD4+ Tex
	HSPB1	0.695614	0.738	0.54	2.35E-111	7.86E-107	CD4+ Tex
	TNFSF8	0.695387	0.339	0.146	5.39E-130	1.80E-125	CD4+ Tex
	MAST4	0.689278	0.445	0.24	2.11E-111	7.06E-107	CD4+ Tex
	LINC00892	0.676545	0.294	0.089	9.14E-205	3.05E-200	CD4+ Tex
	DGKH	0.672503	0.503	0.27	9.17E-128	3.07E-123	CD4+ Tex
	METTL8	0.663421	0.393	0.173	1.66E-151	5.54E-147	CD4+ Tex
	IL6ST	0.660653	0.568	0.375	1.99E-91	6.66E-87	CD4+ Tex
	TANK	0.659292	0.719	0.574	1.35E-72	4.50E-68	CD4+ Tex
	PGM2L1	0.659076	0.278	0.142	2.17E-73	7.26E-69	CD4+ Tex
	SNX9	0.650087	0.609	0.352	7.03E-136	2.35E-131	CD4+ Tex
	ISG15	0.650077	0.651	0.523	7.24E-58	2.42E-53	CD4+ Tex
	MFHAS1	0.649574	0.326	0.156	4.56E-102	1.52E-97	CD4+ Tex
	IGFLR1	0.644936	0.445	0.223	2.69E-136	9.00E-132	CD4+ Tex
	CTSL	0.644251	0.276	0.126	1.77E-90	5.93E-86	CD4+ Tex
	ETV6	0.634524	0.548	0.374	6.04E-80	2.02E-75	CD4+ Tex
	TYMP	0.633199	0.548	0.345	3.24E-101	1.08E-96	CD4+ Tex
	TRAT1	0.632717	0.428	0.209	4.20E-128	1.41E-123	CD4+ Tex
	FAM107B	0.629654	0.761	0.608	6.94E-96	2.32E-91	CD4+ Tex
	BST2	0.624563	0.68	0.488	2.19E-98	7.32E-94	CD4+ Tex
	MSI2	0.622291	0.663	0.472	1.31E-98	4.39E-94	CD4+ Tex
	JARID2	0.620959	0.579	0.43	1.61E-57	5.37E-53	CD4+ Tex
	TIGIT	0.620404	0.697	0.427	3.42E-136	1.14E-131	CD4+ Tex
	ZNF281	0.620196	0.307	0.116	2.21E-154	7.38E-150	CD4+ Tex
	THADA	0.618947	0.429	0.292	2.09E-53	6.99E-49	CD4+ Tex
	HIVEP1	0.618091	0.405	0.227	4.30E-90	1.44E-85	CD4+ Tex
	PAG1	0.613773	0.67	0.462	2.61E-106	8.72E-102	CD4+ Tex
	FABP5	0.613667	0.424	0.258	6.98E-70	2.33E-65	CD4+ Tex
	HIPK2	0.613469	0.363	0.19	1.03E-93	3.44E-89	CD4+ Tex
	LY6E	0.613193	0.656	0.523	2.33E-62	7.79E-58	CD4+ Tex
	NAB1	0.612484	0.36	0.163	4.81E-129	1.61E-124	CD4+ Tex
	LIMS1	0.610628	0.633	0.399	4.39E-131	1.47E-126	CD4+ Tex
	MYO7A	0.610169	0.264	0.072	6.84E-222	2.29E-217	CD4+ Tex
	ALOX5AP	0.609949	0.616	0.442	2.73E-71	9.11E-67	CD4+ Tex
	INPP5F	0.606551	0.349	0.189	7.10E-78	2.37E-73	CD4+ Tex
	AP000787.1	0.598498	0.325	0.179	1.05E-69	3.51E-65	CD4+ Tex
	CEACAM21	0.597616	0.277	0.192	2.41E-26	8.06E-22	CD4+ Tex
	NCALD	0.597366	0.45	0.316	4.14E-49	1.38E-44	CD4+ Tex
	TIAM1	0.596874	0.37	0.188	3.50E-99	1.17E-94	CD4+ Tex
	PKIA	0.592775	0.284	0.122	6.54E-108	2.19E-103	CD4+ Tex
	PKM	0.592291	0.591	0.393	9.92E-96	3.31E-91	CD4+ Tex
	C16orf87	0.589336	0.358	0.174	8.79E-113	2.94E-108	CD4+ Tex
	CLEC2D	0.587631	0.818	0.664	1.49E-94	4.97E-90	CD4+ Tex
	CNIH1	0.587417	0.383	0.186	6.33E-122	2.12E-117	CD4+ Tex
	DNPH1	0.584433	0.459	0.252	8.85E-111	2.96E-106	CD4+ Tex
	AHR	0.583603	0.461	0.318	2.91E-52	9.73E-48	CD4+ Tex
	AC053513.1	0.577584	0.282	0.15	3.99E-65	1.33E-60	CD4+ Tex
	MYO1E	0.57484	0.328	0.175	9.63E-68	3.22E-63	CD4+ Tex
	DLEU2	0.574833	0.543	0.457	2.16E-32	7.21E-28	CD4+ Tex
	VOPP1	0.57138	0.532	0.351	1.36E-83	4.54E-79	CD4+ Tex
	TNFRSF25	0.569014	0.353	0.166	1.76E-115	5.88E-111	CD4+ Tex
	UCP2	0.568948	0.462	0.323	8.46E-56	2.83E-51	CD4+ Tex
	APOE	0.568505	0.456	0.262	6.99E-89	2.33E-84	CD4+ Tex
	CD82	0.567395	0.488	0.253	5.63E-136	1.88E-131	CD4+ Tex
	ICOS	0.566749	0.602	0.386	2.11E-89	7.05E-85	CD4+ Tex
	SGPP2	0.565398	0.28	0.116	1.71E-113	5.70E-109	CD4+ Tex
	SPATS2L	0.560857	0.469	0.299	5.39E-66	1.80E-61	CD4+ Tex
	FAAH2	0.558635	0.304	0.158	5.66E-68	1.89E-63	CD4+ Tex
	IFI44	0.557401	0.397	0.226	8.43E-83	2.82E-78	CD4+ Tex
	LRRC8D	0.553971	0.311	0.149	2.97E-95	9.92E-91	CD4+ Tex
	C9orf16	0.553206	0.608	0.465	1.15E-65	3.85E-61	CD4+ Tex
	TP53INP1	0.552024	0.318	0.145	7.28E-107	2.43E-102	CD4+ Tex
	ZEB2	0.549526	0.544	0.352	1.20E-74	4.00E-70	CD4+ Tex
	CD84	0.545033	0.424	0.237	1.81E-93	6.06E-89	CD4+ Tex
	PHTF2	0.539832	0.536	0.348	1.94E-81	6.47E-77	CD4+ Tex
	ZNRF1	0.539073	0.479	0.285	2.02E-88	6.74E-84	CD4+ Tex
	LINC01943	0.534759	0.323	0.151	4.63E-98	1.55E-93	CD4+ Tex
	LINC02694	0.531206	0.301	0.194	1.28E-36	4.28E-32	CD4+ Tex
	PELI1	0.528576	0.482	0.354	7.85E-38	2.62E-33	CD4+ Tex
	PPP1CC	0.52776	0.447	0.269	2.51E-84	8.38E-80	CD4+ Tex
	TAB2	0.526971	0.527	0.369	7.94E-60	2.65E-55	CD4+ Tex
	MX1	0.523725	0.407	0.268	8.71E-53	2.91E-48	CD4+ Tex
	RORA	0.518314	0.71	0.568	5.36E-62	1.79E-57	CD4+ Tex
	CORO1B	0.516617	0.484	0.297	8.29E-82	2.77E-77	CD4+ Tex
	ITGB1	0.515502	0.643	0.466	3.18E-74	1.06E-69	CD4+ Tex
	NDUFV2	0.513375	0.63	0.476	2.61E-69	8.73E-65	CD4+ Tex
	IFI27	0.504601	0.269	0.192	6.47E-19	2.16E-14	CD4+ Tex
	SH2D1A	0.504	0.4	0.257	3.84E-57	1.28E-52	CD4+ Tex
	CD226	0.503633	0.439	0.269	6.38E-71	2.13E-66	CD4+ Tex
	SIPA1L1	0.502618	0.526	0.425	1.66E-30	5.54E-26	CD4+ Tex
	BATF	0.502392	0.598	0.381	2.06E-91	6.88E-87	CD4+ Tex
	ITGA4	0.50235	0.699	0.541	2.27E-68	7.59E-64	CD4+ Tex
	MIR155HG	0.502182	0.332	0.228	2.24E-30	7.48E-26	CD4+ Tex
	ZEB1	0.498551	0.622	0.478	4.61E-52	1.54E-47	CD4+ Tex
	SEC11A	0.495448	0.609	0.445	2.47E-73	8.26E-69	CD4+ Tex
	MBNL2	0.49429	0.406	0.327	3.64E-21	1.22E-16	CD4+ Tex
	FAM13A	0.492464	0.26	0.145	6.79E-51	2.27E-46	CD4+ Tex
	TMEM123	0.491511	0.481	0.334	1.24E-54	4.13E-50	CD4+ Tex
	UST	0.491224	0.257	0.156	4.15E-39	1.39E-34	CD4+ Tex
	CD2	0.491181	0.929	0.824	1.88E-101	6.28E-97	CD4+ Tex
	RABGAP1L	0.490421	0.798	0.759	7.33E-41	2.45E-36	CD4+ Tex
	ARL3	0.490234	0.335	0.172	1.28E-86	4.26E-82	CD4+ Tex
	FUT8	0.490154	0.585	0.408	1.53E-69	5.12E-65	CD4+ Tex
	CD40LG	0.489231	0.268	0.109	4.14E-107	1.38E-102	CD4+ Tex
	SFXN1	0.48845	0.384	0.217	1.96E-80	6.54E-76	CD4+ Tex
	ADAM19	0.483648	0.424	0.257	1.59E-66	5.31E-62	CD4+ Tex
	STAT5B	0.482256	0.564	0.407	3.84E-58	1.28E-53	CD4+ Tex
	HNRNPLL	0.472331	0.502	0.326	4.13E-67	1.38E-62	CD4+ Tex
	AC009313.1	0.471102	0.311	0.204	8.16E-36	2.73E-31	CD4+ Tex
	GOLGA4	0.468955	0.524	0.42	2.25E-32	7.53E-28	CD4+ Tex
	UBC	0.468092	0.938	0.913	2.27E-50	7.60E-46	CD4+ Tex
	SIRPG	0.46642	0.374	0.205	2.39E-80	8.00E-76	CD4+ Tex
	PGAM1	0.463714	0.531	0.363	6.32E-67	2.11E-62	CD4+ Tex
	SAMSN1	0.463408	0.8	0.709	1.42E-37	4.74E-33	CD4+ Tex
	SOD1	0.462903	0.82	0.709	5.43E-66	1.82E-61	CD4+ Tex
	PBX3	0.461515	0.346	0.235	3.46E-36	1.16E-31	CD4+ Tex
	CTSB	0.461385	0.432	0.266	4.60E-70	1.54E-65	CD4+ Tex
	CREM	0.460046	0.67	0.577	2.11E-37	7.06E-33	CD4+ Tex
	KDM5B	0.457277	0.411	0.242	4.67E-72	1.56E-67	CD4+ Tex
	PVT1	0.456702	0.521	0.369	4.68E-55	1.56E-50	CD4+ Tex
	CCDC6	0.45632	0.334	0.178	2.33E-76	7.77E-72	CD4+ Tex
	FYB1	0.452655	0.851	0.745	2.32E-70	7.75E-66	CD4+ Tex
	BHLHE40	0.451523	0.387	0.225	4.07E-69	1.36E-64	CD4+ Tex
	IGKC	0.446686	0.903	0.623	1.62E-174	5.41E-170	CD4+ Tex
	SRGN	0.442494	0.931	0.874	3.98E-78	1.33E-73	CD4+ Tex
	DUSP1	0.440664	0.686	0.63	1.12E-20	3.75E-16	CD4+ Tex
	C17orf49	0.440087	0.448	0.301	5.82E-55	1.95E-50	CD4+ Tex
	GTDC1	0.437151	0.4	0.291	2.34E-32	7.82E-28	CD4+ Tex
	CD6	0.431637	0.547	0.371	6.70E-63	2.24E-58	CD4+ Tex
	ATXN1	0.426085	0.786	0.691	4.48E-43	1.50E-38	CD4+ Tex
	RALA	0.424184	0.466	0.333	1.57E-41	5.23E-37	CD4+ Tex
	OAS1	0.420414	0.279	0.156	1.07E-53	3.58E-49	CD4+ Tex
	ARID5B	0.417528	0.729	0.564	5.66E-57	1.89E-52	CD4+ Tex
	IRF2BP2	0.414991	0.323	0.213	4.62E-38	1.54E-33	CD4+ Tex
	LAPTM5	0.414272	0.739	0.631	3.70E-48	1.24E-43	CD4+ Tex
	NCOA1	0.414085	0.616	0.498	2.77E-41	9.27E-37	CD4+ Tex
	TMEM167A	0.412635	0.388	0.254	1.50E-50	5.00E-46	CD4+ Tex
	IFNAR2	0.409983	0.439	0.311	1.13E-42	3.76E-38	CD4+ Tex
	CYTH3	0.409347	0.253	0.134	3.90E-54	1.30E-49	CD4+ Tex
	PTPN11	0.408393	0.306	0.185	9.61E-48	3.21E-43	CD4+ Tex
	PNISR	0.402744	0.729	0.597	6.16E-57	2.06E-52	CD4+ Tex
	ISCU	0.400873	0.532	0.393	2.04E-47	6.83E-43	CD4+ Tex
	LYST	0.399998	0.626	0.482	1.18E-47	3.95E-43	CD4+ Tex
	CD83	0.398982	0.273	0.211	7.12E-13	2.38E-08	CD4+ Tex
	PSMA1	0.397244	0.584	0.467	5.43E-37	1.82E-32	CD4+ Tex
	PCNX2	0.396629	0.443	0.346	1.70E-26	5.68E-22	CD4+ Tex
	GAPDH	0.392634	0.911	0.866	8.71E-77	2.91E-72	CD4+ Tex
	PPP4R2	0.391595	0.453	0.312	4.57E-49	1.53E-44	CD4+ Tex
	RNF19A	0.391508	0.769	0.626	1.80E-59	6.02E-55	CD4+ Tex
	TRAC	0.389218	0.855	0.746	1.42E-56	4.73E-52	CD4+ Tex
	KLRB1	0.389029	0.524	0.319	4.96E-71	1.66E-66	CD4+ Tex
	FOXO1	0.388485	0.671	0.565	5.68E-31	1.90E-26	CD4+ Tex
	PRDM1	0.387079	0.429	0.358	1.81E-18	6.04E-14	CD4+ Tex
	XIST	0.383796	0.701	0.569	2.83E-47	9.47E-43	CD4+ Tex
	EML4	0.383711	0.769	0.689	9.69E-35	3.24E-30	CD4+ Tex
	BCAS3	0.383607	0.456	0.353	8.21E-28	2.74E-23	CD4+ Tex
	DNAJB14	0.382198	0.466	0.35	4.25E-35	1.42E-30	CD4+ Tex
	TSPO	0.381758	0.593	0.459	3.42E-45	1.14E-40	CD4+ Tex
	ZNF292	0.379935	0.59	0.449	4.94E-48	1.65E-43	CD4+ Tex
	CLNS1A	0.379383	0.38	0.24	1.75E-52	5.86E-48	CD4+ Tex
	PHF6	0.377942	0.269	0.174	7.67E-32	2.56E-27	CD4+ Tex
	MBD2	0.377182	0.5	0.359	3.09E-45	1.03E-40	CD4+ Tex
	ITPKB	0.376945	0.343	0.24	8.99E-30	3.00E-25	CD4+ Tex
	EIF2AK2	0.376423	0.456	0.329	1.33E-38	4.43E-34	CD4+ Tex
	KLF12	0.375266	0.578	0.507	1.06E-20	3.55E-16	CD4+ Tex
	P2RY10	0.375216	0.437	0.306	9.19E-39	3.07E-34	CD4+ Tex
	ARGLU1	0.37323	0.659	0.557	1.69E-35	5.64E-31	CD4+ Tex
	KMT2A	0.372281	0.593	0.456	8.35E-43	2.79E-38	CD4+ Tex
	IFITM1	0.371963	0.338	0.219	1.03E-39	3.46E-35	CD4+ Tex
	ANXA5	0.371683	0.505	0.374	5.62E-40	1.88E-35	CD4+ Tex
	MIS18BP1	0.371078	0.416	0.274	9.56E-47	3.20E-42	CD4+ Tex
	ANKRD12	0.370919	0.827	0.756	2.53E-42	8.46E-38	CD4+ Tex
	TSPAN5	0.369989	0.527	0.391	5.63E-38	1.88E-33	CD4+ Tex
	RFX7	0.365925	0.4	0.311	2.37E-20	7.92E-16	CD4+ Tex
	EPC1	0.365283	0.684	0.585	1.12E-32	3.75E-28	CD4+ Tex
	PAK2	0.363962	0.613	0.499	1.86E-34	6.21E-30	CD4+ Tex
	KAT6B	0.363417	0.473	0.361	1.30E-30	4.33E-26	CD4+ Tex
	CEP85L	0.361254	0.556	0.465	2.39E-23	7.98E-19	CD4+ Tex
	EID1	0.360489	0.595	0.49	1.45E-31	4.86E-27	CD4+ Tex
	SRGAP2	0.360014	0.253	0.161	1.25E-31	4.19E-27	CD4+ Tex
	STAT3	0.357247	0.703	0.604	5.14E-32	1.72E-27	CD4+ Tex
	NAP1L4	0.357172	0.675	0.562	7.56E-35	2.52E-30	CD4+ Tex
	ZMYM2	0.35698	0.524	0.407	2.23E-32	7.44E-28	CD4+ Tex
	TESPA1	0.356181	0.311	0.191	4.28E-43	1.43E-38	CD4+ Tex
	CDV3	0.354815	0.562	0.452	2.23E-31	7.44E-27	CD4+ Tex
	NELL2	0.354776	0.346	0.263	1.74E-18	5.82E-14	CD4+ Tex
	SLA	0.354492	0.623	0.498	1.88E-35	6.29E-31	CD4+ Tex
	INPP4B	0.35277	0.638	0.528	4.39E-32	1.47E-27	CD4+ Tex
	PRR5L	0.352287	0.262	0.129	3.62E-66	1.21E-61	CD4+ Tex
	MYCBP2	0.351302	0.657	0.575	2.75E-29	9.19E-25	CD4+ Tex
	CSNK1G3	0.350795	0.378	0.258	9.71E-38	3.25E-33	CD4+ Tex
	CTNNB1	0.350662	0.485	0.389	9.14E-24	3.05E-19	CD4+ Tex
	JAK3	0.350557	0.476	0.329	2.29E-46	7.67E-42	CD4+ Tex
	KRAS	0.34879	0.444	0.326	3.48E-35	1.16E-30	CD4+ Tex
	NCOA7	0.347083	0.404	0.273	6.81E-42	2.27E-37	CD4+ Tex
	TLK1	0.345938	0.57	0.44	8.04E-39	2.69E-34	CD4+ Tex
	HSPA1A	0.345885	0.853	0.821	2.86E-27	9.55E-23	CD4+ Tex
	IGHG4	0.345067	0.417	0.224	8.46E-86	2.83E-81	CD4+ Tex
	PPA1	0.344992	0.406	0.327	2.58E-18	8.61E-14	CD4+ Tex
	GSPT1	0.344212	0.485	0.38	1.24E-27	4.15E-23	CD4+ Tex
	HMGN1	0.343404	0.694	0.558	4.39E-45	1.47E-40	CD4+ Tex
	GALNT1	0.341961	0.38	0.254	3.32E-39	1.11E-34	CD4+ Tex
	ZC3H8	0.341476	0.283	0.185	4.10E-32	1.37E-27	CD4+ Tex
	FTH1	0.341174	0.96	0.94	2.03E-53	6.78E-49	CD4+ Tex
	RDX	0.340549	0.348	0.229	5.03E-38	1.68E-33	CD4+ Tex
	TNIK	0.339917	0.554	0.489	7.24E-15	2.42E-10	CD4+ Tex
	LRBA	0.337103	0.711	0.636	3.62E-24	1.21E-19	CD4+ Tex
	CCDC91	0.336214	0.575	0.496	7.93E-21	2.65E-16	CD4+ Tex
	RUNX1	0.336022	0.578	0.508	4.83E-17	1.61E-12	CD4+ Tex
	NDFIP2	0.335601	0.31	0.181	1.17E-49	3.91E-45	CD4+ Tex
	HSPE1	0.334791	0.842	0.796	5.58E-25	1.86E-20	CD4+ Tex
	HLA-A	0.334605	0.968	0.968	5.25E-81	1.75E-76	CD4+ Tex
	GPRIN3	0.330554	0.623	0.52	1.21E-27	4.05E-23	CD4+ Tex
	ARL15	0.330257	0.509	0.456	3.41E-13	1.14E-08	CD4+ Tex
	BACH1	0.329292	0.372	0.252	8.16E-36	2.73E-31	CD4+ Tex
	PRDX1	0.329242	0.6	0.486	3.93E-33	1.31E-28	CD4+ Tex
	TRAF3IP3	0.327523	0.572	0.461	5.37E-29	1.79E-24	CD4+ Tex
	PTPRJ	0.326766	0.614	0.53	6.81E-24	2.27E-19	CD4+ Tex
	GRAMD1A	0.32598	0.265	0.174	2.11E-29	7.05E-25	CD4+ Tex
	NEAT1	0.324886	0.833	0.763	7.99E-33	2.67E-28	CD4+ Tex
	CAB39	0.324324	0.486	0.377	1.09E-27	3.63E-23	CD4+ Tex
	GLCCI1	0.323182	0.544	0.459	2.42E-19	8.10E-15	CD4+ Tex
	KLHL5	0.322217	0.278	0.18	6.61E-32	2.21E-27	CD4+ Tex
	IL2RG	0.32203	0.72	0.622	1.29E-32	4.30E-28	CD4+ Tex
	PLSCR1	0.322026	0.304	0.201	6.82E-32	2.28E-27	CD4+ Tex
	CGAS	0.321918	0.343	0.257	5.29E-21	1.77E-16	CD4+ Tex
	RAP2B	0.321633	0.252	0.152	1.99E-37	6.65E-33	CD4+ Tex
	AKT3	0.321236	0.53	0.416	9.09E-29	3.04E-24	CD4+ Tex
	XAF1	0.320962	0.469	0.36	6.80E-28	2.27E-23	CD4+ Tex
	RHOA	0.319892	0.76	0.642	3.10E-43	1.04E-38	CD4+ Tex
	AZIN1	0.319208	0.416	0.334	2.30E-20	7.70E-16	CD4+ Tex
	EED	0.319145	0.299	0.188	2.31E-38	7.73E-34	CD4+ Tex
	SH2D2A	0.318893	0.384	0.279	1.99E-28	6.65E-24	CD4+ Tex
	LINC01578	0.318531	0.689	0.598	2.48E-28	8.27E-24	CD4+ Tex
	PHLDA1	0.315602	0.336	0.243	1.96E-23	6.55E-19	CD4+ Tex
	RAB27A	0.314261	0.58	0.47	8.96E-29	2.99E-24	CD4+ Tex
	IKBKB	0.313358	0.29	0.188	1.15E-32	3.83E-28	CD4+ Tex
	AFTPH	0.312727	0.363	0.259	6.98E-28	2.33E-23	CD4+ Tex
	SRPK2	0.312671	0.609	0.525	9.83E-22	3.28E-17	CD4+ Tex
	ARPC1B	0.3103	0.728	0.616	1.71E-36	5.72E-32	CD4+ Tex
	UBE2K	0.306953	0.513	0.413	1.01E-22	3.38E-18	CD4+ Tex
	AC243960.1	0.306507	0.286	0.22	4.71E-14	1.57E-09	CD4+ Tex
	VEZT	0.3045	0.313	0.214	8.74E-29	2.92E-24	CD4+ Tex
	MDM2	0.30292	0.307	0.215	3.45E-25	1.15E-20	CD4+ Tex
	SMARCA2	0.302724	0.545	0.446	1.30E-24	4.33E-20	CD4+ Tex
	C3orf38	0.302586	0.256	0.156	2.55E-36	8.53E-32	CD4+ Tex
	LGALS8	0.301942	0.291	0.189	1.13E-32	3.79E-28	CD4+ Tex
	PHF21A	0.300803	0.435	0.318	3.29E-30	1.10E-25	CD4+ Tex
	CYTH1	0.300541	0.626	0.516	3.96E-27	1.32E-22	CD4+ Tex
	FNBP1	0.299621	0.771	0.698	1.68E-24	5.62E-20	CD4+ Tex
	ACSL4	0.299299	0.343	0.233	6.01E-32	2.01E-27	CD4+ Tex
	ZFP36L1	0.298965	0.631	0.538	9.84E-21	3.29E-16	CD4+ Tex
	ARID4B	0.298786	0.772	0.685	1.87E-32	6.26E-28	CD4+ Tex
	TCF7	0.298477	0.299	0.231	3.22E-15	1.08E-10	CD4+ Tex
	SECISBP2L	0.296482	0.257	0.167	3.26E-28	1.09E-23	CD4+ Tex
	CIRBP	0.295819	0.703	0.596	9.30E-31	3.11E-26	CD4+ Tex
	AC008105.3	0.295119	0.304	0.206	1.44E-27	4.81E-23	CD4+ Tex
	LINC00963	0.294649	0.25	0.142	2.40E-43	8.01E-39	CD4+ Tex
	VMP1	0.294374	0.66	0.562	1.84E-22	6.14E-18	CD4+ Tex
	SMAP2	0.293994	0.583	0.509	1.34E-16	4.46E-12	CD4+ Tex
	NUTM2B-AS1	0.293777	0.407	0.301	1.12E-26	3.73E-22	CD4+ Tex
	STAM	0.293429	0.401	0.262	1.09E-43	3.64E-39	CD4+ Tex
	ARL8B	0.293364	0.301	0.212	3.77E-24	1.26E-19	CD4+ Tex
	SEC11C	0.293284	0.389	0.282	5.55E-29	1.85E-24	CD4+ Tex
	ADAR	0.292365	0.469	0.351	2.00E-31	6.67E-27	CD4+ Tex
	CNST	0.292017	0.364	0.249	1.01E-33	3.36E-29	CD4+ Tex
	FAS	0.292011	0.3	0.213	3.70E-23	1.24E-18	CD4+ Tex
	PHPT1	0.288463	0.423	0.308	3.59E-30	1.20E-25	CD4+ Tex
	NFAT5	0.288136	0.595	0.509	2.00E-19	6.67E-15	CD4+ Tex
	CCDC18-AS1	0.28646	0.353	0.255	2.09E-25	6.97E-21	CD4+ Tex
	TNFSF10	0.286147	0.377	0.287	1.53E-21	5.13E-17	CD4+ Tex
	RILPL2	0.285304	0.331	0.243	3.93E-21	1.31E-16	CD4+ Tex
	RUNX2	0.284469	0.295	0.233	2.82E-13	9.43E-09	CD4+ Tex
	PEBP1	0.283176	0.509	0.418	2.55E-22	8.53E-18	CD4+ Tex
	HIF1A	0.28302	0.53	0.426	1.20E-24	4.00E-20	CD4+ Tex
	ZNF326	0.282054	0.258	0.181	1.25E-20	4.19E-16	CD4+ Tex
	OPTN	0.281327	0.53	0.425	6.36E-24	2.12E-19	CD4+ Tex
	NSD3	0.280511	0.65	0.529	2.40E-31	8.01E-27	CD4+ Tex
	SUSD6	0.279582	0.376	0.285	1.67E-22	5.57E-18	CD4+ Tex
	BMPR2	0.278048	0.296	0.212	2.54E-20	8.50E-16	CD4+ Tex
	S100A11	0.277639	0.803	0.727	1.01E-25	3.37E-21	CD4+ Tex
	EPS15	0.277618	0.581	0.485	3.46E-23	1.15E-18	CD4+ Tex
	SS18	0.277113	0.347	0.241	9.04E-30	3.02E-25	CD4+ Tex
	PDIA6	0.276505	0.471	0.351	1.34E-31	4.47E-27	CD4+ Tex
	PTPN7	0.275991	0.474	0.378	4.15E-22	1.39E-17	CD4+ Tex
	SEM1	0.275809	0.565	0.455	7.00E-27	2.34E-22	CD4+ Tex
	IRF7	0.275606	0.261	0.179	2.93E-23	9.78E-19	CD4+ Tex
	COTL1	0.274964	0.687	0.553	4.91E-36	1.64E-31	CD4+ Tex
	YEATS2	0.274947	0.288	0.187	8.87E-31	2.97E-26	CD4+ Tex
	IGHG3	0.274754	0.444	0.237	6.04E-96	2.02E-91	CD4+ Tex
	EDF1	0.272919	0.741	0.652	3.24E-29	1.08E-24	CD4+ Tex
	WDFY2	0.272872	0.283	0.198	1.88E-22	6.29E-18	CD4+ Tex
	PARP14	0.271075	0.473	0.365	1.61E-25	5.37E-21	CD4+ Tex
	SQOR	0.270994	0.27	0.177	2.13E-29	7.12E-25	CD4+ Tex
	STAT1	0.270381	0.529	0.394	1.39E-33	4.65E-29	CD4+ Tex
	CD247	0.268416	0.766	0.681	8.69E-28	2.90E-23	CD4+ Tex
	SEPTIN6	0.268032	0.707	0.624	2.32E-25	7.74E-21	CD4+ Tex
	HAVCR2	0.26766	0.284	0.209	2.51E-17	8.40E-13	CD4+ Tex
	C4orf48	0.267648	0.305	0.209	1.77E-26	5.91E-22	CD4+ Tex
	CD58	0.267558	0.415	0.353	2.55E-11	8.51E-07	CD4+ Tex
	ANAPC16	0.26728	0.7	0.592	1.18E-28	3.94E-24	CD4+ Tex
	CMTM6	0.26723	0.404	0.311	8.63E-22	2.88E-17	CD4+ Tex
	SIAH2	0.264949	0.317	0.232	4.15E-21	1.39E-16	CD4+ Tex
	VDAC1	0.263979	0.384	0.293	1.46E-23	4.87E-19	CD4+ Tex
	SCAPER	0.263548	0.382	0.308	9.46E-15	3.16E-10	CD4+ Tex
	GRB2	0.262955	0.536	0.434	4.06E-24	1.36E-19	CD4+ Tex
	ANXA7	0.262782	0.365	0.269	1.75E-24	5.85E-20	CD4+ Tex
	CACYBP	0.261801	0.643	0.548	9.26E-24	3.10E-19	CD4+ Tex
	LRRC8C	0.260722	0.337	0.26	1.35E-16	4.52E-12	CD4+ Tex
	BICDL1	0.260589	0.545	0.444	1.98E-19	6.62E-15	CD4+ Tex
	ADAM17	0.260319	0.269	0.193	1.31E-19	4.36E-15	CD4+ Tex
	ACTB	0.260309	0.947	0.937	5.97E-26	2.00E-21	CD4+ Tex
	ARL6IP5	0.25981	0.749	0.674	4.73E-25	1.58E-20	CD4+ Tex
	PTPRC	0.259292	0.966	0.947	1.87E-38	6.24E-34	CD4+ Tex
	GNAI2	0.258283	0.61	0.524	7.98E-22	2.67E-17	CD4+ Tex
	ZNF267	0.25812	0.314	0.241	9.42E-17	3.15E-12	CD4+ Tex
	CFLAR	0.257224	0.644	0.545	5.44E-26	1.82E-21	CD4+ Tex
	CAPZA2	0.255888	0.38	0.301	1.54E-17	5.14E-13	CD4+ Tex
	SMC5	0.255763	0.429	0.341	1.68E-18	5.62E-14	CD4+ Tex
	IRF9	0.255428	0.393	0.291	1.04E-24	3.49E-20	CD4+ Tex
	TBK1	0.255049	0.306	0.235	8.53E-16	2.85E-11	CD4+ Tex
	BRK1	0.25501	0.507	0.401	2.10E-24	7.03E-20	CD4+ Tex
	PRNP	0.254933	0.286	0.235	4.67E-09	0.000156039	CD4+ Tex
	TRIM59	0.254709	0.266	0.181	5.43E-24	1.81E-19	CD4+ Tex
	PARP9	0.254615	0.325	0.227	2.05E-26	6.87E-22	CD4+ Tex
	TRBC2	0.254505	0.758	0.718	1.81E-13	6.06E-09	CD4+ Tex
	UBE2L6	0.254421	0.41	0.315	7.89E-22	2.64E-17	CD4+ Tex
	HSPA4	0.254312	0.473	0.411	1.22E-10	4.08E-06	CD4+ Tex
	MAML2	0.254052	0.575	0.528	4.71E-08	0.00157361	CD4+ Tex
	RANGAP1	0.253986	0.254	0.175	2.11E-22	7.03E-18	CD4+ Tex
	DNAJA4	0.253513	0.297	0.243	1.08E-09	3.60E-05	CD4+ Tex
	SKA2	0.253059	0.305	0.211	1.61E-25	5.38E-21	CD4+ Tex
	STIP1	0.252073	0.432	0.355	1.54E-16	5.15E-12	CD4+ Tex
	RNASET2	0.252043	0.448	0.349	9.02E-22	3.01E-17	CD4+ Tex
	COMMD3	0.25144	0.294	0.198	4.79E-28	1.60E-23	CD4+ Tex
	CHMP5	0.250934	0.365	0.271	8.86E-23	2.96E-18	CD4+ Tex
	ABCC1	0.250899	0.431	0.367	2.53E-12	8.45E-08	CD4+ Tex
	MAP3K1	0.250771	0.321	0.221	1.46E-27	4.89E-23	CD4+ Tex
	GRSF1	0.250649	0.25	0.161	2.06E-28	6.89E-24	CD4+ Tex
	USP12	0.250485	0.312	0.242	1.62E-14	5.41E-10	CD4+ Tex
	TNFRSF4	2.29775	0.619	0.117	0	0	CD4+ Treg
	IL2RA	2.21988	0.555	0.07	0	0	CD4+ Treg
	IKZF2	2.05413	0.744	0.146	0	0	CD4+ Treg
	RTKN2	1.89833	0.488	0.037	0	0	CD4+ Treg
	LTB	1.82769	0.879	0.46	0	0	CD4+ Treg
	BATF	1.76658	0.763	0.337	0	0	CD4+ Treg
	IL12RB2	1.63151	0.466	0.109	0	0	CD4+ Treg
	AL136456.1	1.60684	0.519	0.195	0	0	CD4+ Treg
	TBC1D4	1.59666	0.734	0.243	0	0	CD4+ Treg
	LINC02694	1.56706	0.458	0.161	0	0	CD4+ Treg
	FOXP3	1.56192	0.503	0.016	0	0	CD4+ Treg
	TNFRSF18	1.53423	0.616	0.2	0	0	CD4+ Treg
	PLCL1	1.4835	0.548	0.147	0	0	CD4+ Treg
	STAM	1.40238	0.644	0.213	0	0	CD4+ Treg
	CTLA4	1.38134	0.643	0.211	0	0	CD4+ Treg
	GADD45A	1.35239	0.537	0.201	0	0	CD4+ Treg
	ICA1	1.30914	0.43	0.071	0	0	CD4+ Treg
	TIGIT	1.26904	0.795	0.389	0	0	CD4+ Treg
	PHACTR2	1.24411	0.794	0.418	0	0	CD4+ Treg
	CARD16	1.19953	0.718	0.39	0	0	CD4+ Treg
	CRADD	1.19493	0.412	0.175	0	0	CD4+ Treg
	IL32	1.16681	0.931	0.825	0	0	CD4+ Treg
	GPHN	1.1628	0.495	0.21	0	0	CD4+ Treg
	MAGEH1	1.15826	0.317	0.067	0	0	CD4+ Treg
	IL1R1	1.13003	0.289	0.022	0	0	CD4+ Treg
	FAAH2	1.12816	0.368	0.136	0	0	CD4+ Treg
	GK	1.12721	0.392	0.109	0	0	CD4+ Treg
	VAV3	1.10103	0.506	0.263	0	0	CD4+ Treg
	LINC01943	1.09616	0.428	0.12	0	0	CD4+ Treg
	PELI1	1.08127	0.619	0.322	0	0	CD4+ Treg
	BACH1	1.07627	0.527	0.218	0	0	CD4+ Treg
	PMAIP1	1.05379	0.57	0.31	0	0	CD4+ Treg
	ICOS	1.04932	0.678	0.355	0	0	CD4+ Treg
	MIR4435-2HG	1.03044	0.594	0.299	0	0	CD4+ Treg
	ARID5B	1.02048	0.842	0.533	0	0	CD4+ Treg
	THADA	1.01653	0.501	0.27	0	0	CD4+ Treg
	AC093865.1	1.01472	0.297	0.042	0	0	CD4+ Treg
	DUSP16	1.01083	0.739	0.419	0	0	CD4+ Treg
	AC013652.1	1.00666	0.279	0.064	0	0	CD4+ Treg
	TNFRSF9	1.00467	0.425	0.136	0	0	CD4+ Treg
	CORO1B	0.979731	0.558	0.269	0	0	CD4+ Treg
	UGP2	0.978603	0.601	0.344	0	0	CD4+ Treg
	MAST4	0.977054	0.51	0.212	0	0	CD4+ Treg
	TNFRSF1B	0.95822	0.643	0.362	0	0	CD4+ Treg
	LDLRAD4	0.951134	0.79	0.549	0	0	CD4+ Treg
	BIRC3	0.936114	0.681	0.398	0	0	CD4+ Treg
	CD27	0.932358	0.654	0.325	0	0	CD4+ Treg
	PHTF2	0.929151	0.617	0.32	0	0	CD4+ Treg
	F5	0.906095	0.296	0.029	0	0	CD4+ Treg
	TRAF3	0.898164	0.588	0.329	0	0	CD4+ Treg
	LAIR2	0.897474	0.323	0.08	0	0	CD4+ Treg
	GLCCI1	0.894591	0.673	0.432	0	0	CD4+ Treg
	SAT1	0.889267	0.845	0.665	0	0	CD4+ Treg
	2023-03-03	0.88212	0.444	0.165	0	0	CD4+ Treg
	DNPH1	0.869447	0.512	0.225	0	0	CD4+ Treg
	GLRX	0.862062	0.496	0.241	0	0	CD4+ Treg
	FAM184A	0.843833	0.302	0.078	0	0	CD4+ Treg
	NAMPT	0.831702	0.613	0.386	7.94E-301	2.65E-296	CD4+ Treg
	SELL	0.818068	0.411	0.124	0	0	CD4+ Treg
	CD28	0.805727	0.518	0.228	0	0	CD4+ Treg
	FOXO1	0.803663	0.775	0.541	0	0	CD4+ Treg
	PIM2	0.803364	0.398	0.134	0	0	CD4+ Treg
	MAF	0.781128	0.574	0.269	0	0	CD4+ Treg
	CASK	0.781021	0.717	0.492	0	0	CD4+ Treg
	SPOCK2	0.761266	0.731	0.454	0	0	CD4+ Treg
	TSPAN5	0.75935	0.596	0.369	6.56E-282	2.19E-277	CD4+ Treg
	CD4	0.743586	0.461	0.158	0	0	CD4+ Treg
	IKZF4	0.741475	0.274	0.047	0	0	CD4+ Treg
	EPSTI1	0.739868	0.667	0.413	0	0	CD4+ Treg
	ZC3H7A	0.7366	0.484	0.24	0	0	CD4+ Treg
	MALT1	0.73248	0.482	0.287	2.28E-230	7.62E-226	CD4+ Treg
	SLC12A6	0.730993	0.382	0.172	0	0	CD4+ Treg
	IL18R1	0.729118	0.368	0.151	0	0	CD4+ Treg
	S100A4	0.724473	0.908	0.783	0	0	CD4+ Treg
	SMAP2	0.721234	0.718	0.482	0	0	CD4+ Treg
	ZC3H12D	0.715772	0.344	0.113	0	0	CD4+ Treg
	SNX9	0.712926	0.603	0.33	0	0	CD4+ Treg
	ATP13A3	0.712068	0.388	0.188	6.01E-282	2.01E-277	CD4+ Treg
	CDK14	0.705241	0.259	0.092	9.63E-290	3.22E-285	CD4+ Treg
	USP15	0.703689	0.759	0.587	2.95E-254	9.84E-250	CD4+ Treg
	LAYN	0.701593	0.313	0.084	0	0	CD4+ Treg
	CTSC	0.695952	0.668	0.511	1.78E-185	5.96E-181	CD4+ Treg
	PVT1	0.693731	0.556	0.35	3.11E-230	1.04E-225	CD4+ Treg
	TYMP	0.692204	0.513	0.332	4.12E-188	1.38E-183	CD4+ Treg
	PBXIP1	0.684918	0.569	0.297	0	0	CD4+ Treg
	SLAMF1	0.681444	0.437	0.216	1.58E-303	5.27E-299	CD4+ Treg
	SMYD3	0.674258	0.632	0.453	1.88E-188	6.28E-184	CD4+ Treg
	TLK1	0.668907	0.653	0.416	0	0	CD4+ Treg
	TNIK	0.663929	0.678	0.464	1.19E-261	3.97E-257	CD4+ Treg
	INPP5F	0.663317	0.395	0.168	0	0	CD4+ Treg
	IL6ST	0.660841	0.566	0.357	2.81E-231	9.39E-227	CD4+ Treg
	GCNT1	0.657273	0.306	0.142	2.36E-218	7.90E-214	CD4+ Treg
	NRIP1	0.654376	0.326	0.147	1.19E-254	3.98E-250	CD4+ Treg
	SGPP1	0.64304	0.3	0.119	9.38E-296	3.13E-291	CD4+ Treg
	LY75	0.642654	0.335	0.133	0	0	CD4+ Treg
	ZBTB38	0.642287	0.544	0.309	2.33E-289	7.79E-285	CD4+ Treg
	MCF2L2	0.642041	0.303	0.116	0	0	CD4+ Treg
	TOX2	0.641672	0.349	0.13	0	0	CD4+ Treg
	HTATIP2	0.637331	0.336	0.124	0	0	CD4+ Treg
	SGPP2	0.630218	0.29	0.099	0	0	CD4+ Treg
	CNST	0.62962	0.442	0.227	2.83E-280	9.45E-276	CD4+ Treg
	RGS1	0.62221	0.735	0.536	1.61E-203	5.40E-199	CD4+ Treg
	TANK	0.615857	0.699	0.563	1.56E-121	5.22E-117	CD4+ Treg
	FCMR	0.610567	0.411	0.191	0	0	CD4+ Treg
	AC009313.1	0.604222	0.327	0.192	1.28E-122	4.29E-118	CD4+ Treg
	UCP2	0.603872	0.502	0.304	1.62E-221	5.41E-217	CD4+ Treg
	VPS54	0.603211	0.351	0.169	9.93E-236	3.32E-231	CD4+ Treg
	NFAT5	0.603069	0.672	0.49	4.77E-187	1.59E-182	CD4+ Treg
	GBP2	0.602067	0.676	0.468	1.16E-241	3.88E-237	CD4+ Treg
	USP12	0.601362	0.408	0.221	8.52E-218	2.85E-213	CD4+ Treg
	SOCS3	0.60021	0.405	0.22	6.90E-206	2.30E-201	CD4+ Treg
	LIMS1	0.594614	0.595	0.383	1.98E-235	6.63E-231	CD4+ Treg
	KLHL2	0.590424	0.317	0.125	0	0	CD4+ Treg
	ID3	0.582409	0.369	0.209	3.67E-156	1.23E-151	CD4+ Treg
	UBE2B	0.582338	0.664	0.486	1.31E-196	4.36E-192	CD4+ Treg
	RYBP	0.58	0.456	0.286	4.09E-164	1.37E-159	CD4+ Treg
	ZEB1	0.5788	0.632	0.463	6.79E-153	2.27E-148	CD4+ Treg
	TRAC	0.577634	0.872	0.734	2.91E-234	9.71E-230	CD4+ Treg
	LINC00513	0.575009	0.485	0.336	1.10E-122	3.68E-118	CD4+ Treg
	PIM3	0.574699	0.364	0.202	1.06E-174	3.53E-170	CD4+ Treg
	PTPRJ	0.573357	0.676	0.513	1.16E-161	3.87E-157	CD4+ Treg
	TMEM173	0.57005	0.451	0.234	1.40E-262	4.69E-258	CD4+ Treg
	NCOA3	0.5685	0.598	0.414	9.42E-183	3.15E-178	CD4+ Treg
	CACYBP	0.568278	0.698	0.531	8.40E-174	2.81E-169	CD4+ Treg
	DUSP4	0.564149	0.499	0.289	6.56E-216	2.19E-211	CD4+ Treg
	TULP4	0.563939	0.4	0.198	6.08E-258	2.03E-253	CD4+ Treg
	RPS27L	0.558571	0.62	0.456	1.03E-171	3.43E-167	CD4+ Treg
	ZNRF1	0.557718	0.471	0.269	6.00E-215	2.01E-210	CD4+ Treg
	CCNG2	0.557553	0.258	0.083	0	0	CD4+ Treg
	HIVEP1	0.557095	0.387	0.213	2.78E-189	9.29E-185	CD4+ Treg
	TRBC1	0.550589	0.576	0.522	1.86E-47	6.22E-43	CD4+ Treg
	SPATS2L	0.54604	0.491	0.281	2.52E-220	8.42E-216	CD4+ Treg
	BTG3	0.545599	0.493	0.31	9.11E-180	3.05E-175	CD4+ Treg
	SOD1	0.544314	0.837	0.697	1.44E-223	4.81E-219	CD4+ Treg
	ZNRF2	0.54392	0.464	0.282	1.54E-186	5.15E-182	CD4+ Treg
	SKAP1	0.540641	0.872	0.765	1.38E-196	4.60E-192	CD4+ Treg
	LAPTM4B	0.540133	0.25	0.071	0	0	CD4+ Treg
	TAB2	0.538971	0.534	0.354	1.04E-172	3.46E-168	CD4+ Treg
	RAB11FIP1	0.537479	0.54	0.341	1.52E-192	5.09E-188	CD4+ Treg
	BCL2	0.533833	0.686	0.491	2.13E-183	7.12E-179	CD4+ Treg
	FAS	0.531764	0.382	0.193	2.05E-233	6.86E-229	CD4+ Treg
	AC017002.5	0.530959	0.251	0.088	1.52E-289	5.07E-285	CD4+ Treg
	PRDM2	0.515078	0.605	0.46	6.37E-130	2.13E-125	CD4+ Treg
	SEC14L1	0.512679	0.365	0.188	1.05E-208	3.51E-204	CD4+ Treg
	ADK	0.512589	0.563	0.404	3.39E-134	1.13E-129	CD4+ Treg
	SESN3	0.512172	0.405	0.238	2.74E-156	9.14E-152	CD4+ Treg
	MSI2	0.511478	0.629	0.46	1.42E-151	4.75E-147	CD4+ Treg
	CNIH1	0.505526	0.34	0.174	2.39E-196	7.98E-192	CD4+ Treg
	ZNF292	0.503648	0.61	0.434	2.94E-168	9.82E-164	CD4+ Treg
	NIBAN1	0.502075	0.614	0.439	2.12E-150	7.08E-146	CD4+ Treg
	CREB3L2	0.496478	0.313	0.154	1.59E-192	5.30E-188	CD4+ Treg
	GBP5	0.494183	0.565	0.374	3.43E-178	1.14E-173	CD4+ Treg
	SAMHD1	0.4932	0.46	0.281	4.29E-169	1.43E-164	CD4+ Treg
	RPS6KA5	0.492163	0.436	0.273	3.06E-145	1.02E-140	CD4+ Treg
	AF165147.1	0.490208	0.317	0.185	4.36E-116	1.46E-111	CD4+ Treg
	IL21R	0.488649	0.357	0.206	9.03E-147	3.02E-142	CD4+ Treg
	NSD3	0.487742	0.677	0.514	8.20E-153	2.74E-148	CD4+ Treg
	TMEM154	0.487681	0.326	0.165	1.02E-188	3.42E-184	CD4+ Treg
	PAK2	0.487663	0.655	0.483	1.82E-175	6.09E-171	CD4+ Treg
	PRDM1	0.481491	0.487	0.343	3.74E-104	1.25E-99	CD4+ Treg
	DDHD1	0.480338	0.43	0.279	6.96E-128	2.33E-123	CD4+ Treg
	KAT2B	0.477191	0.396	0.265	1.75E-98	5.86E-94	CD4+ Treg
	P2RY10	0.476794	0.46	0.291	4.05E-152	1.35E-147	CD4+ Treg
	NCF4	0.474144	0.275	0.099	4.37E-307	1.46E-302	CD4+ Treg
	NABP1	0.473976	0.583	0.395	7.15E-169	2.39E-164	CD4+ Treg
	AC008105.3	0.472986	0.353	0.19	3.42E-172	1.14E-167	CD4+ Treg
	RAP1A	0.472769	0.728	0.576	2.80E-154	9.37E-150	CD4+ Treg
	SIRPG	0.471955	0.359	0.192	3.36E-180	1.12E-175	CD4+ Treg
	CALM3	0.471072	0.588	0.404	9.58E-171	3.20E-166	CD4+ Treg
	FRMD4B	0.469732	0.299	0.146	3.16E-174	1.05E-169	CD4+ Treg
	FNDC3B	0.468047	0.426	0.296	2.70E-96	9.03E-92	CD4+ Treg
	CD79B	0.467689	0.264	0.096	2.11E-284	7.06E-280	CD4+ Treg
	AC058791.1	0.466536	0.337	0.195	4.20E-135	1.40E-130	CD4+ Treg
	PHLPP1	0.466157	0.302	0.16	4.18E-145	1.40E-140	CD4+ Treg
	HLA-A	0.465488	0.98	0.966	2.76E-239	9.21E-235	CD4+ Treg
	MAN1A2	0.464548	0.424	0.282	9.40E-116	3.14E-111	CD4+ Treg
	PDE4D	0.464368	0.398	0.375	8.05E-13	2.69E-08	CD4+ Treg
	SYNGR2	0.463844	0.269	0.137	1.30E-148	4.34E-144	CD4+ Treg
	MAP3K1	0.462962	0.358	0.206	1.01E-147	3.38E-143	CD4+ Treg
	NFKBIA	0.460317	0.686	0.542	1.16E-108	3.88E-104	CD4+ Treg
	PDE4B	0.457542	0.557	0.463	1.12E-50	3.74E-46	CD4+ Treg
	ARPC1B	0.456187	0.741	0.604	1.67E-146	5.59E-142	CD4+ Treg
	LEF1	0.453314	0.268	0.143	3.71E-125	1.24E-120	CD4+ Treg
	LINC-PINT	0.452636	0.553	0.422	5.74E-93	1.92E-88	CD4+ Treg
	SERPINB9	0.450916	0.537	0.395	3.02E-108	1.01E-103	CD4+ Treg
	CREM	0.450354	0.7	0.564	5.80E-103	1.94E-98	CD4+ Treg
	FOXN3	0.44772	0.741	0.626	2.96E-110	9.90E-106	CD4+ Treg
	APOLD1	0.447717	0.273	0.15	2.70E-122	9.01E-118	CD4+ Treg
	TET2	0.444536	0.37	0.219	1.42E-137	4.76E-133	CD4+ Treg
	MYO5A	0.444297	0.408	0.27	1.45E-108	4.84E-104	CD4+ Treg
	IL2RG	0.442449	0.739	0.611	2.91E-143	9.72E-139	CD4+ Treg
	PKM	0.436485	0.523	0.385	1.37E-103	4.59E-99	CD4+ Treg
	ISG15	0.434952	0.609	0.518	8.94E-47	2.99E-42	CD4+ Treg
	MAP3K5	0.433417	0.533	0.395	2.50E-101	8.34E-97	CD4+ Treg
	TIAM1	0.433382	0.318	0.179	1.06E-130	3.56E-126	CD4+ Treg
	ARHGEF12	0.429291	0.279	0.14	1.54E-152	5.16E-148	CD4+ Treg
	POU2F2	0.425884	0.299	0.151	6.60E-168	2.21E-163	CD4+ Treg
	ISG20	0.424494	0.714	0.582	1.78E-118	5.95E-114	CD4+ Treg
	ATOX1	0.423947	0.341	0.187	1.59E-157	5.30E-153	CD4+ Treg
	HNRNPLL	0.42355	0.479	0.314	1.39E-126	4.65E-122	CD4+ Treg
	SLC16A1	0.423167	0.3	0.169	9.53E-124	3.18E-119	CD4+ Treg
	YWHAB	0.422724	0.804	0.685	6.18E-153	2.06E-148	CD4+ Treg
	PHKB	0.42194	0.367	0.23	3.92E-113	1.31E-108	CD4+ Treg
	LINC01619	0.419823	0.54	0.386	2.03E-106	6.80E-102	CD4+ Treg
	LAX1	0.419587	0.254	0.143	5.50E-101	1.84E-96	CD4+ Treg
	PRDX1	0.417912	0.642	0.47	1.09E-142	3.64E-138	CD4+ Treg
	JMY	0.417734	0.355	0.25	2.09E-66	6.97E-62	CD4+ Treg
	OAZ1	0.417664	0.881	0.818	3.27E-160	1.09E-155	CD4+ Treg
	NDUFV2	0.415672	0.621	0.463	1.41E-131	4.70E-127	CD4+ Treg
	NOP58	0.415548	0.615	0.495	7.01E-88	2.34E-83	CD4+ Treg
	FAM53B	0.415123	0.322	0.172	7.92E-151	2.65E-146	CD4+ Treg
	ARL6IP5	0.414098	0.78	0.663	2.24E-134	7.49E-130	CD4+ Treg
	TDRD3	0.413553	0.322	0.197	8.54E-105	2.85E-100	CD4+ Treg
	IFNAR2	0.413005	0.454	0.297	8.72E-128	2.91E-123	CD4+ Treg
	CMTM6	0.412259	0.44	0.297	4.22E-111	1.41E-106	CD4+ Treg
	RHBDD2	0.406648	0.272	0.131	1.08E-166	3.60E-162	CD4+ Treg
	PRDX2	0.403637	0.51	0.342	1.52E-137	5.07E-133	CD4+ Treg
	RHBDD1	0.401912	0.292	0.158	3.95E-130	1.32E-125	CD4+ Treg
	ANTXR2	0.401765	0.261	0.145	5.09E-106	1.70E-101	CD4+ Treg
	STAT3	0.40172	0.715	0.594	1.75E-99	5.84E-95	CD4+ Treg
	DNAJB4	0.401648	0.346	0.219	2.76E-96	9.22E-92	CD4+ Treg
	TRPS1	0.399483	0.561	0.407	8.83E-105	2.95E-100	CD4+ Treg
	AC016831.7	0.396506	0.336	0.219	1.33E-82	4.44E-78	CD4+ Treg
	IGFLR1	0.396431	0.373	0.214	5.43E-148	1.82E-143	CD4+ Treg
	PPM1G	0.395128	0.501	0.34	2.57E-131	8.57E-127	CD4+ Treg
	ENO1	0.394587	0.653	0.534	4.08E-91	1.36E-86	CD4+ Treg
	SEC11C	0.393144	0.421	0.268	3.05E-125	1.02E-120	CD4+ Treg
	C16orf87	0.392813	0.308	0.164	1.31E-148	4.37E-144	CD4+ Treg
	PTPN1	0.390597	0.526	0.402	1.32E-79	4.41E-75	CD4+ Treg
	CLIP1	0.390216	0.393	0.245	2.22E-123	7.43E-119	CD4+ Treg
	METTL8	0.387946	0.301	0.167	9.97E-127	3.33E-122	CD4+ Treg
	SCAND1	0.386963	0.466	0.324	1.04E-105	3.48E-101	CD4+ Treg
	REXO2	0.383012	0.31	0.17	5.18E-137	1.73E-132	CD4+ Treg
	CYTOR	0.379528	0.691	0.554	1.57E-100	5.26E-96	CD4+ Treg
	RERE	0.379035	0.441	0.306	1.50E-90	5.01E-86	CD4+ Treg
	TNIP1	0.378215	0.364	0.216	3.14E-132	1.05E-127	CD4+ Treg
	TP53INP1	0.37785	0.266	0.137	7.94E-134	2.65E-129	CD4+ Treg
	JAK1	0.376905	0.823	0.723	1.67E-119	5.57E-115	CD4+ Treg
	CD58	0.376209	0.479	0.338	1.87E-100	6.24E-96	CD4+ Treg
	DIP2B	0.375409	0.324	0.2	3.12E-100	1.04E-95	CD4+ Treg
	C12orf57	0.373122	0.632	0.49	9.33E-100	3.12E-95	CD4+ Treg
	OAS1	0.372953	0.271	0.146	1.98E-121	6.62E-117	CD4+ Treg
	GADD45G	0.372402	0.261	0.154	1.96E-87	6.56E-83	CD4+ Treg
	MFHAS1	0.372017	0.279	0.148	9.34E-129	3.12E-124	CD4+ Treg
	TXNDC11	0.371492	0.279	0.161	2.44E-104	8.15E-100	CD4+ Treg
	RHOG	0.370965	0.392	0.255	7.75E-107	2.59E-102	CD4+ Treg
	MICAL2	0.369986	0.25	0.119	6.26E-156	2.09E-151	CD4+ Treg
	PHLDA1	0.365657	0.371	0.229	5.38E-109	1.80E-104	CD4+ Treg
	UXS1	0.365278	0.307	0.17	5.99E-132	2.00E-127	CD4+ Treg
	VMP1	0.364424	0.683	0.55	3.69E-95	1.23E-90	CD4+ Treg
	TPP1	0.363095	0.262	0.126	3.45E-158	1.15E-153	CD4+ Treg
	RAB30	0.361398	0.279	0.162	5.24E-104	1.75E-99	CD4+ Treg
	AFTPH	0.359094	0.381	0.247	7.83E-100	2.62E-95	CD4+ Treg
	CD59	0.357959	0.279	0.157	6.83E-113	2.28E-108	CD4+ Treg
	GTF3C6	0.356907	0.402	0.253	6.73E-122	2.25E-117	CD4+ Treg
	USP48	0.356783	0.397	0.261	2.48E-102	8.30E-98	CD4+ Treg
	PBX4	0.355791	0.437	0.295	4.44E-93	1.48E-88	CD4+ Treg
	COX5A	0.351105	0.504	0.382	3.07E-73	1.03E-68	CD4+ Treg
	AP000787.1	0.349361	0.262	0.175	4.26E-55	1.42E-50	CD4+ Treg
	PARK7	0.348537	0.677	0.548	7.43E-95	2.48E-90	CD4+ Treg
	UHRF2	0.348285	0.373	0.27	7.14E-61	2.39E-56	CD4+ Treg
	ITGA4	0.345834	0.637	0.536	2.49E-64	8.33E-60	CD4+ Treg
	CD74	0.345528	0.786	0.66	2.24E-104	7.49E-100	CD4+ Treg
	TNFRSF25	0.345423	0.292	0.158	1.25E-128	4.19E-124	CD4+ Treg
	STAMBPL1	0.344388	0.275	0.158	4.07E-102	1.36E-97	CD4+ Treg
	CRY1	0.343477	0.406	0.32	7.17E-39	2.40E-34	CD4+ Treg
	HERC5	0.341744	0.25	0.155	3.02E-72	1.01E-67	CD4+ Treg
[truncated: 2,402 more rows]

## Sheet: Supplementary Table 6
	Supplementary Table 6. Identified differentially expressed genes of different macrophage cell clusters
[truncated: 3,587 more rows]

[truncated: 5 more sheets: Supplementary Table 7, Supplementary Table 8, Supplementary Table 9, Supplementary Table 10, Supplementary Table 11]
